# Supplementary material for: Reproductive isolation arises during laboratory adaptation to a novel hot environment
Source: Genome Biol. 2024 May 28;25:141. doi: 10.1186/s13059-024-03285-9 (PMC11134630; doi:10.1186/s13059-024-03285-9)
Supplement: Supplementary file 2 — Additional file 2: Table S1. Genes significantly diverged across evolutionary replicates. edgeR output table for the test among evolutionary replicates. [file 13059_2024_3285_MOESM2_ESM.txt]

	logFC.repl2	logFC.repl3	logFC.repl4	logFC.repl5	logFC.repl6	logFC.repl7	logFC.repl8	logFC.repl9	logFC.repl10	logCPM	LR	PValue	padj
dsim_PG00001	-0.168251649	-0.375433893	0.021020353	-0.225382543	0.251546018	0.088425231	-0.282926737	0.124723733	0.091873197	0.540776952	7.081472552	0.62863717	0.756383374
dsim_PG00002	0.577593514	0.401356484	0.30336551	1.287131346	0.931649187	1.115924828	0.370443495	0.722803884	0.923626631	0.238599468	20.85185702	0.013324688	0.05013593
dsim_PG00003	-0.310092299	-0.24702055	-0.313351801	0.072908392	0.010640608	0.104667088	-0.040499462	-0.083793519	0.213685627	3.20564866	26.77057544	0.00152633	0.008879138
dsim_PG00004	0.057024482	0.299202695	0.049835106	-0.027272612	0.019494265	0.02535247	0.085901233	0.128845344	-0.132173356	5.465736913	23.67386123	0.004847828	0.022824943
dsim_PG00005	0.039386419	-0.159903322	-0.037201424	-0.200869081	-0.103205178	0.203349902	-0.021197226	0.022596977	0.193604859	1.015614484	4.610908417	0.866822963	0.918730436
dsim_PG00007	-0.778527998	-0.57480565	-1.639647739	-0.275633026	-0.210196784	-0.6642598	0.23550292	-0.008318987	-0.078878646	1.581267707	69.15275155	2.23E-11	9.72E-10
dsim_PG00008	0.307498914	-0.042733538	0.121759798	-0.511348588	0.466949111	0.485546364	0.603808662	0.420067812	0.184725255	0.595615912	18.00904126	0.03506879	0.104114698
dsim_PG00009	0.253441761	0.458064832	0.126251537	-0.469546038	-0.46446697	0.226819207	-0.373590212	-0.583969323	0.227005402	0.324761361	19.39526614	0.022034091	0.073702439
dsim_PG00010	0.286890839	0.887556571	1.528832405	0.625845287	0.956242781	0.853209529	-0.39411904	0.258721368	-0.328398833	0.534977546	59.07592344	2.02E-09	6.33E-08
dsim_PG00012	-0.229370791	0.053786104	0.017535292	-0.072775742	0.103191596	0.148584719	0.317260689	-0.375508593	-0.149831418	4.175145491	33.36862355	0.000115184	0.00102248
dsim_PG00013	-0.18391995	-0.041673856	-0.739851788	-0.282978054	-0.124803199	-0.228772581	-0.079475125	0.061495062	-0.095753463	-0.008813584	5.227025055	0.814085801	0.884901787
dsim_PG00014	-0.518142017	-0.305503005	-0.009122107	-0.516948579	-0.727999347	-0.472150355	-1.082073731	-0.041541931	-0.269932694	2.141990864	60.71524798	9.76E-10	3.27E-08
dsim_PG00015	-0.008742011	0.282010642	-0.055984577	-0.089962841	-0.273011583	0.169726106	-0.130073921	0.587581916	-0.373986401	0.792722317	18.51671734	0.029630525	0.091918349
dsim_PG00016	-0.336414051	-0.246515144	0.044562942	-0.274066486	-0.221971828	-0.043845874	0.046031778	-0.113344977	-0.0038662	4.848484716	29.89217708	0.000457643	0.003274145
dsim_PG00017	-0.388307957	-0.629727955	-0.429998102	-0.559434965	-0.599219415	-0.340463546	-0.340695709	-0.497785181	-0.3513304	1.981349235	14.08614984	0.119293543	0.254461405
dsim_PG00018	-0.196705003	-0.507055476	-0.390751892	-0.498948071	-0.23056885	0.190614872	-0.078736702	0.053567131	-0.224695574	3.150826205	50.3936352	9.08E-08	2.02E-06
dsim_PG00019	-0.394273303	-0.11106079	0.107346201	-0.138001013	-0.358941517	-0.115483981	-0.315675505	-0.359016935	0.13635502	1.352356596	8.75290092	0.460389306	0.622555963
dsim_PG00020	-0.48987489	-0.518556976	-0.805383973	-0.723291036	-0.502393819	-0.106886982	0.16086552	-0.100837585	-0.714844902	1.633752029	41.31857991	4.38E-06	6.43E-05
dsim_PG00021	1.074473793	1.018508108	1.194400261	1.296226934	0.566670135	0.946096578	1.240703507	0.913245032	0.733697843	1.20347162	31.40933641	0.000251772	0.001977844
dsim_PG00023	0.06087796	-0.025217403	0.226353417	-0.018543192	-0.752195844	0.315490584	0.133602583	0.306538558	0.732098142	1.131052082	28.60142033	0.000756322	0.004974042
dsim_PG00024	-0.097491675	-0.422412181	-0.524565277	-0.714211796	-0.595308269	-0.789677596	-0.313109246	-0.000684584	-0.993535383	1.064589397	26.30013785	0.001824218	0.010289088
dsim_PG00025	-0.2374925	0.915170742	0.073858245	0.670059518	0.987876474	0.656398162	1.423044644	1.050282628	1.008380781	-0.246976743	25.50855127	0.002457235	0.013225977
dsim_PG00026	-0.033541471	-0.199099235	-0.213629759	-0.05292954	-0.123891076	-0.129356285	0.006902669	-0.145382129	-0.264326055	3.125460828	5.881652811	0.751702097	0.843710411
dsim_PG00027	0.218006202	-0.006489025	-0.008003208	0.080947214	0.216138808	0.261466817	-0.085008331	0.128779216	-0.007371819	2.355816869	7.547735591	0.580284776	0.719480565
dsim_PG00028	-0.114116294	-0.13174616	-0.180433332	-0.226794576	-0.146772268	-0.006760957	-0.250245214	-0.100217633	-0.163489916	4.672742796	10.07781557	0.344222428	0.5162791
dsim_PG00029	-0.004465346	0.005415319	-0.056296786	0.094077958	-0.105873965	-0.124576512	-0.051201308	-0.049275513	-0.069607266	8.362378966	8.862664993	0.450046919	0.61345871
dsim_PG00030	-0.429768143	-0.304919149	-0.158345386	-0.46035644	-0.432571478	0.052860431	-0.193483514	-0.604171385	-0.375042245	4.94250341	33.8054493	9.66E-05	0.000881359
dsim_PG00032	0.747662884	0.226794424	0.219215103	0.913992764	-0.046819433	-0.579437969	-0.22248467	0.033938843	-0.220839179	0.850257488	42.42252911	2.75E-06	4.37E-05
dsim_PG00033	0.120692829	0.206587328	0.084181102	-0.15588159	0.180716966	0.066795642	0.175103848	-0.011028118	-0.080732785	2.384112974	5.068915024	0.828259841	0.894536131
dsim_PG00034	-0.099220513	0.071893773	0.037359764	-0.036140203	-0.102412314	0.156907109	0.087371	0.147307843	-0.111837002	8.459845904	19.46272588	0.0215336	0.072448322
dsim_PG00036	-0.395726486	-0.346315742	-0.188438123	-0.260923878	-0.043433831	-0.037338254	-0.367730815	-0.495911349	0.365385868	5.393640694	87.95453433	4.19E-15	3.24E-13
dsim_PG00037	-0.354184398	-0.366572837	-0.348452091	-0.553674082	-0.203496141	-0.01206336	0.325751483	-0.228528045	-0.253796777	1.454232579	21.37195524	0.011097442	0.043618692
dsim_PG00038	0.842854251	0.492966463	0.454368886	0.582700208	-0.193909779	0.931021244	1.015619856	0.96524606	0.747526538	2.038856753	41.5904216	3.90E-06	5.94E-05
dsim_PG00039	-0.281858128	-0.700279335	-0.405127662	-0.352140693	0.004359571	0.00619216	-0.353587303	-0.166559914	0.259780627	0.77509717	9.51767053	0.390922561	0.559985894
dsim_PG00041	0.039590252	0.022674068	-0.188211792	0.733079225	0.454030865	0.624505957	0.473690547	0.12453663	0.417215658	4.97842094	50.75870968	7.75E-08	1.76E-06
dsim_PG00042	-0.438260467	-0.291141975	-0.345719537	-0.040164149	-0.11534588	0.107544792	0.168644921	0.204546997	-0.298447281	3.244059401	29.78578046	0.000477095	0.00337151
dsim_PG00043	-0.238518379	-0.697922177	-0.008070619	-0.803926632	-0.542240538	0.700665187	-0.335291653	0.539615619	-0.468848618	-0.291922411	10.62099402	0.302584644	0.473083159
dsim_PG00044	-0.463385033	-0.080788607	0.245429141	0.080033326	-0.131007272	0.198858983	-0.151401672	0.123968236	0.442443207	0.960490898	10.97990121	0.277089125	0.447030408
dsim_PG00046	0.79756242	1.038876123	0.774455448	0.996319624	0.531518825	1.698553878	1.190982202	1.231723807	1.41773693	0.578969466	30.4008911	0.000374856	0.002769423
dsim_PG00047	-0.168089094	0.322087755	0.171223046	0.289319747	0.379477282	0.200201194	0.422019408	0.116205838	0.187943452	1.2757348	8.551909192	0.479620422	0.63905088
dsim_PG00048	-0.360476418	-0.05200588	-0.719950927	-0.724590355	-0.489407834	-0.346299458	-0.076250786	0.039064502	-0.11484387	1.128879264	20.59393141	0.014580702	0.053740435
dsim_PG00049	-0.288780643	0.90526447	-0.29941723	-0.268011544	0.104935003	0.420254535	0.855953622	0.80306489	0.645381578	-0.182349928	24.80296466	0.003197047	0.016353689
dsim_PG00051	0.125502026	0.071168083	-1.259108798	0.499254942	-0.115297258	-0.346139481	0.398181429	-0.361852057	0.230563877	-0.323843849	19.35037318	0.022373188	0.074497797
dsim_PG00054	-0.110459831	-0.117636734	0.095619498	-0.097031138	-0.186406375	-0.130049463	-0.056405567	0.10267088	0.072107573	9.971255921	15.71508835	0.073074984	0.179307956
dsim_PG00055	0.213015759	0.29770579	0.719431703	1.06901188	0.311197966	0.839555285	0.49700411	0.149138488	0.772309753	3.667522998	92.18504196	5.93E-16	5.39E-14
dsim_PG00056	0.087939535	0.016441427	0.336609756	0.09266404	-0.366356475	0.100909693	-0.276637834	-0.366332137	-0.035066508	2.66232493	28.57360452	0.000764505	0.005018426
dsim_PG00059	-0.150086518	-0.326140555	-0.159854741	-0.206560846	-0.244084394	-0.010008725	-0.097322994	-0.11375086	-0.104447643	5.332433568	15.0493953	0.089588078	0.208310783
dsim_PG00060	-0.584848755	-0.724855473	-0.515530493	-0.427214334	-0.638299794	-0.101245235	-0.36755053	-0.829263582	-0.36249493	0.523235439	12.19567868	0.202501354	0.363036449
dsim_PG00061	0.369665959	-0.168313619	0.221347799	0.164098947	-0.62465714	-0.260228694	-0.479603886	-0.553548204	0.497718433	2.053939508	59.5225274	1.66E-09	5.28E-08
dsim_PG00062	-0.535891374	-0.228795356	0.146260098	-0.265298458	-0.261187407	-0.32422782	-0.250305661	-0.10226703	-0.279821374	3.672674553	26.48085796	0.001703646	0.009694316
dsim_PG00063	-0.525847574	-0.522954616	-0.12665618	0.015805662	-0.254418107	-0.024738907	-0.616498931	-0.903024541	0.122532414	0.637265793	18.74789567	0.027423884	0.086823491
dsim_PG00064	-0.714883744	-0.236663706	-0.336937926	-0.599403052	-0.296082333	-0.134287685	-0.368666663	0.020706025	-0.627432149	-0.45931947	5.148778606	0.821150716	0.889772701
dsim_PG00065	-0.047912486	-0.124557359	0.00496637	0.066193983	-0.531254641	-0.030181727	0.051171032	-0.06808512	-0.218685483	0.716504158	5.744483054	0.765194045	0.852843276
dsim_PG00066	-1.333347884	-0.330350142	-0.363141551	-0.339572536	0.237816092	-0.800084649	-0.875975813	-0.537514038	-1.091892571	0.21175441	23.96938105	0.004349982	0.020951083
dsim_PG00067	0.497092795	-1.553971865	-0.26181792	-0.091279378	-1.18390281	0.007454641	-0.161075694	0.072804612	-1.121758872	1.519710024	110.80774	1.01E-19	1.57E-17
dsim_PG00068	0.374315001	-0.048250915	0.04642424	0.014829967	-0.106267477	0.24763186	0.041576894	0.145376158	-0.124634855	3.191353874	23.27800735	0.00560124	0.025721572
dsim_PG00069	-0.277462455	-0.077545305	-1.064918569	0.163525074	0.492226098	0.511946816	-0.165642116	-0.107815485	-1.076834215	1.555212031	68.48734083	3.01E-11	1.28E-09
dsim_PG00071	-1.345765317	-0.853802023	-0.298455375	-0.933888365	0.490974562	-0.723207636	0.007126211	-0.261857129	-0.32377985	0.194339028	36.06956969	3.85E-05	0.000411376
dsim_PG00072	-0.021870744	0.042390778	0.089316532	-0.050065429	-0.034257248	0.014074046	0.043720378	-0.026052951	-0.200919088	8.999534794	15.59749079	0.075777856	0.183906722
dsim_PG00073	-1.136444343	-1.92017331	-1.066308259	-0.647823603	-0.944948713	-0.30600374	-0.888110205	-0.503887191	-0.926414278	1.780057745	59.20236482	1.91E-09	6.02E-08
dsim_PG00074	-0.004485219	0.05078805	-0.115496846	-0.082708782	-0.248338039	-0.404735646	-0.120966461	0.303723899	-0.144055822	2.486713098	12.748546	0.174318269	0.330100563
dsim_PG00076	0.071102475	0.17674263	-0.092237092	-0.118841959	0.006855289	-0.171203579	-0.185323201	0.023782344	0.063663318	2.532797983	7.944272489	0.539771853	0.687357768
dsim_PG00079	0.012813825	0.668126634	0.258997914	0.477443084	0.598481121	0.377257645	0.393999307	0.053345382	0.174103784	1.303741139	11.89511819	0.219286842	0.383521661
dsim_PG00080	0.394693488	0.052623105	0.255179101	0.175935626	0.167833074	0.415152311	0.527288862	0.277240053	0.462931448	3.021916323	24.37904784	0.003740606	0.018581436
dsim_PG00082	0.906195307	0.394093175	0.604214229	0.963819328	0.483402453	0.907731916	0.453957251	0.55528649	0.916213996	2.010671134	33.11878271	0.000127339	0.001112411
dsim_PG00084	0.238286435	-0.341274481	0.076138722	0.079907767	-0.274658311	0.499658901	0.429594053	0.390581241	0.466589486	2.121877019	37.96020489	1.77E-05	0.000213012
dsim_PG00086	0.39760778	0.298911699	0.34279246	0.021736608	0.028158499	0.119352343	0.224157487	0.127897793	0.177083333	5.14554418	26.53878032	0.001666666	0.009545075
dsim_PG00090	-0.620505527	-0.477417364	-0.137616864	-0.46533014	-0.034047905	-0.26308376	0.151248726	-0.242931056	-0.245011781	1.341998448	9.200474062	0.418978406	0.585139877
dsim_PG00092	-0.842582914	-1.141043365	-1.093066894	0.218118929	-0.578568543	0.280749578	-0.269464291	-0.115706671	-1.693301288	2.603307451	137.9030685	2.79E-25	7.50E-23
dsim_PG00093	-0.06323546	0.193153992	-0.370622922	-0.146362549	0.111949101	0.105425115	0.065408441	0.213565699	-0.053122551	2.200157749	15.6912931	0.073614824	0.180134662
dsim_PG00094	0.081940656	0.19449253	-0.496250164	-0.064094028	0.15818555	0.422276938	-0.29289272	-0.307502839	0.047141516	3.371395834	73.19511212	3.59E-12	1.78E-10
dsim_PG00095	-0.673437945	0.107035867	-0.469619122	-0.364548789	0.095138847	-1.13341996	-1.681107739	-1.370543299	-1.430210933	0.889136009	85.84602518	1.11E-14	8.23E-13
dsim_PG00097	-0.749984069	-0.439483329	-0.014942388	-0.605564483	-0.684299746	-0.620480731	-0.503830767	-0.330850171	-0.24742207	4.769038913	80.93957194	1.05E-13	6.45E-12
dsim_PG00099	-0.351302637	-0.268294171	-1.033689461	-0.102828888	-0.46312732	0.041472208	0.239430954	-0.107653464	-0.165227324	-0.178664441	9.270801834	0.412661766	0.578699329
dsim_PG00100	0.111820264	0.039928645	-0.122651978	0.051714479	0.078850999	-0.36707973	0.207551426	0.130707581	-0.242692828	3.84746139	35.29521968	5.28E-05	0.000533071
dsim_PG00101	0.422844942	0.350228226	0.182410833	0.266356577	0.518809356	0.289797936	0.397363061	0.028135851	-0.108152401	1.699076517	11.1675483	0.26439902	0.433958852
dsim_PG00102	0.200059007	-0.119181893	-0.346475223	-0.008088003	-0.589509199	-0.148208356	-0.373759582	0.293983877	0.589280987	-0.219074424	12.73461544	0.174986878	0.330878023
dsim_PG00103	-0.030309197	0.018993241	-0.02221618	-0.038985748	-0.080761674	-0.204339868	0.109517845	0.02136141	-0.043365646	1.377107248	1.953047643	0.992188494	0.995763777
dsim_PG00104	-0.246937363	-0.618212078	-0.542340909	0.207887599	0.864020294	-0.083033723	0.172513979	0.529507384	0.27516871	1.010335399	40.61140634	5.89E-06	8.22E-05
dsim_PG00105	-0.566656116	0.139734188	0.787138768	-0.231789778	-1.051776311	0.163846214	0.641582598	0.089560557	0.12517365	1.603831079	79.06836784	2.47E-13	1.41E-11
dsim_PG00106	-0.358779241	0.600067457	-2.171736645	-1.062842992	0.018240333	-0.39143165	0.582788095	1.226605613	0.479353374	2.091594248	261.3769579	3.94E-51	5.05E-48
dsim_PG00108	0.122384525	0.601785792	0.500995336	0.690546966	-0.100964129	0.387158065	-0.094512894	-0.574924154	-0.1146605	3.377840708	112.1855925	5.27E-20	8.45E-18
dsim_PG00109	-0.055484006	-0.176566996	-0.348518178	0.0394641	-0.226343044	-0.003213165	-0.057313474	-0.070381667	-0.273398103	1.727448316	6.501306232	0.688884283	0.800670608
dsim_PG00111	-0.178680707	-0.265527889	-0.116004183	-0.242142551	-0.139854449	0.024397475	0.049008408	-0.312041944	-0.304085215	3.706514709	23.89926675	0.004463441	0.021372661
dsim_PG00114	-0.375972554	-0.116073232	0.188028111	0.048502034	0.015671268	-0.191270694	-0.215708558	-0.319113918	0.147352122	9.68983865	41.44479918	4.15E-06	6.21E-05
dsim_PG00117	-0.045578122	-0.129134772	-0.126857288	-0.125547445	0.285086728	0.326863151	0.237105009	0.114517679	0.013533955	3.396715899	29.1021148	0.000622833	0.004222967
dsim_PG00118	-0.327511853	-0.453064516	-0.375459701	-0.266865933	-0.51128357	-0.374825936	-0.047427494	-0.165599726	-0.087650993	2.700630887	16.80054152	0.051932649	0.138986864
dsim_PG00119	-0.064901275	0.023466855	-0.026138863	-0.06460453	0.302198	0.028489203	-0.255142426	-0.341464873	-0.378202374	2.365141925	16.99552503	0.0487861	0.133094939
dsim_PG00120	-0.137119624	-0.191597019	-0.207690972	-0.255013519	-0.176790938	-0.136091131	-0.125013785	-0.051184386	-0.173528562	4.344967619	10.70017978	0.296821166	0.467082832
dsim_PG00121	0.023687719	-0.029550122	0.026815395	0.202888636	0.039054361	-0.503759329	0.115650478	0.033321773	-0.240840555	6.613804311	18.47182391	0.030077782	0.093030716
dsim_PG00123	-0.129211259	0.685263896	0.235861947	0.086822153	-0.153595932	0.01959897	0.742642472	0.461707567	-0.58705212	0.242342221	23.66872281	0.004856952	0.022849255
dsim_PG00127	0.407021602	0.309638613	0.427102902	0.292155627	0.190652022	0.104896947	0.28078282	0.030978985	0.254056249	2.648787664	12.79077803	0.172304106	0.32763048
dsim_PG00128	-0.36858606	0.041393605	0.409554146	0.087433107	-0.072901398	0.3823766	0.209361365	0.283756186	0.055873813	1.73365498	18.98014653	0.025362235	0.081937343
dsim_PG00129	0.115037216	0.074454292	0.079558659	-0.091153856	0.154870084	-0.063255486	0.085470415	0.016484633	0.368671469	3.949519964	21.73085272	0.009772259	0.03952747
dsim_PG00130	-0.128306499	-0.000160228	-0.160289734	0.032129733	-0.21451614	-0.191541272	-0.186841074	-0.041432919	-0.01942748	4.164491198	10.96655323	0.278008517	0.448096775
dsim_PG00132	0.626677764	1.435315099	0.74078109	0.226630572	0.341144583	0.279177741	1.261542806	1.336126259	0.168209065	0.115952608	33.52074198	0.00010835	0.000973798
dsim_PG00133	-0.283223615	-0.159444055	-0.334476116	-0.333522171	-0.389784334	0.057092718	-0.136361876	-0.114616769	-0.144415812	2.931607016	14.85114966	0.095106628	0.217375815
dsim_PG00135	0.370120918	-0.254223946	-0.05615936	0.913446213	0.049513541	0.017077413	0.727635712	1.046790488	0.796842646	1.529368542	74.05166206	2.43E-12	1.24E-10
dsim_PG00137	0.771895164	-0.660297699	-0.329354849	0.548587709	-0.168631964	-0.209540761	0.38913305	-0.023285176	0.083998394	0.585042092	24.60073748	0.003446085	0.01738864
dsim_PG00138	-0.385245057	0.443454163	-0.131940137	0.597489928	0.099900752	0.111902402	0.166521974	-0.253551884	0.549961344	0.840868245	25.56831519	0.002402817	0.012963303
dsim_PG00139	0.149539718	0.224952381	0.274888026	0.340339018	0.224662397	-0.079565576	-0.088890997	0.037186204	0.156949624	1.043073823	5.183479735	0.818029456	0.887557345
dsim_PG00140	-0.250464676	-0.400797507	-0.498726549	-0.05182101	-0.417159967	-0.509414325	-0.478723101	-0.691614161	-0.137636728	1.895293967	17.29518979	0.044289076	0.12410371
dsim_PG00141	0.109169421	0.202649571	0.123771743	-0.206355762	0.110493915	-0.038918222	0.065814752	0.303573131	0.195135881	3.956162484	13.87427463	0.126868334	0.265132302
dsim_PG00143	-4.80E-05	0.025149776	0.270272022	0.068917104	0.374715193	0.707306273	-0.016499125	0.008773981	-0.098297275	1.140572552	19.93910439	0.018291955	0.063753898
dsim_PG00146	-0.68310102	-0.362356629	-0.393139103	-0.346673427	-0.157607841	-0.299398769	-0.562966442	-0.943717647	-0.545823765	2.220452747	14.60345701	0.102420215	0.229109037
dsim_PG00147	0.263079524	0.081592173	0.008084302	0.067965509	0.473237054	-0.143992846	0.568900044	0.197195929	0.628842148	1.570904371	20.14505848	0.017037997	0.060312418
dsim_PG00149	-0.569503941	-0.740461535	-0.208927391	-0.231743328	-0.841887561	-0.76298499	0.064078582	-0.167924555	-0.947506687	1.269979745	34.64477637	6.88E-05	0.000659617
dsim_PG00150	-0.178449191	-0.204895531	-0.099021512	-0.209695657	-0.123869199	-0.199956071	-0.285409126	-0.226795709	-0.161233774	3.127585511	3.814586765	0.923186538	0.954364655
dsim_PG00151	0.23642368	0.133107511	0.031987092	0.367110085	0.437073493	0.687734668	0.465231848	0.542811642	0.237293846	0.447883128	8.591092965	0.475842551	0.636228444
dsim_PG00157	0.158111473	-0.46413831	0.587496178	0.505266876	1.24743817	0.075348281	0.80629693	1.035784617	0.150900477	-0.829749788	17.16724205	0.046160494	0.127774551
dsim_PG00159	0.05235037	-0.640951293	-0.069473324	-0.248890909	-0.137205277	0.34655144	0.471781827	0.331377849	0.185417454	1.661844412	28.59269037	0.000758881	0.004984342
dsim_PG00160	0.682513353	0.103544147	-0.246851189	0.365793809	0.517821863	0.818593301	0.27666799	-0.22466313	0.619890039	2.64941536	32.69213942	0.000151074	0.001284745
dsim_PG00163	0.672439785	1.007675021	0.940040864	0.417683374	0.470178662	0.317430069	0.599924406	-0.14690314	1.065109714	0.119888973	19.51038597	0.021186463	0.071509736
dsim_PG00164	0.074580017	0.078284269	-0.330109434	-0.209577035	0.124861938	0.129066231	0.18597648	0.359446978	-0.02812808	1.216405339	11.88369883	0.219945517	0.384280282
dsim_PG00168	-0.697245177	-0.582337353	-0.353486622	-0.692076909	-0.187897084	0.174925909	-0.081487858	-0.539131427	-0.58844411	0.108943303	12.52161998	0.18547356	0.343038254
dsim_PG00169	-0.321657373	-0.198333321	-0.193488255	-0.119903505	-0.71734486	-0.252432701	-0.874468761	-0.408785533	-0.008447451	2.308947867	27.35939533	0.001219516	0.007387512
dsim_PG00171	-0.378370551	-0.164435782	-0.326901477	0.008780526	0.024313376	-0.240011729	0.036290379	0.062427005	0.000923318	3.326248211	18.91899605	0.025890531	0.083317548
dsim_PG00172	-0.126979982	-0.421198788	-0.564358727	0.113711133	0.234380043	0.282252358	0.260561828	0.046929211	0.143796752	0.558326539	12.75638399	0.173943001	0.329606278
dsim_PG00173	-0.04617476	-0.119805612	0.00992456	-0.186599309	-0.245689747	-0.204710038	-0.013788748	0.074539427	0.300928965	-0.57206942	2.107177327	0.989657023	0.994050139
dsim_PG00174	-0.035881515	-0.157256525	0.056154609	-0.037346922	-0.063300011	-0.010060697	0.003999085	0.077232246	0.179690932	4.041312651	8.013036145	0.532833021	0.681544343
dsim_PG00175	-0.099488988	0.065997541	0.0382256	-0.017335588	-0.021803778	0.006053932	0.162082115	0.057460908	0.061308406	4.066759104	5.681435394	0.771329454	0.855784076
dsim_PG00176	0.042101232	-0.175979718	-0.340192991	-0.129439674	-0.075355729	-0.693380331	-0.015472035	-0.341407056	-0.380045483	0.525129559	8.214729786	0.512660017	0.665552547
dsim_PG00177	-0.518341184	-0.398954899	-0.441029484	-0.195286953	-1.212571625	0.027025678	-0.313267599	-0.284229605	0.181568314	6.999491851	47.6690494	2.94E-07	5.73E-06
dsim_PG00178	-0.247708592	-0.064416988	-0.006907797	-0.143523507	-0.069328162	0.125078837	0.155484563	0.05228525	-0.270065104	3.291118969	15.37892785	0.081039627	0.193074396
dsim_PG00181	0.010769386	0.092428877	0.066092898	0.096342392	0.06150199	0.011036976	0.015571509	-0.175936252	-0.049413535	2.066340766	2.718938633	0.974404539	0.985426021
dsim_PG00182	-0.323556396	-0.2204545	-0.262265598	-0.051792286	-0.193304548	-0.212141904	-0.376483318	-0.060197671	-0.113623602	2.488235021	8.227636505	0.511378868	0.664157796
dsim_PG00183	-0.339129836	-0.189219546	-0.169329128	-0.215003773	-0.364318828	-0.446989811	-0.294646533	-0.327856683	-0.168627179	5.629273729	31.92823484	0.000204897	0.001663976
dsim_PG00184	-0.223707256	-0.17170021	-0.13360059	-0.032637402	-0.027409618	-0.179278038	-0.192196148	0.085528909	-0.268355576	2.558001842	6.706167028	0.667681138	0.784627325
dsim_PG00186	0.142898578	0.180995999	0.28859775	-0.240114743	0.053448596	0.368720223	0.368857275	0.190119924	0.085585691	2.450214906	20.89975819	0.013103022	0.04949554
dsim_PG00187	-0.051910498	0.088075524	0.03617018	-0.031752595	-0.004305916	0.169281003	-0.079243411	-0.134887922	-0.071207678	3.350553198	6.853729203	0.65234517	0.773747696
dsim_PG00188	-0.002154801	0.146005992	0.243695579	0.384567008	0.14574491	0.1391219	0.059604197	0.278550658	0.025275761	4.275966685	16.38227023	0.059315365	0.154027747
dsim_PG00189	0.008587543	-0.540405964	0.007434664	0.056530293	-0.032985573	-0.057284069	0.080991111	-0.038763468	-0.378995674	0.784088725	6.59441493	0.679263807	0.793414085
dsim_PG00190	-0.01701791	0.001199336	-0.003123448	0.108069668	0.042767731	-0.125725056	0.076243872	0.158103711	0.190342518	4.355245812	9.86930092	0.361169393	0.533729644
dsim_PG00191	0.023509838	-0.048367957	-0.075241433	-0.160168068	0.111255835	-0.108302203	-0.03200289	-0.057406551	-0.059911161	3.129623219	4.022256856	0.909941531	0.946267033
dsim_PG00192	-0.126110318	0.012268321	-0.555410205	-0.400823694	-0.451532422	-0.594335887	-0.023093191	-0.043855699	-0.355252965	2.065623032	23.40353633	0.005350908	0.024779083
dsim_PG00193	-0.022131603	0.037664254	-0.006391832	-0.044070925	0.050398103	0.07820956	0.08236163	0.101635595	-0.052705117	7.070552107	10.18965328	0.335351122	0.506604522
dsim_PG00194	-0.185022279	-0.09349611	-0.01375498	0.031642173	0.026726433	0.166442941	0.032992783	0.067120802	0.009102882	3.407809059	7.347613183	0.600976746	0.735681728
dsim_PG00196	0.234378486	0.295350271	0.136955985	0.199651188	0.277107945	-0.05276701	0.218899539	0.13839857	0.28966506	2.476893377	6.912565193	0.646222266	0.769439223
dsim_PG00197	-0.026331418	0.133388193	0.065341828	-0.045962092	0.033578134	0.334522384	0.29117126	0.04279003	-0.057944189	3.260970542	16.90392565	0.05024192	0.135971943
dsim_PG00198	-0.189777243	-0.050069546	0.227518366	-0.104116337	-0.109938976	-0.369691245	-0.049177823	-0.184523173	0.172572861	1.723804402	8.791430844	0.456745625	0.619111771
dsim_PG00199	-0.280086957	-0.316677476	-0.063503305	-0.2101485	-0.09952216	-0.138425361	0.031093588	-0.09547818	-0.047023669	4.769515436	21.81958089	0.009468704	0.038647276
dsim_PG00200	0.460122947	-0.478975624	-0.144591043	0.397269527	0.136363806	0.201423833	-0.288699016	-0.074384323	0.217631549	0.39799783	13.25371752	0.151457859	0.29969542
dsim_PG00201	0.059471279	0.281366431	0.121442336	0.009594488	0.099773902	0.199137916	0.083136418	-0.031444269	0.1031551	1.74746453	2.591452765	0.978321986	0.987564356
dsim_PG00202	-0.219453758	-0.1082691	-0.110420293	-0.670698804	-0.252587118	-0.125977828	-0.098889566	-0.064037407	0.032677962	1.297097993	5.964174905	0.743498406	0.837679552
dsim_PG00203	-0.160827207	0.005685216	0.065707394	-0.048422932	0.130201945	0.092390069	-0.017843575	-0.219502125	-0.04893145	2.902495243	9.406706856	0.400609334	0.567591371
dsim_PG00204	0.174228037	0.239320581	0.164508983	0.147082312	0.214459793	0.3390694	0.197407649	0.075921038	0.14466414	5.393643118	14.12427839	0.117972573	0.253062418
dsim_PG00206	-0.194866594	-1.426667323	-0.297514151	0.316830973	0.265162392	-1.607898362	0.376572292	-1.023012442	0.079214973	0.294708581	45.11968536	8.77E-07	1.56E-05
dsim_PG00207	1.33E-05	0.046075303	0.030184797	-0.041595763	0.060483285	0.068349941	0.040768752	0.149537171	-0.038458515	5.126909606	5.574913334	0.781592696	0.862704898
dsim_PG00208	0.646244339	0.620007662	0.737980472	0.821308283	0.654950075	0.814665459	0.813304522	0.747449615	0.668047163	3.906055639	61.20341361	7.86E-10	2.67E-08
dsim_PG00209	-0.123595775	-0.287252189	-0.275782629	-0.426841586	0.001551832	-0.050114028	0.006886282	0.223845885	-0.507260274	1.689779609	16.84568002	0.051188173	0.137620369
dsim_PG00224	0.045292408	0.064740312	-0.002184874	0.508557983	-0.282716708	0.228211751	-0.150954813	0.213683581	-0.233898747	2.256129732	21.7019381	0.009873171	0.039879731
dsim_PG00225	-0.36279867	-0.351935788	-0.117423146	-0.278735712	-0.407570624	-0.29687771	-0.292275148	-0.067639416	-0.188961339	11.48433343	22.70530015	0.006893212	0.03020033
dsim_PG00226	-0.164352214	-0.276444748	-0.326373164	-0.438958904	-0.365571956	-0.2257042	0.010224245	-0.281191014	-0.171394865	1.632551229	6.020060928	0.737908839	0.83427726
dsim_PG00228	0.135192949	-0.04683749	0.20870765	-0.128972507	-0.307554473	0.02025341	-1.494318755	-0.389096334	0.516718134	1.208088684	61.96196379	5.60E-10	1.97E-08
dsim_PG00230	-0.217903928	-0.149873985	-0.935833692	-0.296555705	-0.582851163	-0.153241794	0.062344106	-0.596878543	-0.507515066	1.601288488	20.79666304	0.013584513	0.05093089
dsim_PG00233	-0.223464775	-0.499669455	-0.439179876	-0.673011705	-0.11948528	-0.755803108	-0.601806833	-0.175304638	-0.541966078	0.756339123	10.63600422	0.30148612	0.471877095
dsim_PG00235	0.821733807	0.637441736	0.44595708	0.792680027	-0.742433445	0.123214091	0.703208433	0.267935386	0.869515039	1.806063365	41.41634032	4.20E-06	6.25E-05
dsim_PG00236	-0.739482646	-0.549381392	-0.48659836	-0.316852261	0.226604714	-0.074211785	0.132127627	-0.342262995	-0.476234357	0.410747837	17.09890983	0.047189401	0.129689376
dsim_PG00237	-0.312353628	-0.434862294	-0.043944883	0.190066864	-0.080315785	0.035266792	-0.123189941	-0.050522454	-0.282567099	2.359052886	18.31885565	0.031649369	0.096673826
dsim_PG00238	-0.101492804	-0.095890143	-0.167850614	-0.127347876	-0.0129243	-0.211656035	-0.084638772	-0.058648468	0.058832462	6.058101212	8.183642224	0.515750836	0.667387827
dsim_PG00240	-0.086780633	-0.405277018	-0.831096976	-0.956701682	-0.537151911	-0.405665544	-0.476930737	-0.58812347	-1.33974158	2.045278728	23.71752448	0.004770963	0.022555064
dsim_PG00241	-0.232726892	-0.542531204	-0.212288291	-0.507401448	-0.466278379	-0.358869218	-0.533017689	-0.637212845	-0.540545679	1.587192041	13.44192272	0.143607854	0.288817468
dsim_PG00242	0.27931871	0.768209575	0.143155067	-0.005306469	-0.349933644	0.444868724	1.022571219	1.516036749	1.686584728	0.650270754	91.16198723	9.51E-16	8.19E-14
dsim_PG00243	-0.215765737	-0.203767871	-0.33753618	-0.27645371	0.065565934	-0.266003953	-0.112902156	-0.095656143	0.039154003	3.427944902	10.77027138	0.291784987	0.462513091
dsim_PG00244	-0.461188151	-0.934282574	-2.66494027	-0.724620583	-1.338617504	-2.199842303	-0.676551195	-0.723556082	-2.083133416	3.439522892	241.3187431	6.77E-47	6.01E-44
dsim_PG00245	-0.067816226	-0.177325141	-0.319344255	-0.06677467	-0.239571717	-0.3982398	-0.027765935	0.000866751	0.08054438	1.530536348	6.459935191	0.693148348	0.803488627
dsim_PG00246	-0.210387404	-0.330950677	0.182519134	-0.113747809	-0.128088235	-0.062718345	-0.196714662	-0.561318604	-0.256695995	1.992466227	20.38108857	0.01570083	0.056887779
dsim_PG00247	-0.055810469	-0.051916091	0.128930438	-0.0388203	0.078907732	0.150823875	0.036733708	0.014394674	0.037803339	4.109937411	5.247949847	0.812180316	0.884203853
dsim_PG00248	0.393489757	0.423593986	0.144496544	0.282112128	0.014025055	-0.021492038	0.178953654	-0.133590098	0.385057858	2.281177319	21.31739394	0.011313309	0.044241136
dsim_PG00249	-0.37087158	0.036810806	-0.606830089	-0.245934611	-0.204284034	-0.494292928	-0.300140711	-0.133626758	0.01326971	3.904676011	9.882257619	0.360101035	0.532628293
dsim_PG00250	-0.159273578	0.043163323	-0.228623649	-0.065761444	0.065461074	-0.065415318	-0.04698254	0.253609638	0.34354515	3.554080579	9.229520254	0.416363045	0.582482389
dsim_PG00251	-0.127817521	0.155997916	0.270414809	-0.030496277	0.343032883	0.526962079	0.028679269	0.512446469	0.004850927	1.202893358	17.49476455	0.041508757	0.118479115
dsim_PG00252	-0.473272619	-0.140166411	-0.575202386	-0.515279136	0.168621739	-0.341416549	-0.244661431	0.319791564	0.308529775	0.841876019	10.31202719	0.325820443	0.496299882
dsim_PG00253	0.249356892	-0.215369372	-0.712853264	-0.159879249	-0.158339131	-0.039302758	-0.009560527	-0.030696112	-0.216146953	1.826249365	20.22303141	0.016584792	0.059253406
dsim_PG00254	0.530441454	-0.174449324	0.389851857	0.270488542	0.066922263	0.502884742	0.318164651	0.322815137	0.050435624	2.321493569	20.47982009	0.015171471	0.055474896
dsim_PG00255	-0.230178807	-0.183469337	-0.155364674	-0.302236255	-0.04223573	-0.397691284	-0.235235433	-0.18812154	-0.112340113	5.497196429	12.19312934	0.202639307	0.363170927
dsim_PG00256	-0.165170247	-0.443853828	-0.310984945	0.24277534	0.145508968	0.386862235	0.232938855	0.645174246	-0.394843242	2.018739462	73.76156563	2.77E-12	1.39E-10
dsim_PG00257	-0.092074355	0.050337614	-0.0078677	-0.049933469	0.128448552	-0.048877249	0.085551181	0.135560995	0.145920126	4.725210025	4.396263464	0.883452301	0.92994979
dsim_PG00258	-0.193057623	-0.147519227	-0.15062403	-0.206993158	-0.221644504	-0.64588495	-0.050300335	0.002832671	0.041358686	2.196263913	19.26361317	0.023042446	0.076039413
dsim_PG00259	0.895534178	0.561281073	0.651282845	0.115754969	-0.501396819	0.129668735	0.839252332	0.524563531	0.261022721	0.662927669	25.38472535	0.002573811	0.013725404
dsim_PG00260	-0.148912875	-0.280426538	-0.178351237	-0.270215874	-0.621407991	-0.331331595	-0.163623482	-0.185048627	-0.566549613	3.420508666	31.04502506	0.000290813	0.002239666
dsim_PG00261	-0.391414366	0.051763001	-0.247056895	0.989865659	-0.083593009	-1.239756279	-0.361788518	0.390129865	0.389663299	4.122328481	81.08538957	9.83E-14	6.07E-12
dsim_PG00262	-0.436596462	0.468158747	0.69698214	-0.945527568	-0.867255107	-0.709363781	0.032314013	-0.066201961	1.03809656	0.482747758	69.35789231	2.03E-11	9.00E-10
dsim_PG00263	0.004030394	0.084936715	0.43292398	0.753086655	0.133598921	0.695593636	0.136333775	0.282879135	0.438458063	0.510799332	13.64556559	0.135503501	0.277008042
dsim_PG00265	-0.039127569	-0.163494001	-0.714544343	-0.18362774	-0.213477853	-0.479959147	-0.194684618	-0.266674044	0.143711062	1.133412739	14.62101156	0.101886127	0.228327209
dsim_PG00268	-0.375888034	0.577132745	0.642735955	-0.167363812	-0.685270185	-0.193586658	0.370456296	-0.215252952	0.682987199	0.992730354	40.75547084	5.54E-06	7.82E-05
dsim_PG00269	0.003657978	-0.715260589	0.181114632	0.482594606	-0.04641538	0.072146336	0.207932301	0.180519738	0.143855347	1.560634952	21.95261208	0.009030382	0.037324718
dsim_PG00271	0.071168684	0.118525719	-0.034413249	0.013176468	0.087334034	0.46057996	-0.056830858	-0.093253712	0.598709696	0.835755313	11.36323231	0.251630362	0.4198872
dsim_PG00272	0.209385228	-1.14692645	0.569191511	0.392334688	0.389824797	0.509552669	0.220239071	0.295343588	0.451430135	4.018520552	35.42259593	5.02E-05	0.000510601
dsim_PG00275	0.163897491	0.24456161	0.385500567	0.27479119	0.403737033	0.385996576	0.331456378	0.235888906	0.661476499	6.814136854	70.15337946	1.42E-11	6.43E-10
dsim_PG00276	-0.306272948	-0.327036556	-0.348137016	-0.200542223	-0.270339231	-0.205878583	-0.105616328	-0.230184064	0.02675261	1.780153487	6.060009724	0.733897558	0.831861096
dsim_PG00277	0.250107198	0.157039149	0.229477388	0.006943693	-0.15877321	0.005729819	0.234700743	0.451944591	0.136122747	0.354932083	3.948441169	0.914773082	0.949036051
dsim_PG00278	-0.063319309	0.127468193	0.115929647	0.280060735	0.126659539	-0.228346631	-0.035250555	0.279683258	0.328793535	4.466643977	14.48155739	0.106196884	0.235448999
dsim_PG00279	0.422185733	-0.166886124	0.355874986	0.233359499	0.224438481	0.44688313	0.002859615	0.228834838	0.415230244	1.794286626	10.86284918	0.285227254	0.455700196
FBgn0000008	0.174786871	-0.087142961	0.221020469	0.188920781	0.06893566	-0.008539468	0.0204985	0.170706382	0.106281422	4.530927839	12.52849419	0.18512731	0.342641404
FBgn0000014	0.112522523	0.118367495	0.037883945	0.154857423	0.411670044	0.15470885	0.159974589	0.242083982	0.441345504	4.633322184	30.29997355	0.000390019	0.002859477
FBgn0000015	0.177062307	0.107532774	0.045908258	0.078258156	0.077792783	0.027585932	0.040051537	0.098120205	0.155133197	4.762695658	4.670661284	0.862021102	0.917069081
FBgn0000017	-0.129370003	-0.048975312	-0.136667246	0.008701148	-0.028359462	-0.269696176	-0.184733155	-0.150337395	-0.066094132	6.344435592	18.85124389	0.026487867	0.084696588
FBgn0000018	0.014327783	-0.15278539	-0.103165052	-0.230848088	-0.121166703	0.037228911	-0.116304884	-0.136408286	-0.256636342	3.052058373	7.205692806	0.615713345	0.746593675
FBgn0000024	-0.456000415	-0.260144505	-0.315436379	-0.344799356	-0.130573137	-0.327044693	-0.348874846	-0.20622361	-0.131076703	6.76849381	28.03103385	0.000942544	0.005963246
FBgn0000028	0.137789739	0.072043296	0.188855945	0.016815942	0.386309404	0.000774844	0.146281143	0.430243877	0.020734243	2.831488959	19.3822388	0.022131992	0.073944178
FBgn0000032	-0.055922784	0.036016435	0.017107414	0.118744557	0.02628437	0.148836713	0.129918621	-0.02175755	0.052932823	4.399772854	9.801303603	0.366809138	0.538820959
FBgn0000036	-0.311633883	-0.0358281	-0.613065628	-0.341366504	-0.030638596	-0.143320796	-0.25039124	0.116470757	0.058479577	1.786231459	11.30309626	0.255504009	0.42369827
FBgn0000037	-0.041021476	0.045103073	-0.059268648	-0.064768953	-0.030425685	-0.094863334	-0.026176464	-0.063934793	0.056346533	4.538646369	3.732208593	0.92813769	0.957516268
FBgn0000038	-0.068158582	0.093392576	-0.04678539	-0.001571785	0.027286546	-0.166020508	-0.270988912	-0.33511673	0.087922834	7.192956267	30.77467273	0.000323562	0.002461371
FBgn0000039	-0.048240115	0.034362352	0.005398596	0.107816205	0.072873413	-0.161267177	-0.194251159	-0.030240719	0.05454192	3.786310877	12.77469446	0.173068911	0.328489348
FBgn0000044	0.075507636	-0.241498049	-0.025593405	0.027728343	-0.099356845	-0.296501975	-0.302333945	-0.254024742	-0.208374889	9.527270788	27.02862404	0.001383599	0.008204898
FBgn0000045	0.261259416	0.232499844	0.282845514	0.176052395	0.02434614	-0.298191503	-0.199587289	-0.244484928	0.04395724	9.882483267	18.30369214	0.031809248	0.097067223
FBgn0000046	0.015502817	0.049639856	0.136411193	0.137899286	0.090606258	0.008514698	-0.040935778	-0.009695703	0.030614321	8.392551809	10.53877995	0.308651405	0.478677223
FBgn0000047	-0.046385735	0.215905229	0.035366541	-0.157083244	-0.380078301	-0.699388512	-0.616415101	-0.404094544	-0.553372955	7.753802459	19.34157363	0.022440226	0.074649815
FBgn0000052	-0.398901074	-0.428256574	0.023323026	-0.220996313	-0.163923212	-0.397924417	-0.265040465	-0.38575564	-0.312493982	6.720367061	9.213511886	0.417803332	0.583917552
FBgn0000053	-0.624071045	-0.472547821	-0.086524134	-0.531192123	-0.302608689	-0.551528777	-0.355562432	-0.396503499	-0.345888527	6.869857959	14.7201535	0.098915304	0.223597936
FBgn0000054	0.017221761	0.058192008	-0.054630718	0.145183366	0.104761344	-0.04577283	0.083208331	0.022698665	-0.025036248	4.381205391	6.602365868	0.678440902	0.792911486
FBgn0000055	-0.561684929	-0.517097363	-0.113208833	-0.017178426	-0.420842473	-0.651628739	-0.597656942	-0.568925804	-0.287304254	11.65289073	24.32702406	0.003813161	0.018808951
FBgn0000056	-0.669486143	-0.059228846	0.376646933	0.648498114	0.327891129	-0.071887639	0.171718912	0.279396986	0.379191477	0.762487592	10.19030441	0.335299921	0.506593492
FBgn0000057	-0.03529828	-0.061456608	-0.072424158	-0.006516319	-0.023559121	-0.002932112	-0.067894003	-0.055539556	-0.095894949	5.615751269	3.378797272	0.947368253	0.969290685
FBgn0000061	-0.669202568	-0.327458631	0.124578194	-0.076283163	-0.526332615	-0.27287182	-0.45309063	-0.355071409	-0.267600056	-0.469858056	4.953854664	0.83831216	0.900337118
FBgn0000063	-0.646403864	-0.519157799	-0.485364593	-0.641102071	-1.096176767	-1.223124042	-0.60197569	-0.650297838	-0.917609361	3.658859283	101.0329331	9.72E-18	1.23E-15
FBgn0000064	-0.081911797	0.035724054	-0.047710612	0.005891049	-0.018189961	-0.166579359	-0.102379565	-0.10130673	0.026041847	12.25509748	10.59376869	0.304584317	0.475082904
FBgn0000071	0.158051952	0.032053523	-0.212837099	0.821775915	0.03754713	-0.363246148	-0.136808915	-0.43387765	-0.231005776	0.022469612	17.69009105	0.038944098	0.113195374
FBgn0000075	0.172604134	0.344720972	0.483866717	0.504826026	0.014280494	-0.028289173	0.030784962	0.316737136	-0.112478109	1.26663361	14.51563514	0.10512905	0.233530172
FBgn0000077	0.369068703	0.263631171	0.26113418	0.436037839	0.06546044	0.172751574	0.314658762	-0.006982927	0.320273633	3.133548656	20.1014365	0.017296619	0.060984717
FBgn0000083	0.015798853	-0.121427458	-0.083057675	-0.036634421	-0.047250666	-0.118703142	-0.07965277	-0.15951387	-0.075253989	7.67825769	7.273726781	0.608643953	0.741152133
FBgn0000092	-0.088628194	-0.424564008	0.400650547	0.422130697	0.556246689	0.423207811	0.256227031	0.330961128	0.810462606	3.659473971	43.47322581	1.76E-06	2.92E-05
FBgn0000097	-0.07536516	-0.030972629	-0.073842017	-0.118196958	0.054743586	-0.141478444	-0.046084725	-0.026144563	0.001632524	6.132900369	8.048527226	0.529263343	0.678633219
FBgn0000099	-0.294376737	-0.029159376	-0.083555636	-0.066720064	-0.08685134	-0.053259053	-0.082478425	-0.060655396	0.090760252	5.618954329	19.44564589	0.021659299	0.072785599
FBgn0000100	0.09688593	0.080096423	0.121879047	0.114544773	0.028471367	0.072966567	0.052956611	0.089150001	0.233894926	9.553150181	9.472543526	0.394845122	0.563781213
FBgn0000108	-0.079745187	0.04093417	-0.083041002	-0.011779209	0.005080845	-0.137525254	-0.067763453	0.005462128	0.108633505	7.940093715	10.15876051	0.337786287	0.509216689
FBgn0000109	-0.036801215	-0.166267464	0.095515518	0.116135998	-0.091283339	0.201035118	-0.188730385	-0.200883379	-0.29534297	3.147284751	18.87119539	0.02631064	0.084340219
FBgn0000114	-0.039187345	-0.00824677	-0.025308441	-0.030969974	-0.042175107	0.019771876	0.004501664	0.077966086	-0.094716249	9.260140481	6.839299907	0.653846262	0.774368214
FBgn0000115	0.038268196	-0.053794857	0.004488893	0.015525951	-0.025119894	-0.033238534	-0.115982423	-0.061790139	-0.023100081	4.753846875	4.363835814	0.88587721	0.931058561
FBgn0000116	0.186834801	0.186811473	0.268496836	0.214814604	0.139088208	0.022718672	0.131331025	0.159781209	0.2499814	11.02263052	9.41082594	0.400247259	0.567494515
FBgn0000117	0.023328722	0.048931561	0.039745416	0.103115169	0.064574619	0.018737862	0.008703042	0.043888115	0.099888127	7.833913223	4.835409923	0.848413421	0.907553844
FBgn0000119	0.072294222	-0.029027398	-0.006995401	-0.153250298	-0.020256464	0.054891519	-0.124813558	0.004463085	0.02561147	5.421970938	12.9393895	0.165368058	0.317951914
FBgn0000120	-0.052739371	-0.028278359	0.01221735	0.125083642	0.007566389	-0.041585627	-0.048925107	-0.060215676	0.174989168	10.23683252	17.86225623	0.036805661	0.108296107
FBgn0000121	-0.006273038	-0.029139026	0.047870945	0.150829001	0.008551636	-0.026532773	-0.082128901	-0.083503764	0.306789566	10.77344885	45.39262993	7.80E-07	1.40E-05
FBgn0000139	0.122567439	0.202067966	0.199555411	0.257897303	0.220150549	0.234516838	0.257166635	0.059536187	0.136606964	4.62094131	17.23823939	0.045113284	0.125805083
FBgn0000140	-0.006914973	0.155878343	0.016749331	-0.111080357	-0.035372887	-0.131571821	0.004293868	0.198758248	-0.163497782	5.085203788	27.90204179	0.000990485	0.006195228
FBgn0000146	0.060871484	0.057185385	-0.256604444	-0.316567865	0.128206142	0.078040374	-0.051028468	-0.35463966	-0.158760721	2.663099086	24.30345508	0.003846477	0.018928931
FBgn0000147	-0.077793799	-0.027571044	0.037745171	-0.095667899	-0.078155319	-0.084369551	0.030192475	0.03420205	-0.264958119	4.626211521	9.569447365	0.386450744	0.55620374
FBgn0000150	-0.014253223	-0.013748888	0.000332494	-0.000730264	-0.208746727	-0.134601589	-0.038893087	0.015368121	0.024899832	8.665809805	7.371295307	0.598521951	0.733844381
FBgn0000152	-0.033400553	-0.019008828	-0.124179892	-0.222080107	0.138083463	0.019828451	0.0171199	-0.082915712	-0.121818531	4.099271059	14.0940213	0.119019795	0.254302617
FBgn0000153	0.178329853	0.180344833	0.241543191	0.145241162	0.064597716	0.014625045	0.113005391	0.091517619	0.189851013	7.018972725	12.29101634	0.197395946	0.356542373
FBgn0000157	-0.012064089	0.079660422	0.047686637	0.059442019	-0.093907914	-0.133180803	-0.24032269	-0.098924073	-0.095275694	3.875137499	15.88066573	0.069415807	0.173201819
FBgn0000163	-0.008207795	-0.021423221	-0.040369412	-0.127817766	0.035090955	-0.163181989	-0.126123699	-0.061706562	0.076995611	6.840869596	12.97316171	0.163824432	0.315825917
FBgn0000173	0.08867403	0.116811201	0.093278593	0.115525676	0.09352483	0.123970776	0.059461645	0.151168537	0.109821173	6.224713771	6.333342748	0.706147749	0.812538141
FBgn0000179	0.314145765	0.217554224	0.065191534	0.213734884	0.050572204	-0.042477196	0.048845753	0.145943494	0.322107352	2.254746402	9.02007789	0.435422889	0.601050255
FBgn0000180	-0.090770084	-0.225650491	0.031889519	-0.659907145	-0.278880402	-0.54348695	-0.795770849	-0.1932551	-0.583313891	2.098497947	42.36089707	2.82E-06	4.48E-05
FBgn0000181	0.08801519	0.031337426	0.011472733	0.038774236	-0.024494983	-0.000252284	0.008183681	0.081980419	0.085587073	7.580721321	5.106028163	0.82496926	0.891900437
FBgn0000182	-0.032889831	0.001088306	-0.041705014	-0.006912215	0.033161645	0.138246064	0.128003508	0.069302329	-0.086035322	7.329317065	21.33553011	0.011241116	0.044078313
FBgn0000183	-0.00739017	-0.087089805	-0.091300349	-0.052975572	-0.03124857	-0.17515173	-0.062830129	-0.030901171	0.078274142	7.041049639	17.19246204	0.045785972	0.127142968
FBgn0000206	0.145626428	0.15011826	-0.040849088	0.026410466	-0.096826414	-0.050781687	-0.012555952	0.061950851	-0.015404317	5.290084436	14.22759223	0.114456531	0.248276009
FBgn0000210	-0.056009643	-0.019544946	-0.229469585	0.128334445	0.163158164	-0.194579514	-0.017948313	0.114747537	0.369693144	3.452500257	11.76317493	0.226992037	0.392212981
FBgn0000212	0.071899516	-0.008562434	-0.105857087	0.454974117	0.071846609	0.079480678	-0.030967487	-0.002688121	0.129606846	6.169066161	75.76022301	1.12E-12	5.97E-11
FBgn0000221	0.248492021	0.083688741	0.032331175	-0.159907755	-0.067741042	0.221591389	-0.150656559	-0.092404004	-0.331686827	2.148035103	14.12355101	0.117997655	0.253062418
FBgn0000228	-0.185388129	-0.128193656	-0.19565814	-0.098464976	-0.109597938	-0.147786337	-0.117436204	-0.014049502	-0.140147441	5.448927111	11.80926016	0.224277166	0.389431011
FBgn0000229	-0.068124986	0.020488789	0.056053863	0.06004956	0.09974609	0.042330503	0.115186947	0.051695217	0.190121552	5.833455018	17.36169603	0.043344093	0.122087096
FBgn0000233	0.396048333	0.117259401	-0.458194048	-0.036321427	-0.142642636	-0.522256618	-0.483333736	-0.231438712	-0.211010707	0.317968053	11.28635448	0.256590357	0.424889183
FBgn0000239	-0.098767471	-0.165864648	-0.145457449	-0.06897052	-0.080199139	-0.088770959	-0.102735773	-0.085165753	-0.113719361	6.899365666	5.907631315	0.749126194	0.841764
FBgn0000241	-0.040218056	-0.056320687	-0.07016777	0.380965928	0.037062937	0.202703796	0.056931131	0.127862455	0.233289006	3.474145706	21.30680502	0.011355664	0.044391722
FBgn0000242	0.086983367	0.18993605	0.066789093	0.172012826	0.098891521	0.03926622	0.023296337	0.120020898	0.102201602	4.689851751	6.002815311	0.73963649	0.835003433
FBgn0000244	0.222285523	0.22734934	0.199882919	0.253271777	0.278808734	0.156366254	0.183960152	0.270154691	0.359712958	6.926929882	21.43020717	0.010871302	0.043013705
FBgn0000246	-1.216733881	-0.94205397	-0.903932255	-0.776211811	-0.74629869	-0.71574213	0.097356106	-0.773429078	-0.588458113	3.372558751	113.8149112	2.45E-20	4.05E-18
FBgn0000247	-0.021106898	0.047287239	-0.024502849	-0.020983082	-0.009295862	-0.12583378	-0.122097026	-0.082655474	-0.028197473	6.720003846	8.563109826	0.478539139	0.638199661
FBgn0000250	0.015473208	-0.009851047	0.002693227	0.056209922	-0.003464502	0.004682267	-0.014130647	0.046353802	0.102305842	7.338752713	5.90919406	0.74897104	0.841715903
FBgn0000251	0.141498192	0.071942742	0.036809303	0.116223215	0.111834888	0.019892503	0.103810785	0.096408422	0.123171717	5.671629056	4.244860996	0.894569838	0.936904913
FBgn0000253	-0.072331017	-0.035156282	-0.107035998	-0.084467715	-0.0843327	-0.233468888	-0.104250895	0.004287358	0.076746784	9.935127471	18.08350455	0.034217006	0.102164101
FBgn0000256	0.037160502	0.107320628	0.059719254	0.076171582	0.092629476	0.184185143	0.10743246	0.114463629	-0.079105187	8.09959032	16.06344121	0.065568531	0.166153018
FBgn0000257	0.093342276	-0.004369614	-0.011600641	0.050510218	0.121561167	-0.00339027	-0.035718296	-0.066897383	0.035177955	4.137515334	5.7291755	0.766687669	0.853518782
FBgn0000259	-0.055145216	0.015014795	0.006802083	-0.017529471	0.022932087	-0.029545141	0.052392649	0.140189495	0.095831752	7.097422435	10.07770721	0.344231098	0.5162791
FBgn0000261	0.14997647	-0.087294975	0.119820845	0.000374395	0.057547298	-0.02564753	0.031680212	0.051432266	0.196458174	9.980149777	9.845154804	0.363165757	0.535996186
FBgn0000273	0.031981772	0.019369032	-0.090872408	0.151932268	0.115958239	-0.096016197	0.006908322	0.165354797	0.035054842	5.21542231	5.808414552	0.758929319	0.849059074
FBgn0000274	-0.031671068	-0.011759711	-0.14155845	-0.232542978	-0.118691036	0.002773486	0.01356958	-0.103946175	-0.225370365	5.653545015	24.41574685	0.003690226	0.018388084
FBgn0000279	1.337310637	1.18998383	1.528336021	0.303665792	2.216206417	1.392004903	3.746415432	3.239137291	0.315886911	2.548353889	40.94399661	5.12E-06	7.32E-05
FBgn0000283	-0.008668721	-0.062116372	-0.03513105	0.098215024	0.036357986	-0.109105065	-0.080637694	-0.08122471	0.016713389	5.84601787	9.851304048	0.362656684	0.535584609
FBgn0000286	-0.082036709	0.02396276	-0.026951045	0.076542209	0.024802588	-0.202234863	0.036001713	0.096809506	0.003110515	6.694776055	20.40394931	0.015576727	0.056526866
FBgn0000287	0.133436191	0.06017411	0.208135622	0.256727414	0.123026488	0.26679527	0.267451019	0.139946027	0.151660258	5.21774919	12.9380825	0.165428037	0.318014252
FBgn0000289	-0.040155026	0.085197665	0.005227783	0.108564981	0.031307787	-0.083259954	-0.003065345	-0.002397112	0.055066748	6.834953899	10.59125531	0.304769388	0.475082904
FBgn0000299	0.061620816	0.146892173	0.023110789	0.067025427	-0.004533229	-0.174066358	-0.133192508	-0.174590624	0.159129715	8.195978853	8.895142637	0.447009302	0.611484987
FBgn0000303	-0.026480394	0.145095591	-0.058869726	0.02612146	0.026743276	-0.182464157	-0.069330671	-0.019049859	-0.018823197	5.33441684	11.79325634	0.225217069	0.39071031
FBgn0000307	-0.015235983	-0.049892922	-0.021265846	-0.041812535	0.109082014	-0.077209865	-0.008033572	0.137434453	0.081418906	5.621495091	10.26646648	0.329347171	0.500416899
FBgn0000308	-0.009463605	-0.069989088	-0.069923951	-0.09727759	-0.009950345	-0.18401469	-0.04598011	0.006221558	0.021829966	8.929338506	12.02124971	0.212113998	0.374885099
FBgn0000313	-0.030421098	0.154057586	0.063798657	0.134683515	0.03401139	-0.031564634	0.059138884	0.078810115	0.160096127	8.782451507	16.02890326	0.06628046	0.16766254
FBgn0000316	-0.073462892	-0.02954844	-0.067974144	-0.060711853	-0.04901739	-0.292216126	-0.10788831	-0.168587027	0.059909632	3.964103538	13.20519114	0.153539268	0.302358077
FBgn0000317	-0.020276733	0.056739908	0.068010928	-0.019675085	0.096822098	0.028770697	-0.030944522	0.143690216	0.096593817	5.569342499	7.539135955	0.581171231	0.720145603
FBgn0000318	0.044692729	-0.04013147	-0.015850913	-0.06914428	-0.049719973	0.038836597	-0.006879582	0.008656406	0.005143361	6.416462032	2.80436891	0.97154855	0.984343307
FBgn0000319	0.007156908	-0.037134945	-0.015221358	-0.068013952	0.014483904	-0.138248842	-0.11870914	-0.052149141	-0.015640507	8.989419604	9.672624663	0.377632214	0.547471828
FBgn0000320	-0.119241436	0.103559829	-0.07697385	-0.036244608	-0.010839821	-0.143352333	-0.180795972	0.052705006	0.179835805	4.357770206	22.45126539	0.007553679	0.032423511
FBgn0000326	-0.090855263	-0.115881969	0.014996	-0.114042426	-0.054526244	-0.358604046	-0.267838279	-0.47330181	0.025318508	5.04633018	48.7225509	1.87E-07	3.88E-06
FBgn0000330	-0.107903538	-0.074066872	0.017239951	-0.076235217	-0.20180801	-0.205675189	-0.116018535	-0.193769286	-0.150833008	4.216004345	10.6594685	0.299774521	0.469963045
FBgn0000337	-0.967203484	-0.428389144	-0.122717768	0.005448825	-0.074598736	-0.887856494	-0.802933471	-0.313293184	0.183693641	1.031811934	37.44013547	2.20E-05	0.000255715
FBgn0000339	0.04674859	0.050643477	0.061157927	-0.006118929	0.111621408	0.0427627	0.081650625	0.033410728	-0.012971574	5.60742231	3.751563373	0.926990104	0.956839517
FBgn0000346	-0.005977392	0.119550442	0.001267658	0.140403269	0.032664885	0.046929039	-0.014938668	0.056873722	0.105315953	7.006211179	15.00339736	0.090842699	0.210380243
FBgn0000352	-0.217263462	-0.032307468	-0.195174229	-0.133343761	-0.01933764	-0.03178774	-0.038160917	-0.069002774	-0.054057861	4.270897854	7.889949246	0.545273699	0.692239657
FBgn0000370	-0.054725904	-0.039457939	0.008207504	0.03312772	0.018487799	-0.057980552	0.001078185	0.082747322	0.026563415	10.17466982	6.105692954	0.729295257	0.828924186
FBgn0000376	0.041384443	0.050719701	0.114499373	0.186176744	0.234962841	0.015774292	0.02464365	0.058909308	0.143963953	4.307360733	12.59626136	0.181741924	0.338274485
FBgn0000377	0.03243982	-0.037327932	0.001210994	0.045220224	-0.009266112	0.050981395	-0.021724147	-0.142385586	0.081151499	4.526771663	7.489709485	0.586271301	0.724127364
FBgn0000382	-0.012075077	0.041606728	-0.012166663	0.085588955	0.071707662	-0.063665858	-0.047583347	0.078137814	0.031810176	6.991251474	6.016309222	0.73828489	0.8345389
FBgn0000384	-0.343764356	-0.133816015	-0.060026629	-0.22422335	-0.178705102	-0.322431561	-0.318459285	-0.091640704	-0.242732185	2.876615847	9.882796212	0.360056668	0.532628293
FBgn0000392	-0.057216981	-0.038138755	-0.124730928	-0.074131159	-0.003778496	0.039705511	0.047054518	0.119637195	-0.121279815	8.566448343	21.77660064	0.009614606	0.039067801
FBgn0000394	0.058875943	-0.06438342	-0.078863025	-0.121185396	-0.052077091	-0.114009536	-0.011206312	-0.221932143	-0.022495548	5.519117961	17.62855493	0.039735855	0.114723986
FBgn0000395	-0.195955305	0.107485796	0.054785338	0.030335433	0.063584152	-0.002273317	0.322002115	0.755513856	0.276734895	4.578117807	87.14028336	6.09E-15	4.62E-13
FBgn0000404	0.012929405	-0.02858686	-0.104183331	-0.111555489	-0.028185839	-0.031524687	-0.026752515	0.016909704	-0.233764026	5.6969781	16.78088163	0.05225998	0.13947275
FBgn0000406	0.083207085	0.093879161	0.135927562	0.069452116	-0.073914622	-0.205169811	0.013210289	0.000667436	-0.028241438	9.149116369	9.808953179	0.36617192	0.538300584
FBgn0000409	0.049008251	0.120970833	0.177993234	0.043690776	0.077927037	-0.026474698	-0.020286267	0.049882552	0.132049586	10.02206514	4.242088111	0.894768548	0.936904913
FBgn0000411	-0.025829977	-0.041835173	0.202056452	0.094981705	-0.131714195	0.072687715	-0.059674155	0.108999327	0.093086092	2.923327085	7.372889295	0.598356776	0.73379779
FBgn0000412	-0.016343009	-0.028134595	-0.04896528	-0.028949852	0.010259267	-0.099537654	-0.061776966	-0.008163968	-0.010825549	7.981936319	4.207478162	0.897233652	0.938784652
FBgn0000413	0.159534769	0.078287542	0.07223591	0.162255533	0.185971737	0.083070865	0.112905891	0.151698724	0.120568807	5.712743794	7.341202487	0.601641494	0.736339255
FBgn0000414	-0.025081608	0.008876377	-0.051719737	0.107807876	0.087511324	-0.028220268	-0.122594155	-0.065006661	0.02379045	6.542224202	12.61655722	0.180737883	0.337058043
FBgn0000416	0.111897012	-0.006239182	0.102042483	0.013272001	0.155964498	0.051375148	0.106388493	0.059367454	0.16722986	9.975594722	9.76080198	0.370194567	0.541450609
FBgn0000422	-0.208184315	0.28390782	0.097768732	0.091000143	0.027750792	0.020376765	-0.20998203	-0.332656592	0.225111098	6.293774853	104.8075407	1.67E-18	2.30E-16
FBgn0000426	0.226944065	0.025639043	0.184090537	0.065001908	0.036419175	0.012353816	-0.099006261	0.32868222	-0.034698985	3.357814732	21.27255548	0.011493694	0.044747605
FBgn0000439	-0.082151361	0.169575695	0.410891995	0.187116299	0.253847238	-0.196186329	0.320940733	0.245729495	0.279976081	1.947936008	8.549731388	0.47983079	0.639060445
FBgn0000442	0.180534471	0.050984433	0.101870515	0.226454262	0.094895549	0.239298011	0.159669463	0.171488248	0.173903201	4.240203462	10.99259689	0.276216724	0.44580993
FBgn0000447	0.046812461	0.022750492	-0.036186108	-0.105365762	-0.126755113	0.041492271	0.066799194	-0.011219136	-0.114281431	6.562372619	15.6377867	0.074841782	0.182323844
FBgn0000448	-0.124690554	-0.015889687	-0.218123008	-0.03569842	-0.023735981	0.007100331	0.071650715	0.093359046	0.106842421	4.735754114	13.74791806	0.131579061	0.271583602
FBgn0000451	-0.213295817	-0.258356458	-0.165262212	-0.048142451	-0.009769468	-0.123653186	-0.060560909	-0.12060294	-0.116198016	3.178287639	6.31458468	0.708067036	0.814016098
FBgn0000454	0.047923226	-0.110484582	0.050486784	-0.036599826	0.105428911	-0.029955687	0.000919896	-0.060809856	0.040588342	6.84970074	11.1974394	0.262417947	0.43156664
FBgn0000455	0.035788204	-0.09138021	-0.057249247	-0.093527646	0.00347967	-0.144920232	-0.10917416	-0.118847507	-0.081468378	5.686924191	6.613663011	0.677271334	0.792409802
FBgn0000459	0.100536476	0.098033323	0.209279427	0.186049223	0.011036076	-0.085831286	-0.209274074	-0.03165373	0.12955979	2.581824582	8.892742394	0.447233438	0.611539712
FBgn0000463	0.025290027	0.218377796	1.229696842	0.274911022	0.207011836	0.224447115	0.316258009	0.087341245	0.323890675	3.599980256	188.1773148	9.90E-36	6.02E-33
FBgn0000464	-0.181906983	-0.077942356	-0.227803694	-0.143806092	-0.063981864	-0.25665738	-0.209503763	-0.112556198	-0.076314952	6.643995049	12.27454206	0.198270716	0.357674545
FBgn0000473	0.667096913	0.705616727	0.611032515	0.343614315	0.171640764	0.277826259	0.621752071	0.470866234	0.184921035	8.123818834	27.93797092	0.000976898	0.006136854
FBgn0000477	0.07231203	-0.073110861	0.243001451	-0.186814638	-0.034944318	-0.186310541	0.202390054	0.182432696	0.079088168	5.300205145	33.83668999	9.54E-05	0.000872398
FBgn0000479	-0.063843515	-0.061201183	-0.14321359	-0.079991039	-0.0339096	-0.149400187	-0.067583801	-0.039728181	-0.023221176	8.046667296	5.01539367	0.832964295	0.897182001
FBgn0000482	0.030227072	0.057821143	0.103497935	0.170616723	0.177541047	0.094135409	-0.066802429	0.008353997	0.121240626	4.196063926	9.873211467	0.360846732	0.533457762
FBgn0000489	-0.058910656	-0.086230327	-0.06501643	-0.016232425	0.011818834	-0.029587571	-0.012698922	0.030475391	-0.124499174	6.964648563	6.632957664	0.675272915	0.790730537
FBgn0000490	0.099513434	0.002794407	0.053118391	0.159754302	0.122273371	0.061815786	0.121697291	0.122314575	0.172939172	4.904829091	6.401456874	0.699162932	0.807722518
FBgn0000492	0.097895031	0.331523839	0.386702403	0.166795875	0.187989715	0.29305663	0.37817257	0.285914018	0.463773005	3.524271082	19.89097376	0.018597295	0.064527676
FBgn0000497	-0.023621534	-0.086917697	-0.296634244	-0.140018377	-0.181862326	-0.266077302	-0.239029614	-0.209124919	-0.351778886	3.816815459	6.457379601	0.693411515	0.803488627
FBgn0000499	-0.011482232	0.042961959	-0.056911356	-0.043025162	-0.030101398	-0.010585356	0.007393651	0.053803366	-0.092418696	5.900294147	6.678074681	0.670595915	0.786770726
FBgn0000500	0.417964796	0.261378052	0.270006719	0.381493486	0.239666415	0.389556336	0.165593381	0.221207044	0.145244908	2.74553623	9.430684763	0.398504317	0.566138103
FBgn0000504	-0.196441446	-0.221741381	-0.274823774	-0.138280384	-0.21065325	-0.364176307	-0.188253991	-0.116197991	-0.044338828	6.820956631	11.04834666	0.272409576	0.441946452
FBgn0000524	0.095122902	0.171204147	-0.114180722	-0.128847423	0.120701557	-0.08686298	-0.051397703	0.022553454	0.034322639	3.463296526	8.90809853	0.445800466	0.610193024
FBgn0000527	-0.016542642	0.131758506	0.092669274	-0.166797504	0.033275582	-0.08550457	-0.109441871	0.041581158	0.081126151	5.402931731	15.14032823	0.087152821	0.203927404
FBgn0000529	0.473164381	0.480610892	0.466909513	0.501340969	0.528448806	0.404845275	0.122770518	0.583673904	0.34201697	0.060578343	3.215814007	0.95512031	0.973510721
FBgn0000533	-0.082392283	-0.274939078	-0.156134745	-0.024952213	-0.087934994	-0.308494111	-0.436686838	-0.20931397	-0.207035896	4.031158535	24.07550082	0.004183528	0.020284838
FBgn0000535	-0.159226826	-0.178507642	-0.286592384	-0.10410951	-0.14406386	-0.104867985	-0.187385624	-0.026510304	0.010346589	3.467888622	4.143003303	0.90175063	0.941737763
FBgn0000536	-0.12876438	-0.130912866	-0.062250552	-0.12819496	-0.154277452	-0.167477098	-0.051643719	-0.10676217	0.074303742	7.161552697	23.81276092	0.004607357	0.021916281
FBgn0000541	-0.074915394	-0.020321015	-0.10918672	-0.097859811	0.043048933	-0.171573695	-0.080363634	-0.003213201	0.034573009	7.744272084	6.485340862	0.69053065	0.801440581
FBgn0000542	-0.023760294	-0.07079846	0.034625005	-0.048877071	0.02829152	-0.05555776	-0.168556503	-0.229364891	-0.033888148	3.583358777	6.663976342	0.672057984	0.7878453
FBgn0000543	-0.004845625	0.056794219	-0.074886603	0.018387008	-0.06890755	-0.082296074	-0.177122619	-0.143177177	-0.048453682	4.465994152	10.04162807	0.347125709	0.519360908
FBgn0000546	-0.016117265	0.078191481	-0.067181169	0.045321737	0.230924096	0.005366199	0.092492998	0.246567043	0.257226954	5.092842837	19.2102553	0.02346332	0.077079867
FBgn0000556	0.114951058	0.106886704	0.115456204	0.076520277	0.065785024	0.035748559	0.134225003	0.104272642	0.207754074	11.55747926	8.169414645	0.517167713	0.66854659
FBgn0000557	0.062531336	0.150524987	0.041060565	0.032911459	0.030863781	-0.099012335	-0.024671208	0.025334706	0.265379921	8.771600219	26.76592155	0.001529031	0.008884702
FBgn0000559	0.069687166	0.048608902	0.037094619	0.026509412	0.071255246	0.00885811	0.069611144	0.033496541	0.157362066	11.46409567	8.632275069	0.471886763	0.632985382
FBgn0000560	0.861396646	0.158906835	0.455618317	0.050923519	0.08167643	0.782675204	0.505226407	0.412105879	0.507079133	0.149166883	12.17035048	0.203875266	0.364807053
FBgn0000562	0.071791214	-0.024057259	0.009440576	-0.022925769	0.1708252	0.012863455	-0.053235199	-0.057003069	0.03625998	7.127714852	21.05568149	0.012405469	0.047561168
FBgn0000565	-0.462466402	-0.507270907	-0.768075517	-0.338092355	-0.473244265	-0.449641685	0.524491112	-0.1683364	-0.301214038	6.610646597	155.1442826	7.57E-29	2.50E-26
FBgn0000566	-0.257558839	-0.331158484	0.0131332	-0.396847424	-0.1151198	-0.082643598	-0.390115016	-0.399242868	-0.294075699	5.33051275	28.15600628	0.000898258	0.005733353
FBgn0000567	0.022168784	0.053533983	0.050572914	-0.021216247	0.209477626	0.137454899	0.081993025	0.083285607	0.258185221	4.733226909	13.52624533	0.140203668	0.283975787
FBgn0000568	-0.089454819	-0.132610533	-0.174242695	-0.084522054	-0.091662818	-0.214447556	-0.122683579	-0.076559583	0.108439075	6.993621616	20.3740481	0.015739238	0.057009042
FBgn0000575	-0.040510397	-0.004156398	0.006292021	-0.037173115	0.013978604	-0.111796939	0.056368606	0.013985202	0.17504342	4.759057934	11.88697602	0.219756328	0.384066035
FBgn0000576	-0.191903141	-0.12850674	-0.251950245	-0.000886373	-0.246414674	-0.245496245	-0.200473291	-0.152157746	-0.194853676	3.034991942	7.417689959	0.593717189	0.730058371
FBgn0000577	0.339267414	0.402677176	0.279914052	0.376999852	0.180419844	0.082401545	-0.100713433	0.105254938	0.387827786	1.88596044	13.22219962	0.152807027	0.301486252
FBgn0000578	-0.039017239	-0.044951664	-0.130321265	-0.062954956	0.003937335	-0.155508797	-0.128346947	0.175499692	-0.039603794	5.551797354	14.19107474	0.115688822	0.250056004
FBgn0000579	0.075831009	0.126797262	0.166602886	0.016884975	0.005133218	-0.02240441	-0.113708571	-0.104430151	0.065723147	10.07803235	8.534512449	0.481302042	0.640182753
FBgn0000581	-0.057486824	0.013734785	-0.093520834	0.00949495	0.014956362	-0.1208735	0.034465372	0.083500732	-0.009517114	6.757750478	6.76939877	0.661114109	0.780296814
FBgn0000588	0.026221545	0.139631556	-0.243220514	-0.047976524	0.056307542	-0.138358435	-0.185695155	-0.215396789	-0.14256086	2.928624949	11.41776746	0.248155945	0.416177824
FBgn0000592	-0.08683951	-0.250288305	-0.192470523	-0.292093563	-0.410270364	-0.307738732	-0.286658166	-0.1996851	-0.212315282	11.00130067	23.31600967	0.005524291	0.025408656
FBgn0000594	-0.15849178	0.385935014	0.327622222	-0.326429834	0.621854174	-0.416690852	0.304635002	-0.334485385	0.533985386	1.956890257	58.09048633	3.12E-09	9.48E-08
FBgn0000611	-0.084674384	-0.120678923	-0.040991671	-0.156538593	-0.022707664	-0.186812567	-0.14822696	-0.116631294	0.008032569	6.91344757	14.13423059	0.117629862	0.252830807
FBgn0000615	-0.098171724	0.04228245	-0.059639141	-0.119581928	-0.097044236	-0.071397433	-0.024669348	-0.039532863	-0.189721843	10.39511667	13.04765333	0.160461829	0.311424405
FBgn0000617	-0.182338393	-0.336956872	-0.124697649	0.026698655	-0.12885585	-0.077487699	-0.183354553	-0.18684688	-0.133116739	3.248128858	11.03712349	0.273172894	0.442356691
FBgn0000618	-0.254252134	-0.223167028	-0.13562589	-0.227623827	-0.254236898	-0.151899307	-0.056009966	-0.128371382	0.055005651	2.40208097	6.842463129	0.653517211	0.774210924
FBgn0000625	0.06633968	0.556571181	0.404495564	0.186337344	0.147007689	0.365101754	0.338365193	0.584709341	0.653777971	1.876924293	22.91148714	0.006398194	0.028485788
FBgn0000629	0.214632373	0.334252385	0.368505974	0.216308728	0.31732346	0.311966719	0.264416163	0.356762572	0.245969476	4.657611094	18.86303276	0.026383014	0.084450669
FBgn0000633	-0.22383829	-0.204405051	-0.208224128	-0.105112085	-0.149629081	-0.322966978	-0.241480042	-0.311152649	-0.095005947	3.075775508	7.515096004	0.583650715	0.722287319
FBgn0000635	0.011150321	0.015409282	0.025185856	-0.026405176	0.093319962	-0.104625537	-0.050782058	-0.02332793	0.085730717	7.010133358	11.85095316	0.221842891	0.386541894
FBgn0000636	-0.023207913	-0.059180625	-0.058831333	0.020654218	-0.012296317	-0.124590634	-0.090438547	-0.090156922	0.058061167	6.029797836	9.443932765	0.39734406	0.56539463
FBgn0000640	-0.121515032	-0.210585566	-0.043750591	-0.247092429	-0.173336015	0.062735165	0.078289503	0.021070626	-0.12097951	5.601548598	14.047873	0.120632454	0.256255931
FBgn0000658	0.730591928	0.528762281	-0.022863854	0.648147592	0.082654146	0.432531496	0.458818109	0.619922895	0.388591299	2.276510022	28.30315111	0.000848712	0.005480772
FBgn0000659	-0.068648921	-0.029975999	-0.013006823	0.021086062	-0.013208476	-0.006532143	-0.096401631	0.153575556	0.206018733	5.956020497	17.77322832	0.037897527	0.110914903
FBgn0000662	0.040486047	0.031580867	0.061080693	0.106005787	0.071380527	0.024646601	0.009704463	0.079485668	0.124719176	5.945928241	6.303802801	0.709169335	0.814471947
FBgn0000667	0.120012463	0.204776125	0.17808269	0.195983285	0.113260094	-0.090444624	-0.125343937	-0.071370054	0.093117174	8.9355248	21.9537006	0.009026877	0.037323598
FBgn0000709	-0.008954146	-0.030625315	-0.060959322	-0.093982459	0.002666806	-0.12547417	-0.090350089	-0.027718166	0.05017679	4.966515212	5.540897392	0.784841372	0.8648844
FBgn0000711	-0.100714117	0.038827851	-0.027371327	0.005448838	0.01701563	-0.162519493	-0.033182249	0.026345765	0.025155746	7.081981804	13.26987981	0.150769889	0.298853295
FBgn0000715	0.000415971	-0.025755804	0.174023401	-0.34233994	-0.221885061	0.198811036	0.151623622	-0.029758589	-0.174845448	3.238955791	33.75288446	9.87E-05	0.000898356
FBgn0000719	0.006316754	0.008388209	-0.046221223	0.056158278	0.091403169	-0.024133397	-0.006596356	-0.028433213	0.149311063	4.633589227	6.2286609	0.716832741	0.819277986
FBgn0000721	0.022540052	0.052723228	-0.008987489	0.087093959	0.217560249	0.007780028	0.12896143	0.131707508	0.162558707	7.877536316	21.03603951	0.012491359	0.047795185
FBgn0000723	-0.138042259	0.024920725	0.021062401	-0.01632611	0.013874642	-0.108929411	-0.110215333	-0.154561093	-0.03861173	6.734872347	15.89475052	0.069112269	0.172556378
FBgn0000810	0.057137926	0.065551987	0.149097586	0.090929467	0.023134132	0.024636187	0.107091671	0.176221383	0.130528144	4.557594328	6.411139444	0.698168153	0.807038052
FBgn0000826	-0.974750673	-0.341326747	-0.660750594	-0.662941395	-0.814103511	-0.463269727	-0.502146393	-0.587870126	-0.384029873	0.270164381	11.042836	0.272784175	0.442124913
FBgn0000927	0.194221529	0.161736524	-0.129688996	-0.518538868	0.271056432	-0.630227068	0.156602955	0.222769902	0.003658432	1.126827311	22.32443943	0.007905681	0.033639955
FBgn0000964	0.376123057	0.124296516	0.214145791	0.446221531	0.159959686	-0.037167359	0.118404427	0.210181927	0.05711165	2.023019402	10.79024811	0.290360876	0.46115669
FBgn0001077	-0.305287319	-0.710389283	-0.251478706	-0.035535954	-0.172737432	-0.604759335	0.043959762	0.092458486	-0.312098739	0.320533601	10.75426474	0.292929676	0.463260033
FBgn0001078	-0.056682818	0.009550137	-0.072017318	-0.051071886	0.163916307	-0.126313079	-0.094789778	0.020415079	-0.001727746	6.189735294	12.89886034	0.167236384	0.320529459
FBgn0001079	-0.026955268	0.059821106	0.109678827	0.025096574	0.155074025	-0.127197958	0.04168497	-0.005779921	0.168179359	3.308073469	8.141419825	0.519959827	0.670803399
FBgn0001083	0.014572226	-0.129264466	0.166314899	-0.012675951	-0.291639472	-0.044112743	-0.214996053	-0.155258074	-0.066751185	3.523219773	18.80529749	0.026900254	0.085588347
FBgn0001084	0.035195027	-0.152591923	0.072304819	-0.158773619	-0.36530303	-0.080261713	-0.193055926	-0.276077641	-0.179308756	1.916581045	7.746244659	0.559907142	0.704308744
FBgn0001085	0.244895607	0.288396396	0.238190892	0.393464519	0.370023143	0.208426044	0.226811314	0.256742557	0.496454475	2.994873214	11.5224236	0.24159037	0.408910658
FBgn0001086	0.029676283	0.017244964	0.006768366	-0.096679345	-0.044899682	0.105178657	0.059625513	0.001432967	-0.193475088	4.546187991	8.119205426	0.522179328	0.67291451
FBgn0001087	-0.102176133	0.015285997	-0.062468691	-0.053150219	0.00880769	-0.134112448	-0.049753495	-0.008843621	0.08280287	5.864680184	11.1391411	0.266292013	0.435437041
FBgn0001089	-0.062625797	-0.223335859	-0.048392812	-0.232038667	-0.149646832	-0.424011149	-0.190341803	-0.214004283	0.0421827	6.750460694	22.3697798	0.007778075	0.033182618
FBgn0001091	0.21631032	0.309706074	0.304974313	0.214143729	0.077005189	-0.07998647	-0.110283354	-0.052714629	0.128760012	11.04701677	14.57700745	0.103229551	0.230464116
FBgn0001092	0.075033259	-0.029920421	0.15120541	-0.0163299	0.00743484	-0.051806432	-0.144367039	-0.166208921	0.062110394	8.878971679	14.98643566	0.09130924	0.211206381
FBgn0001098	-0.062577404	-0.063022396	-0.056942844	0.029113237	0.0217094	-0.276985022	-0.203435209	-0.136376023	0.010098014	8.955846207	17.23330638	0.045185335	0.125890576
FBgn0001099	0.007520339	-0.024154332	-0.082200124	0.026476085	-0.016400277	0.005106417	0.177659185	0.109952269	-0.178264837	6.646111337	20.61499013	0.014474088	0.053381582
FBgn0001104	0.007922238	-0.04882358	-0.013578553	-0.165404626	0.067187574	-0.091607332	-0.032478037	-0.065734259	-0.052548467	5.529178058	7.593791002	0.575542164	0.715760795
FBgn0001105	0.018025937	-0.028502694	-0.043460939	-0.047368072	0.070943968	-0.012710249	-0.025008729	-0.064706153	-0.027788992	5.707147109	4.656350486	0.863177775	0.917563699
FBgn0001108	-0.016932238	-0.049443241	-0.059536206	-0.097862445	0.001659537	-0.107924155	-0.102389496	-0.100416771	-0.052354049	6.601470462	7.895680739	0.544692403	0.691958425
FBgn0001112	-0.163445118	-0.283981258	-0.127354202	-0.200016375	-0.165277769	-0.089333111	-0.128846532	-0.037189164	-0.055798063	8.384594006	7.146882788	0.621829891	0.750383451
FBgn0001114	-0.161411228	-0.030051968	0.132837108	-0.003067465	-0.013102955	-0.132725214	-0.221707502	-0.228556469	-0.052629184	7.455137166	13.78552003	0.130161852	0.269961857
FBgn0001122	-0.036893359	0.128579916	-0.101223965	0.033670087	0.152809043	-0.075731644	-0.003500872	0.127457463	0.15025481	5.745226597	13.68735611	0.133889284	0.274827879
FBgn0001123	-0.071101626	-0.040348078	0.038599016	0.030226633	0.003332518	-0.049845824	-0.002787186	-0.020884174	0.052688684	6.045090837	5.569370671	0.78212302	0.862960097
FBgn0001124	-0.070429333	-0.122462216	-0.045024458	-0.150168914	-0.159803036	-0.080235043	-0.185269486	-0.255172314	-0.062726425	7.823777308	6.684576355	0.66992149	0.786379208
FBgn0001125	-0.15327212	-0.18676403	0.052151215	-0.170699479	-0.143449879	-0.252723003	-0.203977679	-0.228479239	-0.105666362	7.493714841	3.077353394	0.961148959	0.977018087
FBgn0001128	0.098493563	0.137943703	0.21171274	0.128662701	0.071876725	-0.168364724	-0.164798987	0.04862634	0.148433153	9.55262911	15.50421497	0.077984918	0.187997901
FBgn0001133	0.041266241	-0.087868952	0.018292467	0.084862941	0.008786304	-0.062217022	-0.098961157	-0.124941897	0.030116767	4.302283021	8.179295842	0.516183524	0.667623119
FBgn0001134	0.028628928	0.279632321	0.132079389	0.245105182	-0.070029159	0.191217042	-0.215176798	-0.018234664	0.073209743	0.7401434	4.838699065	0.848136418	0.907341639
FBgn0001137	-0.047108631	-0.172146904	0.024044521	0.092934213	0.165680002	-0.087353829	0.095562847	0.01386678	-0.056990069	4.927889716	14.35665217	0.11019201	0.241982073
FBgn0001138	0.21311797	0.016770108	-0.082465959	0.332178731	0.084179818	0.010130351	-0.022860566	-0.014675122	0.315594089	0.978790736	4.125364157	0.902969158	0.942551208
FBgn0001139	-0.011839335	-0.019259366	-0.046660514	0.055745772	0.05073662	-0.134542268	-0.053182692	-0.022195317	-0.028993479	6.624080354	11.44943019	0.24615546	0.41408659
FBgn0001142	-0.227382942	-0.18528449	-0.161879156	-0.354144485	-0.131395404	-0.337308382	-0.314272228	-0.265671517	-0.119469227	6.212639521	15.62843906	0.075058002	0.182620565
FBgn0001145	-0.071534594	-0.1016883	-0.186064249	-0.07972198	-0.150865409	-0.087281769	-0.016346163	0.002133576	0.01903808	10.10082017	17.33948435	0.043657616	0.122820305
FBgn0001147	-0.033291547	0.133401946	0.311291574	0.053925476	0.031700808	0.061022702	-0.017236653	0.140937776	-0.038585129	1.66953954	5.10154559	0.825367916	0.892080711
FBgn0001148	0.505762333	0.223444945	0.442105478	0.50755468	0.050107638	0.265839093	0.189923605	0.008309409	0.078350568	1.97964232	17.82571662	0.037250227	0.10929764
FBgn0001149	0.171698757	0.096858382	0.26389802	0.204911927	0.25781788	0.143520773	0.039156177	0.022256099	0.058100466	7.893980132	6.123743821	0.727472446	0.827341285
FBgn0001150	0.190407757	0.187441115	-0.03757681	0.021865425	-0.015522395	-0.243235507	0.093952232	0.035584782	0.148025184	3.382823744	13.76396787	0.130972545	0.271155933
FBgn0001168	-0.049234062	-0.068192819	-0.032187689	-0.020836856	0.087671388	0.189083164	0.187238109	0.15636309	0.22528923	6.905070735	23.94618079	0.004387214	0.021095186
FBgn0001169	0.128795616	0.077516464	-0.018774279	-0.010248864	0.022937683	0.020242164	0.039057395	0.055584881	0.017154452	5.230612254	3.555607771	0.938158569	0.963369806
FBgn0001170	0.937645092	0.039247913	0.171063838	-0.268761747	-0.366661091	0.485478935	-0.374209442	-0.640421938	-0.302889345	0.337403475	36.00041902	3.96E-05	0.000420831
FBgn0001179	0.082685805	0.01438478	0.062830379	0.263688848	0.12938576	-0.014118743	0.070492169	0.066760524	0.07430692	4.065422063	10.66894782	0.299085004	0.469124746
FBgn0001180	0.009889386	0.127564624	0.236258498	0.205102087	0.185961004	0.081236951	0.017707863	0.069492261	0.192203502	2.479198565	4.047299216	0.908271891	0.94545267
FBgn0001185	-0.004337465	0.199007328	0.156475557	0.224537337	0.148393392	0.154643345	0.243331154	0.012419096	0.126935143	3.925623066	13.61562498	0.136670143	0.278751052
FBgn0001186	-0.028822828	0.007577708	-0.012470215	0.030941089	0.091090764	-0.193646275	-0.03702596	0.012690129	0.041847422	8.695162999	17.27706643	0.044549852	0.12454101
FBgn0001187	-0.005868212	-0.002095868	0.174404365	0.189745401	-0.048892233	0.049414865	0.042104023	-0.096335062	-0.049510348	7.212499471	6.94061828	0.643301958	0.767083173
FBgn0001189	0.212007067	0.093588968	0.173096102	0.230294173	0.214658476	0.135751084	0.206858948	0.197199651	0.246239505	5.881165547	18.77647828	0.02716197	0.08618343
FBgn0001197	-0.136426551	-0.14338604	-0.145884083	-0.184756198	-0.17837045	-0.060367089	-0.078934017	-0.098689249	-0.202739758	5.783720878	15.22643592	0.084901016	0.199706018
FBgn0001202	0.02477719	0.025647522	0.112664333	-0.000255634	0.078683091	0.012447693	0.015573041	-0.011948403	0.077938404	5.391820702	4.822753172	0.849477433	0.907727294
FBgn0001208	-0.424687508	-0.213076067	-0.162679419	-0.200030776	-0.191936812	-0.445162704	0.011994942	-0.164764349	-0.187287055	8.180643968	19.59573643	0.020577912	0.06992612
FBgn0001215	0.011341402	-0.00956112	0.001003145	-0.040636682	-0.080075419	-0.123018032	-0.052018774	-0.053804968	-0.136825234	7.950941893	9.283722542	0.411507131	0.577724199
FBgn0001216	0.144304224	0.111885816	0.103518462	0.064086223	0.033882475	-0.004812366	0.085015579	0.009484438	0.027773467	7.959994035	6.357404794	0.703683002	0.810925316
FBgn0001217	-0.021692516	0.058731312	-0.008174708	-0.050087737	-0.01636752	0.089905168	0.039142414	0.005625017	-0.149630292	7.745859884	14.31229832	0.111641778	0.244004946
FBgn0001218	-0.137433128	-0.242735761	-0.185902508	-0.191315137	-0.292726174	-0.22415782	-0.368658084	-0.244330707	-0.224652299	9.183881824	22.39974599	0.007694822	0.032900425
FBgn0001219	0.058151961	-0.000692758	-0.026785892	-0.106365777	-0.022823497	-0.086674675	-0.071442372	0.020577271	0.047898942	10.59129783	11.40296269	0.249095542	0.417265462
FBgn0001220	0.006960587	-0.062183286	-0.026163302	-0.117638511	-0.057019786	-0.015512113	-0.061681589	-0.0736353	-0.138585655	8.76222758	10.23066246	0.332136665	0.503462119
FBgn0001222	-0.081022519	-0.046245534	0.06713752	-0.033307965	0.001254838	-0.035156747	-0.012088369	-0.064343881	-0.003412817	5.919683787	5.012308822	0.833233951	0.897221218
FBgn0001223	-1.255360575	-2.526811208	-0.961363021	-1.002116919	-1.101160075	-1.781118567	-2.059950499	-1.631686685	-1.531465874	5.941942984	16.89212221	0.050432377	0.136265425
FBgn0001224	0.005942972	0.074491103	-0.028166507	-0.071091835	-0.037578731	-0.047868329	0.110378368	0.03472223	-0.064592196	4.504799621	5.158633237	0.82026628	0.889064794
FBgn0001225	-0.118081834	0.011618158	0.04109436	0.091160958	-0.071425179	-0.12934826	-0.060152322	0.029220724	-0.223981378	6.515376463	22.67576208	0.006967066	0.030489172
FBgn0001226	-0.002651681	0.059115637	-0.245292719	-0.079221624	-0.184762122	-0.044872698	-0.142075633	-0.033863367	-0.228098582	4.829013173	20.95962856	0.012830887	0.048774929
FBgn0001227	0.188516089	0.182492738	0.052479606	0.195880385	0.290825695	0.209025286	0.32849195	0.345418889	0.35232521	2.963606618	10.20087427	0.334469518	0.505886659
FBgn0001228	-0.06469653	0.002527159	0.314604348	0.051104694	0.09162142	0.094316991	0.107162389	0.34566169	0.117058312	4.623112382	33.20743566	0.000122888	0.001081717
FBgn0001229	0.356601357	0.131632631	-0.261569551	0.104423764	-0.081150275	0.442549087	-0.011835628	0.089924322	0.071672375	1.352998552	14.8934053	0.093905873	0.215409209
FBgn0001233	0.010844469	-0.07816558	-0.028874051	-0.108223232	-0.004581301	0.019052379	-0.10853784	-0.124101623	-0.187672354	9.360642308	14.59292506	0.102741817	0.229641791
FBgn0001235	-0.022217617	0.079555509	-0.06520451	-0.020235225	0.11912342	-0.124667777	-0.002891224	0.092022919	0.191021742	6.650721035	9.505849932	0.39194779	0.561106252
FBgn0001247	-0.007560611	0.057092023	0.1340223	0.178145722	0.072326727	-0.008482886	-0.00996125	-0.020423402	0.006532286	6.784504354	20.19768386	0.016730856	0.059554004
FBgn0001248	0.101781637	-0.060120971	0.096524032	-0.065121485	-0.148660771	-0.121950727	-0.080664144	-0.041736872	-0.067420179	8.650732484	12.69716647	0.176794695	0.332848254
FBgn0001250	-0.028957513	-0.027732711	0.013553569	0.080551695	0.005269511	-0.170359164	-0.14440368	-0.103547152	-0.065850963	7.243678386	14.55646886	0.103861865	0.231472754
FBgn0001253	0.80188527	0.332776405	0.584417087	0.858067486	0.604877425	0.231339979	0.418661655	0.58336517	-0.015073569	2.976792246	58.90858887	2.17E-09	6.80E-08
FBgn0001257	0.014535145	0.024442638	0.271174	0.440997719	0.259546522	0.185692669	0.190838299	0.376177826	0.487531604	5.163729625	47.82736804	2.75E-07	5.39E-06
FBgn0001258	-0.014007032	-0.004521787	0.102204053	-0.05623569	0.116338681	0.097241157	0.372843367	0.098342222	0.249275853	5.887338585	23.67239162	0.004850436	0.022827907
FBgn0001259	-0.497974305	-0.208887315	0.095197053	-0.07905124	-0.081675157	-0.670531499	-0.095481836	-0.136894551	-0.044111177	1.370967272	15.25635514	0.084130766	0.198626694
FBgn0001263	-0.000224677	0.074862641	0.122240019	0.21212812	0.017525157	-0.116776746	-0.035139677	0.023109185	0.099048087	6.685796736	19.61522032	0.020441314	0.06953205
FBgn0001269	0.101028814	0.086628142	0.097536085	0.15609936	-0.197804263	-0.223312047	-0.130128969	-0.198210205	-0.187232729	2.119664894	9.405086471	0.400751821	0.567636257
FBgn0001276	-0.074023122	0.084894703	0.035918196	0.241038946	0.210555887	0.097600942	0.176046575	0.13580232	0.043802949	2.210079222	4.618377584	0.866226725	0.918586371
FBgn0001280	0.104629336	-0.126969922	-0.010454371	0.010247205	0.024230531	0.216601046	-0.101637412	0.003718973	-0.108929877	5.218798908	27.19102353	0.00130052	0.0077802
FBgn0001281	-0.117113857	-0.069350079	0.045996225	-0.1189468	-0.05372098	0.086844965	0.07357591	0.206367483	0.018393999	7.861597978	21.81211263	0.009493903	0.038727339
FBgn0001285	0.103999016	0.814794673	-0.256806228	0.385381842	-0.77166204	-0.103259477	-0.324781481	-0.765140344	0.475981159	4.547869033	53.20150654	2.68E-08	6.66E-07
FBgn0001291	0.027592759	-0.121462514	0.158249677	0.010909741	0.100873654	-0.039806232	-0.05791527	-0.107843869	-0.045016003	5.091748588	13.57443672	0.138288978	0.281158353
FBgn0001296	0.049834876	-0.018341978	-0.018417699	0.146090271	0.062878137	-0.047823362	0.008881452	0.112254195	0.091593602	5.483538249	7.180394423	0.618343962	0.747819045
FBgn0001297	-0.021135218	0.005461157	0.068586792	0.046995635	-0.079603079	-0.214580989	-0.06124731	-0.005873361	0.051911608	8.879639	16.93463389	0.049749497	0.13496349
FBgn0001301	0.054109659	0.057431878	0.197646209	0.144200283	0.076439353	0.038659557	-0.033082207	0.225215672	0.414666827	6.268286183	34.38758069	7.64E-05	0.000721825
FBgn0001308	-0.037995615	-0.047761912	-0.038206369	-0.065183648	-0.038541693	-0.148538018	-0.096194508	-0.096543768	-0.055175332	7.022374609	7.493102956	0.585920874	0.724071441
FBgn0001311	-0.170397988	0.037906492	0.024448824	0.003376457	0.120491301	-0.234487876	0.099624282	-0.016098114	0.128523376	2.322200426	7.375371975	0.598099525	0.733560264
FBgn0001316	0.126527946	-0.024687334	0.071373333	-0.003248883	-0.012281616	-0.068603729	-0.092385594	0.006314029	0.093103245	7.347822744	13.79339526	0.129866692	0.269543459
FBgn0001319	-0.03347135	0.163700547	-0.105066748	0.02154894	0.067378478	-0.156962676	-0.433310683	0.249337126	-0.148796343	1.39385631	10.92596622	0.280817751	0.45090258
FBgn0001320	0.072972913	0.0380253	0.135993772	0.234214305	0.044642683	0.099516161	0.072244203	-0.076654666	0.212404981	3.437686848	9.637886103	0.380587457	0.55030438
FBgn0001321	-0.30971156	0.174580393	0.193974306	-0.276954139	0.168777211	-0.29666334	-0.014843192	0.372226114	0.178471632	1.730315019	18.58856938	0.028927561	0.090247109
FBgn0001323	-0.065330316	0.011102758	0.119255182	0.174364219	0.010478143	-0.148779088	-0.171640776	0.006420984	0.205596559	3.814014347	18.29486437	0.031902671	0.097267325
FBgn0001324	0.023304092	0.06628017	0.079302693	0.165429145	0.00242539	0.116258985	0.125648535	0.186816916	0.004061986	6.431263397	13.88933199	0.12631672	0.26460246
FBgn0001325	0.630980376	0.59115733	0.534088032	0.614649833	0.013383629	0.16550123	0.329815935	0.301436992	0.29427539	-0.065323542	6.545398319	0.684332322	0.79722458
FBgn0001330	0.003886874	0.101830897	-0.195266118	-0.0588041	0.053003421	-0.196590576	-0.056135035	-0.073649033	-0.150564494	2.928552719	4.491522725	0.876194485	0.925403457
FBgn0001332	-0.011254163	0.040318445	-0.006405054	-0.061253716	0.096272248	0.150816673	0.06963167	-0.079438461	0.098685466	5.488598767	13.27508116	0.150549045	0.298615102
FBgn0001337	-0.050890658	-0.113665864	-0.071342038	-0.076249494	0.025511011	-0.176332589	-0.113586692	-0.097476584	-0.079093959	5.371265219	10.20072308	0.334481387	0.505886659
FBgn0001341	0.097960645	0.091476617	-0.069613418	-0.030840739	-0.020209306	0.015778122	-0.044447985	-0.047219511	0.068219486	4.224917861	5.196748862	0.816830887	0.887007475
FBgn0001404	-0.043676455	-0.173267414	-0.161379061	-0.164261873	-0.011985381	-0.159466146	-0.198811479	-0.128724695	-0.046341797	7.359445158	20.65527597	0.014272186	0.052890503
FBgn0001491	-0.365096142	-0.086279295	-0.153741434	-0.086890516	-0.042680866	-0.11785871	0.094649751	0.007764867	-0.101491575	4.749098891	18.81232063	0.026836833	0.085457244
FBgn0001565	-0.036807236	-0.083617328	-0.098810018	-0.013335719	0.004468713	-0.118143713	0.086346645	0.012994156	-0.051012612	5.981427518	6.611032158	0.677543735	0.792424719
FBgn0001624	0.058642908	0.093388217	-0.059245687	0.004805939	0.132143895	-0.077623667	-0.042408008	0.168026768	0.145639588	7.227078728	14.64040348	0.101298972	0.227518516
FBgn0001941	-0.119285709	-0.07917364	0.079879311	-0.088738841	-0.038274484	-0.049552432	0.010284991	-0.06639535	-0.108920604	5.609909289	5.208820371	0.815738096	0.886321215
FBgn0001942	0.105086116	0.080472213	0.092648797	0.000183098	-0.025792427	-0.015960945	0.015445348	0.076058063	0.167814023	10.31805041	15.75744589	0.072122797	0.177714136
FBgn0001961	0.15188811	0.049998227	0.010265319	-0.017918863	0.002172406	0.069391734	0.036120408	0.036952493	0.031720125	6.70816071	5.319057679	0.805655655	0.879756459
FBgn0001965	0.00701917	0.12491912	0.030577045	0.035534767	0.034892403	-0.020986847	-0.019269535	0.013326156	0.071823688	5.796751387	5.000647083	0.834251849	0.898108035
FBgn0001970	-0.171440879	-0.088211264	-0.145579508	-0.110659785	-0.299899431	0.098536446	0.13059259	0.040485641	-0.249863221	4.044637643	32.00615213	0.000198642	0.001618873
FBgn0001974	0.078345377	-0.191341126	-0.112507689	-0.063546387	0.047417411	-0.293915292	-0.212402038	-0.252701548	-0.26270418	4.129887379	35.30161607	5.27E-05	0.00053215
FBgn0001977	-0.151690841	-0.305986917	-0.094718559	-0.200021907	-0.086322042	-0.185367353	-0.117830598	-0.183009889	-0.22396938	5.347860806	13.09509379	0.15835037	0.308780547
FBgn0001978	0.035520461	0.075619019	0.037281875	0.051644447	0.132831279	0.143688035	-0.025730373	-0.004098956	0.089174334	6.147780245	9.105188025	0.427621664	0.593333414
FBgn0001981	-0.428130066	-0.19547456	-0.103964499	-0.122559988	0.074190726	-0.084661885	-0.019837976	0.022064499	0.050735191	2.401257502	12.54839578	0.184127832	0.341338985
FBgn0001990	0.053900793	-0.028105265	0.028891211	0.045219994	-0.059394246	-0.022378921	0.016613684	-0.050552538	-0.081230583	3.368670852	1.858926578	0.993506992	0.996532862
FBgn0001991	-0.271908409	-0.205521638	-0.265148656	-0.184321952	-0.243159107	-0.39333751	-0.320953415	-0.098071035	-0.097014772	7.097048039	23.7120347	0.004780562	0.022581944
FBgn0001994	-0.05519264	0.016116125	-0.110745983	0.083522765	0.034979572	-0.032207855	0.018498149	0.051461243	0.072879628	6.270858136	8.772787036	0.458506954	0.620737945
FBgn0001995	0.182536782	-0.133293328	-0.069453423	-0.283154819	0.003336023	0.18939635	-0.212322706	0.081645418	-0.236793339	4.30019067	38.47096863	1.43E-05	0.000178208
FBgn0002021	-0.005602414	-0.107769336	-0.109338484	0.061437318	-0.127602885	0.04435016	-0.059894378	-0.075490271	-0.094651363	5.062017218	11.52624397	0.24135323	0.408751692
FBgn0002022	-0.131851676	-0.214006611	-0.182964439	-0.163068908	-0.246035188	-0.080251918	-0.240693101	-0.273008013	-0.076219587	6.011220408	27.43715109	0.001183785	0.007200588
FBgn0002023	0.043764291	0.045377941	-0.025562647	-0.059854192	-0.042681403	-0.082823714	0.101971888	0.065763209	-0.019372159	4.086368222	3.99830179	0.911524263	0.947230076
FBgn0002031	-0.0342707	-0.06082181	-0.130749279	-0.097201714	-0.157940794	-0.094333571	-0.138094193	-0.098353014	-0.199543507	6.741496316	10.08962408	0.343278505	0.515476115
FBgn0002036	-0.04615177	0.011108975	-0.035906902	-0.078666514	-0.018826569	0.091824581	0.040707345	0.025234753	-0.064464691	7.343791322	10.44932889	0.315347973	0.48586738
FBgn0002044	0.010459479	0.129036434	0.07914735	0.071100999	-0.051104321	-0.047272763	-0.05330788	-0.037841853	0.15697092	6.619347591	19.75655058	0.019475715	0.066969534
FBgn0002069	-0.113252903	-0.076451408	-0.119759399	-0.143915431	-0.010446447	-0.17242831	-0.100728549	-0.129929995	-0.010542509	6.27213	9.072407164	0.430617415	0.596486013
FBgn0002121	-0.050327815	-0.092019811	-0.199705661	-0.233397283	-0.001441936	-0.170433913	-0.128577583	-0.016266311	0.041815994	7.136449625	18.67765183	0.028077607	0.088263574
FBgn0002174	0.003473076	-0.029759732	-0.016076671	-0.102698759	-0.119878296	-0.00886231	-0.001951702	-0.010880142	-0.174995222	6.648785364	10.45481536	0.314934371	0.485485258
FBgn0002183	0.128372982	0.047046886	-0.069028999	-0.035252786	-0.024067972	-0.006735659	-0.046516266	-0.079710901	-0.080502714	5.803651316	13.76165471	0.131059811	0.27123928
FBgn0002283	0.116843422	0.059455871	0.036702822	0.006971635	0.020384988	-0.006695058	0.021366254	-0.007031909	-0.024508654	4.828139963	3.158196205	0.957691112	0.974925497
FBgn0002284	0.160917615	0.079990616	0.044104986	0.101685577	0.114987153	0.104016007	0.071302423	0.13709981	0.075694326	6.577250812	4.032385562	0.909268074	0.945960632
FBgn0002306	0.014282006	-0.065480828	0.017750265	-0.112437562	-0.004584764	0.009451105	-0.208032359	-0.149138368	-0.083289309	5.603438323	11.4516117	0.246018082	0.413915828
FBgn0002354	0.004976902	0.041355252	-0.042375258	0.099375179	-0.065495143	-0.041696469	0.124143767	0.047516433	-0.111071461	3.887963588	7.823463635	0.552030231	0.697899744
FBgn0002413	-0.003177064	0.013179513	-0.079438225	0.096057251	0.015141592	-0.106976072	-0.050738847	-0.019457343	0.054868759	5.368547756	6.053099504	0.734592323	0.832158183
FBgn0002431	-0.106727651	0.010219148	-0.04807051	-0.088081246	0.013693526	-0.103986642	-0.11213433	-0.003353557	-0.053875709	8.32212266	5.554814286	0.78351398	0.863916619
FBgn0002441	0.112745372	0.106378284	0.070498779	0.05687372	0.039194822	-0.064969077	0.018568661	-0.018095338	-0.099919566	5.797264849	12.78629965	0.172516783	0.327926811
FBgn0002466	-0.046840633	0.057071948	0.105635506	-0.089393398	0.11611194	-0.005864178	-0.145049095	-0.209048843	-0.280644975	4.084847286	23.27547893	0.005606396	0.025735008
FBgn0002521	-0.150410781	-0.142075638	-0.088581446	-0.120043368	-0.000904013	-0.162727974	-0.040658616	-0.080545338	-0.105232329	6.166291925	7.451687503	0.590200252	0.727117637
FBgn0002522	-0.15704681	-0.452853796	-0.194482581	-0.526231417	-0.473909134	-0.173021978	-0.010970037	0.073858608	-0.195431248	2.34370899	19.39916245	0.022004889	0.07366882
FBgn0002524	-0.051561983	-0.049742134	0.00886885	-0.028972759	-0.071190187	-0.152691103	-0.071725089	-0.086748964	-0.083480155	5.565274997	4.750091895	0.855526585	0.912203344
FBgn0002525	0.07682197	0.111649518	-0.059431431	0.074482266	0.123794166	0.015816596	0.064100763	0.107668482	0.105197335	5.67071892	9.40089169	0.401120822	0.567969486
FBgn0002526	-0.028428836	0.044278683	-0.053098669	-0.012522748	0.2254887	-0.042969119	0.085343289	0.208433019	0.202542688	6.677436129	11.93017229	0.217274552	0.381506737
FBgn0002528	-0.062274896	0.061981411	-0.023503336	0.021137707	0.120749823	-0.192706475	-0.027029237	-0.064326047	0.118098811	5.69333283	11.41602086	0.248266654	0.416302992
FBgn0002535	-0.902772242	-1.729352999	-1.705683602	0.620213989	0.130930646	-0.355021492	-1.524311765	-0.322129869	-0.031443985	-0.060959629	39.18413968	1.07E-05	0.000137761
FBgn0002542	0.002903493	0.088341608	-0.102663584	-0.063100633	-0.104494132	-0.15750846	-0.094678441	-0.030311619	-0.201427869	5.794808992	17.26129949	0.044777867	0.125027
FBgn0002543	0.040533698	-0.019586387	0.03176148	0.186606141	0.018212268	-0.215809938	-0.123655236	0.106231644	0.24454155	4.45302329	27.25318173	0.001270024	0.007652888
FBgn0002552	0.016703653	-0.110404082	-0.029652117	0.06359423	0.195342665	0.073102253	-0.087734156	-0.007783832	0.067980915	4.159663876	11.96946093	0.215036434	0.378915933
FBgn0002563	-1.234205763	0.08548367	-1.318105366	1.165921382	0.211687059	-0.418196261	-0.97385681	-0.535263898	-0.769916804	1.069993707	44.05411643	1.38E-06	2.34E-05
FBgn0002564	-0.242935747	-0.006710003	-0.180208873	0.679819202	0.317623865	-0.408144897	-0.539204168	-0.756542753	-0.059847028	0.75776612	26.49396487	0.001695209	0.009660597
FBgn0002565	-1.083408672	-0.883099918	0.19645051	-1.120027025	-0.722874632	-1.126355985	-0.888527686	-0.813471044	0.068406372	8.74390211	6.769596873	0.661093523	0.780296814
FBgn0002567	0.045022329	-0.208122832	-0.009075634	0.199088083	0.013764019	-0.154672583	-0.057783018	-0.100138875	0.041987802	7.11759563	33.92083035	9.22E-05	0.000849351
FBgn0002569	-0.069081234	0.247078631	0.4176163	0.201773649	0.167617036	0.052191743	0.458262437	0.446197342	0.425040289	5.912374749	11.38974479	0.249936699	0.41813127
FBgn0002570	0.02876285	-0.052973484	0.343444097	0.116600131	0.326127436	0.072974959	0.224846002	0.12502047	0.087306861	10.9161733	8.087677352	0.525335209	0.675406047
FBgn0002571	0.017014579	-0.116929041	0.152268488	0.076881078	-0.08044963	-0.041775262	-0.04959059	-0.372014932	-0.047808952	6.599012214	7.467541695	0.588561409	0.726106336
FBgn0002573	-0.028743093	-0.215227443	-0.632335868	0.069711555	-0.34347054	-0.082023633	0.062272715	0.097255941	0.031460701	1.78659245	18.3137196	0.031703438	0.096813356
FBgn0002576	0.154405728	0.289206525	0.375231552	0.476610694	0.421509197	0.501684299	-0.157655802	0.524785056	0.214262638	0.786176961	8.087740244	0.525328907	0.675406047
FBgn0002577	0.147522909	-0.065096277	0.335348426	0.208320388	-0.39574414	-0.353436087	-0.509530224	-0.022371366	-0.429610711	1.426139135	29.30767696	0.000574958	0.00394472
FBgn0002578	0.208803069	0.150091331	0.169299253	0.078809139	0.052583002	0.231691246	0.063231491	-0.045215327	0.022312342	4.411559176	6.370643992	0.702325585	0.810106359
FBgn0002579	0.030275854	-0.038495771	0.123246223	0.140252921	0.052854725	0.182551144	0.160176728	0.280711529	0.216794272	8.792812187	22.46790838	0.007508616	0.032283693
FBgn0002590	0.016703807	-0.00245509	0.040477872	0.005094481	-0.058330183	0.04213821	0.036069111	0.028292428	0.113041439	9.283584239	6.354405282	0.703990417	0.81094524
FBgn0002592	-0.793784663	-0.351580112	-0.41050047	-0.568937666	-0.753454673	-0.398706498	-0.175058616	-0.374422988	-0.403402764	0.116879117	7.862520223	0.548058172	0.694475821
FBgn0002593	-0.043323633	0.059178163	0.120428268	0.142913275	-0.007721998	0.073980924	0.180806762	0.226859526	0.153724662	9.433654456	16.96813942	0.049217254	0.133954506
FBgn0002607	0.135758266	0.114781609	0.170180615	0.134213536	0.068602081	0.16909469	0.096773703	0.064505868	0.266997125	10.1155476	19.11852529	0.02420375	0.07903545
FBgn0002609	-0.074149888	0.045287333	0.088474566	-0.277735927	-0.211371824	0.024180528	0.085688121	-0.091786477	-0.036517486	1.549832274	4.728018286	0.857343948	0.9134659
FBgn0002622	0.030829251	0.02084404	0.070089315	-0.040876378	-0.061437868	0.078707069	0.086894273	0.089772175	0.216593537	9.481274488	22.01420684	0.008834061	0.036723726
FBgn0002626	0.01277321	0.009232778	0.011281175	-0.027625962	-0.039007692	0.134447781	0.080657126	0.018889022	0.130423643	9.243726348	11.40242214	0.249129899	0.417265462
FBgn0002638	0.054590938	0.068956287	-0.057059765	0.038540874	0.051787445	-0.039475919	-0.117476187	-0.090137461	-0.089333858	5.500106669	11.92364022	0.217648424	0.381716739
FBgn0002641	-0.098679553	-0.125611389	-0.087906285	0.025268322	0.206059449	0.079939922	0.025463044	0.135444466	0.19506264	4.254427163	12.0521441	0.210385612	0.373000234
FBgn0002643	-0.000989625	0.042697572	-0.024905731	0.050423732	0.047898639	-0.143177063	-0.038927081	0.050202017	0.050214972	6.255778166	6.090987702	0.730778444	0.829956032
FBgn0002645	0.040440555	-0.052931039	-0.19905397	-0.160174739	0.021487118	-0.162374145	-0.023883041	0.025842619	-0.066979665	7.355706425	11.55559361	0.239537353	0.406508979
FBgn0002652	-0.129088914	0.134772569	-0.203634192	-0.149855937	0.010828714	0.128990796	0.305927136	0.155487573	0.101715575	2.964622872	17.14633726	0.046473062	0.128393376
FBgn0002673	0.305047949	0.237147366	0.037930466	0.054391144	0.083574981	0.143822063	0.088839092	0.036089927	-0.002294681	5.158748823	19.57773501	0.020704879	0.070295469
FBgn0002707	0.103504888	-0.18782921	-0.030058493	-0.217673977	-0.263483797	-0.169907783	-0.264140311	-0.119194696	-0.228513479	2.745599166	12.5949454	0.181807181	0.338341376
FBgn0002709	0.059492636	0.069058941	-0.063683095	-0.039251108	0.158455736	0.085869799	0.084426531	0.134181155	-0.051622386	6.972495638	12.59040425	0.18203252	0.338565727
FBgn0002715	0.123744646	0.188242094	-0.005420558	-0.031998199	0.113479582	0.228403645	0.136473441	0.061509036	-0.180915169	6.021737457	45.72912099	6.76E-07	1.23E-05
FBgn0002716	0.02453867	0.278142635	-0.001996354	-0.202510655	-0.379138252	-0.431945634	-0.569807505	-0.664521042	-0.425247109	0.605251656	17.23886391	0.04510417	0.125805083
FBgn0002719	-0.001786989	-0.220646572	-0.089874032	-0.167152175	-0.070322834	-0.175467377	-0.147314285	-0.027706129	-0.031191282	9.248065008	9.841812512	0.363442643	0.536059318
FBgn0002723	0.103233289	0.086950608	0.049674246	0.05216162	0.244763389	0.001854699	0.027135759	0.107247317	0.090721496	4.958010124	9.421888184	0.399275814	0.566885199
FBgn0002733	-0.325239601	-0.25749195	-0.096654919	0.159928796	-0.01497459	0.149244538	-0.025000317	-0.077951832	0.427175028	1.827356086	16.54911278	0.056263164	0.147553244
FBgn0002736	-0.085135985	-0.137422777	-0.267069302	0.095394714	-0.003972862	0.086168186	-0.006950851	-0.008617262	0.096937358	4.134406245	17.67356139	0.039155335	0.113473773
FBgn0002772	-0.130234644	0.066454984	0.057562898	0.000921015	-0.137092121	-0.32858057	-0.254571264	-0.351085597	-0.033894827	9.305460989	15.95640064	0.067797657	0.170268763
FBgn0002773	-0.041346736	0.205647111	0.111838795	0.009258609	0.033383052	-0.29019179	-0.273224421	-0.143135391	-0.006237033	9.818168902	13.01019012	0.162145712	0.313647374
FBgn0002774	0.237852741	0.105106419	-0.078955565	0.088676127	-0.149772565	-0.002216102	-0.050205338	0.107795735	-0.158330396	5.839087517	39.81293396	8.21E-06	0.000109723
FBgn0002775	-0.004243215	0.093821121	0.081977301	0.01689957	0.020078008	-0.049485855	0.113559939	-0.090560788	-0.165130651	3.278912516	7.047914962	0.632130648	0.759083005
FBgn0002778	-0.071833658	-0.234313328	-0.204430092	-0.033714067	-0.251662479	-0.100507781	-0.151883821	-0.183936191	-0.050479219	4.975564763	12.68749198	0.177264199	0.33321858
FBgn0002780	-0.013120372	-0.029521174	-0.01577627	-0.044233601	-0.139206106	-0.151775853	-0.042965292	-0.027225238	0.025369928	6.130339463	9.843930438	0.363267172	0.535996186
FBgn0002781	0.086050311	0.178424537	0.154118573	0.247689661	0.037164261	0.110196192	0.101221627	0.102667731	0.104530802	6.61553798	19.46790531	0.021495618	0.072341625
FBgn0002783	-0.115517147	-0.080370763	-0.178956171	-0.154372433	-0.132992066	-0.226951285	-0.232872788	-0.16311304	-0.154620287	5.6696231	13.81116478	0.1292028	0.26855193
FBgn0002787	0.052665801	0.021048324	0.02033338	0.166831099	0.060194232	-0.018618663	0.027288344	0.088653478	0.029893811	6.629954179	8.736524715	0.46194224	0.623388344
FBgn0002789	0.05819093	0.019852717	0.05902255	0.038763318	0.026438044	-0.052253774	-0.036862544	-0.060489728	0.032428001	8.115750028	5.406886588	0.797495295	0.874136604
FBgn0002791	0.036811716	0.008411823	0.130120652	-0.084668283	-0.009737102	-0.007044477	-0.113057347	-0.210974846	-0.110163121	4.14702523	16.01228854	0.066625414	0.16838749
FBgn0002838	0.119666168	0.230172476	0.160826911	0.108936485	0.069390082	0.249825484	0.223362872	0.20381574	-0.080417207	3.54076376	12.99188798	0.162973666	0.314816892
FBgn0002842	-0.074814899	-0.127563665	-0.138648089	-0.490533459	-0.190001812	-0.124509117	-0.242905901	-0.393162077	-0.447310586	3.29500088	21.42973687	0.01087311	0.043013705
FBgn0002856	-0.249004502	-0.290775894	-0.137082776	-0.254196153	-0.188447626	-0.168762915	-0.359592124	-0.358256333	-0.259637338	8.76930331	21.85449012	0.009351757	0.03831
FBgn0002862	0.108124201	0.114300691	0.239039077	-0.099849334	0.126904956	0.240470495	0.197790126	0.295477234	0.224706117	8.023377256	22.8601027	0.006518269	0.028953358
FBgn0002865	-0.09972575	-0.092404754	0.046290999	0.097602107	0.006305592	0.109954997	0.099218893	0.218486094	-0.116266995	9.004805864	33.59517545	0.000105153	0.0009495
FBgn0002868	-0.184368681	-0.139018075	-0.260540308	0.136246694	-0.115320965	-0.023559396	0.009889713	-0.109970417	-0.164176066	9.574129325	10.19265953	0.335114776	0.506512707
FBgn0002869	0.101359456	0.125401956	0.016365953	0.923997914	-0.508230529	0.801865893	0.468425014	0.256552205	0.483273342	3.110338904	12.15011427	0.204978292	0.366225344
FBgn0002872	0.039234338	0.179107118	0.024673482	0.094780621	0.072691358	0.018182106	-0.046426727	0.007674728	-0.092051977	4.989570118	12.32662305	0.195515831	0.354199795
FBgn0002878	-0.138485792	-0.051556505	-0.109084796	-0.125919996	-0.114024888	-0.142599	-0.157362874	-0.175376206	-0.243154401	3.14170431	3.958336094	0.91413326	0.948745195
FBgn0002887	0.065306697	0.058744789	0.067875855	0.065746119	0.158112833	0.047693382	0.036975139	0.034874131	-0.051218795	4.172515127	3.254429871	0.953347729	0.972821009
FBgn0002891	-0.207554508	-0.094578748	5.14E-06	0.000886596	0.02245272	-0.366490024	-0.210767999	-0.161161504	0.048104426	3.960979094	21.91336814	0.00915763	0.037715579
FBgn0002899	-0.003873263	0.34045048	0.098160538	-0.396703647	-0.017868608	-0.048965564	-0.075858023	0.097269999	-0.200227772	1.0136358	6.879002753	0.649715399	0.771948664
FBgn0002901	0.296154588	-0.437299052	-0.093846407	-0.045080757	-0.011945508	0.073630289	0.07224756	0.0120218	-0.095293197	2.563576535	22.44954472	0.007558353	0.032425054
FBgn0002909	0.050049475	-0.01049258	-0.096396813	0.064719549	0.048101815	0.139925222	0.001709727	-0.111640213	-0.294920086	4.556469079	26.9447462	0.001428507	0.00843221
FBgn0002914	-0.055878564	-0.021820303	0.028443391	-0.037993069	0.023585252	-0.034506357	0.030300712	0.027091278	-0.064318404	6.563226651	5.354942959	0.802334721	0.877474025
FBgn0002917	0.060672844	0.060029153	-0.084914071	0.058870602	-0.046766335	-0.114894966	-0.098148724	-0.017379004	0.015428322	5.01843431	8.213469849	0.512785146	0.665640111
FBgn0002921	-0.000595328	0.018058385	-0.060217225	0.026538538	0.012874149	-0.17722219	-0.084982712	-0.016017503	0.050677785	11.31284332	10.86137662	0.285330725	0.455802403
FBgn0002922	-0.125711777	0.058431899	0.094462921	0.2077635	0.249192714	-0.362354863	0.001141388	0.005292167	0.338479946	2.455019897	19.48715884	0.021354978	0.071973262
FBgn0002924	0.016023976	0.209460853	0.024986414	0.116455347	-0.022452147	0.257814866	0.139325091	0.037465289	-0.112232229	4.421783417	25.1534121	0.002806082	0.014705808
FBgn0002926	-0.123640469	-0.077703169	-0.292126399	0.251377234	-0.026569265	0.000526869	0.305105394	0.055003436	0.172062549	1.761797197	14.86423111	0.094733464	0.216780522
FBgn0002930	0.130070303	0.085812088	0.21973304	0.341371962	0.120182757	0.067605913	0.297245985	0.203954088	0.207852942	7.257691139	25.49478265	0.002469941	0.013275787
FBgn0002931	-0.062096554	0.079820136	-0.237059443	-0.047688058	0.318233997	-0.116364567	-0.03687436	-0.043399568	-0.097939001	3.330391513	19.72672959	0.019675814	0.067436557
FBgn0002932	0.029681438	0.057344131	-0.009141516	0.011450365	0.144601006	0.031866775	0.040818809	-0.040616857	0.032115624	5.328583116	6.643317458	0.674199469	0.789794119
FBgn0002936	-0.165554526	-0.173350936	-0.038948936	0.05798291	0.163792358	0.196742488	0.102559117	0.061409627	0.17460286	3.40573434	5.049634429	0.829960205	0.895619744
FBgn0002937	0.137672867	0.098867356	0.315343532	0.37221939	0.138925487	0.194382277	0.412664567	0.189384029	0.633265256	4.437031507	42.15694828	3.08E-06	4.81E-05
FBgn0002938	0.030544033	0.121179412	0.029031375	0.070062443	0.000925698	-0.003742311	-0.066081491	0.061791191	0.327221247	9.344206345	35.37148032	5.12E-05	0.000519505
FBgn0002939	0.25396381	0.317606369	0.266827806	0.518798883	-0.250555661	0.963994853	0.388210183	0.231765192	0.936221329	6.035860395	59.93761517	1.38E-09	4.47E-08
FBgn0002940	0.077353708	0.050146749	-0.002997297	0.056987935	0.026054655	-0.028163106	0.08432439	0.065220696	0.196039473	12.38135381	8.605556925	0.474451465	0.635319868
FBgn0002941	0.504207812	0.534640355	-0.013934267	-0.15858146	0.015487535	-0.135235065	0.153572282	-0.175820781	0.078955517	1.232818717	20.46564483	0.01524642	0.05566077
FBgn0002945	0.080412215	0.077113592	0.410660867	0.366909825	0.113808798	-0.003066945	0.155977037	-0.060016818	0.555516175	4.762113568	58.11190032	3.09E-09	9.42E-08
FBgn0002948	-0.345522431	-0.327779299	-0.251926029	-0.466478919	0.085676752	-0.199886637	-0.359391553	-0.579062899	-0.289865319	3.086127029	22.5640528	0.007253288	0.031431824
FBgn0002962	-0.914011059	-0.836285098	-1.254490906	-1.025298119	-1.048316324	-0.272141843	-1.177660701	-1.052795134	-1.016007825	0.983350143	16.80104309	0.051924322	0.138986864
FBgn0002973	-0.094084073	-0.15536103	-0.120497927	-0.233818659	-0.069614304	-0.18880353	-0.256612569	-0.129762502	-0.155730119	6.761628867	22.21749393	0.008214649	0.034698774
FBgn0002985	-0.092523918	-0.035982666	-0.199083574	-0.140677965	-0.105602887	0.008704345	0.005403346	-0.024245623	0.049662997	4.098305805	4.772470171	0.853674415	0.911070263
FBgn0002989	-0.525760139	-0.315524786	-0.376617569	-0.264399438	-0.582546801	-0.408563286	-0.588551486	-0.402808431	-0.514982522	2.9198453	20.93423043	0.01294567	0.049029548
FBgn0003002	-0.117145628	-0.302365418	-0.217596457	-0.026395288	0.2714472	-0.531562253	-0.129909656	-0.180726536	0.07154547	1.181002515	13.7550349	0.131309823	0.271285112
FBgn0003008	-0.086868809	-0.022026495	0.135105445	0.107519176	0.025488168	0.060605948	-0.124031263	-0.031587941	-0.051215345	3.570594111	7.057955639	0.631085319	0.758222237
FBgn0003009	0.235740569	0.168288138	0.227098697	-0.124480119	-0.046344054	-0.025111224	-0.056590518	-0.126728949	-0.198203587	3.138870127	22.72128055	0.00685357	0.030083756
FBgn0003011	-0.071471232	0.066608905	-0.162087123	-0.082897589	-0.242336269	-0.03754834	-0.159485766	-0.042586617	-0.528709116	1.969847193	7.069566761	0.629876547	0.757479716
FBgn0003016	0.062358491	-0.119640881	0.005961202	-0.022571428	0.005922447	-0.186951524	-0.092207777	-0.06122546	0.00088363	6.466336069	23.77898447	0.004664753	0.022150814
FBgn0003022	0.024411535	-0.012457483	-0.085952263	-0.202980747	-0.278930828	0.07666275	-0.106024865	-0.136469492	-0.302688058	3.836133727	19.21009346	0.023464608	0.077079867
FBgn0003023	0.207684856	0.315798987	0.083221678	0.011577639	0.08227101	0.093424741	0.038838621	0.01645065	0.011527056	3.805583479	14.18572076	0.115870454	0.250307945
FBgn0003028	-0.177057691	-0.027045014	0.049480719	-0.059415778	0.000464818	-0.113277521	-0.146975757	-0.063064177	0.059087471	3.911051451	5.62361087	0.776917314	0.859434989
FBgn0003034	-0.185260173	-0.137764409	0.139937631	0.100419473	-0.03916296	0.029185391	-0.174435984	0.229695287	0.33073748	8.920588112	27.907809	0.000988292	0.006188217
FBgn0003041	-0.049838563	0.034857264	-0.035062365	-0.042649574	0.048248372	-0.105613021	0.014016243	-0.072573041	-0.073598598	4.841058259	4.684048076	0.860935368	0.916277243
FBgn0003042	0.081973149	-0.001525586	0.065844595	0.04597473	0.157072147	0.152241138	0.071304403	0.096061725	0.098817298	3.558641618	2.577739792	0.978719168	0.987878877
FBgn0003044	0.022363211	0.106032394	0.005455552	0.181020731	0.003798723	0.036054109	-0.077245626	-0.002139124	-0.012476581	5.167126749	9.72099454	0.373540921	0.544138125
FBgn0003048	-0.024957884	0.075633083	-0.112858291	-0.049506625	0.084882333	-0.193161071	-0.037348907	0.015231287	0.089773115	5.748221461	13.39119739	0.145689096	0.291732112
FBgn0003053	-0.115078109	-0.022338923	-0.173186072	-0.273234706	0.077497075	-0.216401784	-0.175216706	0.07161199	0.027583445	6.026571675	17.44911121	0.042130208	0.119778912
FBgn0003062	0.159978726	0.233386109	0.201580585	0.08391486	0.052668576	0.056515143	0.089271866	0.018258032	0.039477631	4.136280128	8.917739958	0.44490197	0.609324559
FBgn0003067	-0.591251941	-0.056428309	0.098361219	-0.065695493	-0.482280685	-0.473402882	-0.229591809	-0.331389079	-0.227084125	9.55837694	20.75437038	0.013786849	0.051538789
FBgn0003068	-0.015339383	-0.006511487	0.0583079	0.205489708	0.123579633	0.072350941	0.011447774	0.161208962	0.18720904	6.443951847	17.46886204	0.041860309	0.119187753
FBgn0003071	-0.043893532	0.049769248	0.060855968	-0.067728799	-0.037470121	-0.067891013	-0.081371228	-0.030479422	-0.053807718	9.073956411	7.068785522	0.629957876	0.757498581
FBgn0003074	1.17E-05	-0.04942373	0.027022769	-0.034418554	-0.015890329	-0.110121963	-0.16026631	-0.089979604	-0.082600645	9.518547665	6.712709299	0.667002068	0.784114924
FBgn0003076	0.104228292	0.091747197	0.088121259	-0.042638878	-0.064556676	-0.166407322	-0.040696071	-0.070737113	0.011762005	8.478147266	6.082843845	0.731599144	0.830349595
FBgn0003079	-0.054130927	-0.001927467	-0.012618112	-0.084338264	-0.038571533	-0.063073015	-0.109395566	-0.041430808	-0.061101406	4.598327125	2.342053158	0.984833927	0.991558151
FBgn0003082	0.416963606	0.416633768	0.085278396	0.274127964	0.275964981	0.03522542	0.499790785	0.513622715	0.282409748	1.868793048	14.34816008	0.110468314	0.242174076
FBgn0003087	-0.488331869	-0.436934163	-0.392934369	-0.656976499	-0.543127574	-0.481165906	-0.319709016	-0.38760817	-0.623173729	3.623206891	20.96495735	0.012806927	0.048711913
FBgn0003089	-0.493952145	-0.366285402	-0.016433515	-0.608225523	-0.546726328	-0.679941842	-0.43132468	-0.027600615	-0.321890434	-0.089708283	5.825652732	0.757232974	0.847983359
FBgn0003090	-0.046502522	0.113141757	-0.229765381	-0.120745818	-0.112143585	-0.248937395	-0.123909401	-0.221248837	0.090075798	3.609802582	20.129306	0.017130965	0.060567197
FBgn0003091	-0.054419875	0.01534887	-0.071682276	0.007914095	0.037434128	-0.042073172	-0.019331244	-0.080737731	0.131539778	5.848435855	9.382275273	0.402760831	0.569451113
FBgn0003093	-0.059196297	0.062271405	0.015822351	-0.012121136	0.15522782	-0.066494866	0.004156686	0.095516315	0.157067669	6.893117221	14.63671401	0.101410454	0.227724585
FBgn0003116	0.045336759	0.099037751	0.208344064	0.132095244	-0.045436855	0.034782768	0.104470894	0.03208917	0.04721532	4.227526617	7.881647508	0.546116005	0.692865583
FBgn0003117	-0.006056023	0.258568438	0.1838369	-0.031597414	0.365289247	0.163149591	-0.113118567	-0.095958352	0.138084729	2.091244266	13.44043433	0.143668563	0.288869107
FBgn0003118	0.078584683	0.353479015	0.095499123	0.18735762	0.254209126	-0.010841543	0.102096203	0.094564384	0.161905153	4.228941522	18.28615162	0.031995127	0.097458662
FBgn0003124	-0.060670668	0.086668039	-0.067781311	-0.045276284	0.086606851	-0.017847732	-0.010759614	-0.034066173	-0.133837399	5.693057135	14.68386986	0.099993631	0.225288266
FBgn0003129	-0.15509863	-0.067664143	-0.150688733	-0.203382199	-0.119150914	-0.314214384	-0.481868415	-0.334846399	-0.126292012	2.17796428	8.813208486	0.45469247	0.617457178
FBgn0003132	-0.041384881	-0.0578402	-0.100407339	-0.096845628	-0.049416058	0.027271019	0.048458465	0.008740489	-0.126919591	6.363861993	11.03784715	0.273123629	0.442356691
FBgn0003134	0.14702142	0.160793061	0.121014671	0.189080092	0.092277906	0.053261293	0.223930323	0.291327009	0.282642884	7.305679371	28.31867592	0.000843643	0.005460258
FBgn0003138	-0.010220764	-0.027157632	-0.022900476	-0.013007847	-0.029465816	-0.040100526	-0.023037307	-0.054841357	0.018724305	6.461332105	1.360324917	0.998056403	0.998687132
FBgn0003139	0.149801819	0.010409531	0.037846429	0.158875651	0.072113615	0.097685103	-0.036142032	0.044030215	0.194006016	4.815001524	13.36291128	0.146860659	0.293162429
FBgn0003140	-0.121566764	-0.238160345	-0.231731086	-0.201946324	-0.230414512	-0.066291908	-0.053706378	-0.079268836	-0.222800407	5.009045849	13.47203386	0.142384311	0.286842953
FBgn0003141	-0.17156399	-0.301880754	0.071143498	-0.104724237	-0.188191368	-0.104811273	-0.130970971	-0.231044658	-0.151639965	5.014427074	30.22291546	0.000401999	0.002934265
FBgn0003145	-0.139291603	0.045716863	-0.002132882	0.032955261	-0.047578267	0.040233138	0.103811461	0.081109244	0.285048361	4.243918068	15.04487348	0.089710731	0.2084097
FBgn0003149	0.065709122	0.061146994	0.05332473	0.055193659	0.058420297	-0.202466908	-0.125508536	-0.050138666	-0.012329076	9.991102855	12.6177033	0.180681321	0.337007023
FBgn0003159	-0.054009846	-0.019556947	-0.114932971	-0.097465386	-0.021181318	0.040926269	0.029826592	0.093538082	-0.04964937	8.0714367	14.9471637	0.092397561	0.21304053
FBgn0003162	-0.021385642	0.050085082	0.105443491	0.112804526	-0.047554515	-0.1439909	0.040901096	0.048819683	-0.148076496	6.461698882	13.69539458	0.133580671	0.274379786
FBgn0003169	-0.141196389	0.070872138	0.101635936	0.017966695	0.08171293	-0.086959841	0.016271498	0.117639019	0.163358726	6.044064349	28.47311852	0.000794794	0.005176032
FBgn0003174	0.085969352	0.402638473	0.258577069	0.227269584	0.325442665	-0.178196472	-0.097139128	0.194257717	0.253685184	1.341656855	9.843450299	0.363306947	0.535996186
FBgn0003175	0.040536136	0.136533822	0.012706457	0.084202679	-0.09528962	0.006935024	-0.007371923	0.075593689	0.142184657	6.462789955	9.26271641	0.413385235	0.579502625
FBgn0003178	0.051857022	0.078533732	0.184568514	0.104601753	0.021738754	-0.034180702	-0.092330532	-0.039501151	0.055596116	10.26334518	7.627883117	0.572036948	0.713809081
FBgn0003189	0.256302592	0.374672784	0.16375502	0.208965336	0.18122449	0.222563094	0.15469099	0.11790931	0.146552518	5.569073456	18.59052889	0.02890861	0.090212373
FBgn0003204	-0.007327447	0.072899662	0.046570407	-0.013807707	0.000706065	-0.06383127	-0.047040906	-0.054954369	0.02608247	6.153584022	5.426876939	0.795622879	0.872847992
FBgn0003205	-0.086135217	-0.14168511	-0.114105678	-0.099802202	-0.118925943	-0.172290966	-0.045952466	-0.110002944	-0.025188197	5.866996588	8.413501305	0.493071023	0.649399635
FBgn0003206	-0.04217572	-0.022858791	-0.153902612	-0.061960361	-0.038859733	-0.141815769	-0.20360899	-0.190293883	-0.049778055	5.543908134	11.47716113	0.24441347	0.411976337
FBgn0003209	-0.019999063	-0.067209373	-0.154614006	-0.132450279	-0.067085478	-0.242990103	-0.11444596	-0.134372507	-0.093017068	6.531492681	8.516265641	0.483068659	0.641276007
FBgn0003210	-0.335390361	-0.064449846	-0.08978011	-0.155617058	-0.005205903	-0.189911943	-0.202061247	-0.097618962	-0.192278416	5.693583916	31.82624183	0.000213378	0.00171954
FBgn0003218	0.004534864	0.098910086	-0.023306382	-0.006148625	0.086840662	-0.046850889	0.003604352	0.056290925	0.096404162	7.522308497	7.981265248	0.536035333	0.68397255
FBgn0003227	-0.509765293	-0.457116538	-0.779701143	-0.541795089	-0.454064	-0.336003648	-0.887405833	-0.559526519	-0.772055611	0.900497783	16.29308791	0.061007728	0.157184458
FBgn0003231	0.085441972	-0.011138697	0.031249117	-0.043934634	0.057075057	-0.032771514	0.055401764	0.065591588	0.000327617	9.052680483	6.315415191	0.7079821	0.813999545
FBgn0003248	0.005349428	0.176435249	-0.020906229	0.239314732	0.169116598	0.245772329	0.224427163	0.176229415	0.290819419	5.027846906	24.70621392	0.003313943	0.01686195
FBgn0003249	0.068666813	0.159371029	0.028704513	0.178739889	0.027578567	0.117399903	0.167937946	0.063156261	0.293176089	6.899969862	24.93826815	0.003040232	0.015711722
FBgn0003250	0.17393148	0.083546704	0.149167378	0.345257746	0.049813175	0.24307514	0.228975319	0.044727288	0.309064173	7.338199479	46.60786743	4.64E-07	8.74E-06
FBgn0003254	0.066244669	0.130102284	0.033894332	0.029499834	0.075832573	0.033049634	0.141462233	-0.063647558	0.017194457	3.500456133	4.53314929	0.87296114	0.923201206
FBgn0003255	0.083017691	0.061751865	0.085950583	-0.112849196	-0.203044562	-0.079052022	-0.092657719	-0.030158913	0.039538421	1.623870708	3.942537571	0.915153655	0.949036051
FBgn0003257	0.223836566	0.051631661	-0.073823485	0.277610438	0.06315891	-0.027771433	0.083663556	0.152662143	0.255029338	3.613521922	10.94865682	0.279244686	0.449256387
FBgn0003261	0.011242938	0.044646984	0.066382579	0.089066849	0.053610511	-0.012991449	0.076867235	0.162243944	0.173460872	9.402291328	14.52254057	0.104913812	0.233141805
FBgn0003268	0.051119639	-0.021620584	-0.324725047	-0.274172215	-0.08123865	-0.007394558	-0.087748269	-0.019768117	-0.243777322	4.668547	28.30412368	0.000848394	0.005480772
FBgn0003274	0.144817381	0.052448092	0.154287605	0.077353832	0.025826517	0.198475391	0.168818509	0.157767006	0.267675445	8.216779717	10.69811659	0.29697034	0.467217141
FBgn0003275	-0.175183114	0.029154731	-0.030946851	-0.144049064	-0.062235688	0.228425396	0.103051805	0.081563192	-0.059550355	5.038392716	25.73321473	0.002258651	0.012317975
FBgn0003277	-0.041270185	0.040565004	0.020733806	0.080901801	0.097222443	-0.0561669	0.011799942	0.108664446	0.083443925	6.463141259	8.589361579	0.476009194	0.636370029
FBgn0003278	-0.244846247	-0.117680929	0.029933818	0.005660713	-0.2168768	-0.249562721	-0.241545102	-0.332410297	-0.066742957	3.237726747	14.58307295	0.103043459	0.230165866
FBgn0003279	0.083251579	0.073360089	0.099610309	0.084675636	0.073551641	0.198840182	0.162551564	0.121909468	0.244225477	10.02097716	16.22259848	0.062376167	0.159747219
FBgn0003285	-0.03794527	0.004317894	-0.001224852	0.054032801	-0.04882378	-0.12627457	-0.151168215	0.219547498	0.139285244	2.659670874	8.67212053	0.468073996	0.629774271
FBgn0003292	-0.376113054	0.063133328	0.192356267	-0.101289381	-0.279244096	-0.60187184	-0.065201428	-0.066295269	-0.093856456	1.593204317	19.60275046	0.020528639	0.069795151
FBgn0003295	0.097798482	0.173136571	0.004329299	0.352501559	0.206032578	0.195643762	0.035598849	0.070507882	0.11428381	1.312065877	2.656633318	0.97637013	0.986199167
FBgn0003301	-0.067606204	0.110474219	-0.026156026	0.008001406	0.01224247	-0.105237494	-0.070127821	0.095459519	0.149070258	6.982006377	14.97562362	0.091607734	0.211811911
FBgn0003302	0.138204146	-0.040256652	-0.125137448	-0.020884875	0.004863864	0.132240243	0.110397007	0.170523236	0.00973519	4.992309861	20.63747664	0.01436106	0.05312036
FBgn0003308	-0.21469747	-0.340998552	-0.182976819	-0.301117209	-0.35005015	-0.390884785	-0.173859353	-0.287865679	-0.246907895	5.343878976	9.087603008	0.429227307	0.59491667
FBgn0003310	-0.049046525	0.060121952	-0.090442378	-0.000150959	-0.109317734	-0.141129655	-0.00527892	-0.070853707	0.005502289	5.355362986	8.660325108	0.469201174	0.630482248
FBgn0003317	0.072525657	0.151525692	0.197558967	0.056800891	0.155172699	0.031960535	0.150747955	0.144527954	0.004138691	5.121942203	12.05834633	0.210039973	0.372632178
FBgn0003321	-0.058449022	0.028582615	0.088699855	0.021197168	-0.018365636	-0.054333119	0.033409143	0.043537948	0.107229196	6.372397633	12.43239763	0.190015452	0.347784032
FBgn0003326	0.243912921	0.253495382	0.470626899	-0.067327687	0.154702919	0.022730534	-0.154296754	0.030612449	-0.088457607	5.213313022	96.91030598	6.62E-17	7.28E-15
FBgn0003328	-0.067519495	0.019121923	0.137422194	-0.017159819	0.192835283	-0.062876648	0.026105499	-0.087347355	0.079457025	5.777201244	12.69649032	0.176827476	0.332848254
FBgn0003330	-0.029499917	0.221103688	0.22086141	0.160842241	0.135321787	0.134007077	0.04405588	0.003050705	0.100602652	3.574629342	10.78826909	0.290501735	0.461189988
FBgn0003334	-0.010521534	0.078135866	0.029281366	0.123071332	0.055327476	-0.000154726	-0.023836886	0.064677723	0.106156741	5.986061885	5.56216116	0.782812264	0.863390378
FBgn0003339	0.151128702	0.066007515	0.004349708	0.285626512	0.18706994	-0.176955622	-0.0843798	-0.2475186	0.137410421	3.000698566	21.68687955	0.009926118	0.040037539
FBgn0003345	-0.01190802	-0.088552219	-0.089283694	-0.043260002	0.086682918	-0.055941998	-0.080173316	-0.003596609	-0.003838131	6.657690491	9.339295994	0.406561879	0.573069999
FBgn0003346	0.105731332	0.090407899	0.177001219	0.052893926	0.003781422	0.057013113	0.010291657	0.00624999	-0.133084651	5.014158546	17.28720197	0.044403839	0.124313514
FBgn0003353	-0.013935568	-0.095297189	-0.039936615	0.081624448	0.080074275	0.010267844	0.043862155	0.272463183	0.193857124	3.90796131	14.78773144	0.096934094	0.220504524
FBgn0003358	-0.156330934	-0.067786315	-0.007492422	-0.018458982	-0.209893619	-0.496029622	-0.541975822	-0.785305086	0.051707417	6.542182654	25.21945759	0.002737771	0.014419843
FBgn0003360	0.11414589	0.117826572	0.158315571	0.097154283	0.068032424	-0.146706068	-0.090308495	0.038812387	0.168218992	10.89156698	11.33030007	0.253746167	0.42187448
FBgn0003366	-0.015382663	-0.246738082	0.006798514	-0.157944702	-0.096256725	-0.255592388	-0.394682705	-0.234260728	-0.054790609	6.590575795	30.75970136	0.000325477	0.002474311
FBgn0003371	-0.058579165	-0.00269134	0.008071476	-0.08806503	0.022833019	-0.098342701	0.011031865	0.102097797	0.021840203	8.925117585	8.986649395	0.438507484	0.603215683
FBgn0003380	-0.308371922	-0.119840913	-0.478296614	-0.264210201	-0.196411006	-0.450396296	-0.220175036	-0.043465934	-0.05341248	6.51608828	8.898481862	0.44669758	0.61120347
FBgn0003382	0.594172517	0.525640855	0.274568252	0.107937789	0.673193572	0.150929418	0.209981058	0.451726261	0.663763969	1.045994304	10.19486366	0.334941563	0.506375537
FBgn0003386	-0.095273646	-0.091050289	-0.195343067	-0.054704249	0.030279825	-0.14120333	-0.253189076	0.076348831	0.081728658	3.96717194	15.18186085	0.086060176	0.20197975
FBgn0003388	0.826378932	0.923586708	0.492725905	0.800763989	0.385760619	1.090514549	0.744010152	0.878825882	0.806133886	1.116636913	9.337717446	0.406701876	0.573086382
FBgn0003390	-0.043015639	0.060342604	0.154481869	-0.061929088	0.111092903	0.1969634	0.164298755	0.236490465	0.135599951	5.206509852	22.65031727	0.007031293	0.030688777
FBgn0003391	-0.02612469	-0.091375166	0.069962197	-0.07398324	0.02285471	-0.142252178	-0.012427373	0.066544194	0.135931265	6.48725253	15.8688659	0.069671025	0.173613394
FBgn0003392	-0.103702034	-0.018883869	-0.128433279	-0.109422669	-0.031232823	-0.109282813	-0.069755996	-0.050894477	-0.089112895	8.380562463	5.974937578	0.742424008	0.837085789
FBgn0003396	-0.231139966	-0.159848208	-0.281167054	-0.222104698	-0.024660086	-0.237869843	-0.207169946	-0.167493285	0.014614537	6.925501089	11.74482226	0.228080269	0.393665316
FBgn0003401	-0.203588603	0.140785553	0.217573241	-0.080466778	0.233151325	0.011702063	-0.14675045	0.167202467	0.054010468	1.666841087	8.822644953	0.453804242	0.616715035
FBgn0003410	0.067352525	0.096573642	0.06486164	0.134891587	0.10214967	0.024631307	0.270613047	-0.038448629	-0.036652695	4.085861005	12.20396223	0.202053623	0.36262812
FBgn0003415	-0.049163506	-0.015375082	-0.097164114	-0.030119261	0.179992527	-0.0980447	-0.026911524	0.098173196	0.13911751	6.570419602	9.647040974	0.379807274	0.549382796
FBgn0003416	0.014937563	-0.035795849	-0.016724603	0.068806984	0.01383264	-0.064162345	-0.137755222	-0.187915804	-0.014525862	4.43733149	9.358188607	0.404888496	0.57159647
FBgn0003423	-0.083934096	-0.049667916	-0.047238956	-0.042209472	0.046686479	-0.109572641	-0.031615017	-0.040749407	-0.007153081	8.219516668	8.056896113	0.528422796	0.678055944
FBgn0003429	-0.178366752	-0.079638483	-0.122256433	-0.03093411	-0.105514636	-0.350767261	-0.192297507	0.047499251	0.005106724	7.734773304	24.2913615	0.00386368	0.019005487
FBgn0003430	-0.126503473	-0.010489924	0.026796832	0.411872478	0.215952835	-0.070109377	0.064008163	-0.009059579	0.031287443	1.653600582	8.365780152	0.497745622	0.653542437
FBgn0003435	-0.075611558	-0.030801265	-0.064792078	-0.066286668	0.009246012	-0.023658665	0.039162644	0.065833126	-0.050214264	9.704966504	6.304312502	0.70911724	0.814471947
FBgn0003444	-0.011488344	-0.06874417	-0.141545064	-0.005404335	-0.03993026	-0.187166912	-0.148165002	-0.045481157	-0.112253925	3.716748678	4.945584498	0.839025751	0.900863566
FBgn0003447	0.01826373	0.00788163	-0.142253799	-0.023914811	-0.066384706	-0.081782814	-0.000576522	0.003452669	0.150306033	5.361820105	11.57149994	0.238557599	0.405561976
FBgn0003449	-0.043474754	-0.042763571	0.076010394	-0.10792351	-0.04913796	0.012531982	-0.036239415	0.043485434	0.076681844	4.681304919	6.228684561	0.716830333	0.819277986
FBgn0003450	0.269289951	-0.88743908	-0.648822994	-0.656504074	-0.673543929	-0.205732864	-1.141806403	-0.653296461	-0.774352241	-0.794285404	12.96223156	0.164322705	0.316416488
FBgn0003459	0.056531387	0.017773154	-0.008822668	0.000527655	0.093793469	0.150675669	0.126736511	0.033266466	0.095448884	4.705276661	6.315812008	0.707941517	0.813999545
FBgn0003460	-0.157382968	0.027683169	0.049715669	0.106655435	0.110399633	-0.202481179	-0.200926381	-0.069798305	0.279160066	3.733299155	31.62971878	0.000230702	0.001839874
FBgn0003462	-0.00529653	-0.049554575	0.071599611	0.048194159	-0.025553961	0.024060796	0.007663536	0.050293823	0.069256429	9.14365253	3.959145038	0.914080845	0.948745195
FBgn0003463	-0.03835343	-0.048648675	-0.146468158	-0.087098584	-0.034071014	-0.224372827	-0.13864354	-0.020480504	-0.015824152	6.701874864	12.08594099	0.208507621	0.370751609
FBgn0003464	0.088537185	0.066497147	0.043153906	0.139873582	0.042270431	0.020865638	-0.025464473	0.067529924	0.059024383	6.344352765	7.484670592	0.586791716	0.724492377
FBgn0003475	-0.009882417	-0.034645745	-0.060232229	0.019997354	-0.042709811	-0.013303819	0.022993615	0.066855628	0.007697258	7.824621042	5.213128678	0.81534753	0.885980272
FBgn0003479	0.003272786	0.060480755	0.042235669	-0.107867248	-0.187709684	0.030215676	0.075314193	-0.096989702	-0.150837275	3.320441932	8.039175374	0.530203158	0.679159112
FBgn0003480	-0.132491081	-0.491212694	-0.381525327	-0.984309843	-0.402575308	-0.55113429	-1.120519716	-0.222604684	-0.631958862	0.843658781	17.79012393	0.03768804	0.110367845
FBgn0003483	-0.090131946	0.00830476	-0.041786035	0.209232411	-0.141904058	-0.079380448	-0.221425728	0.022171807	-0.228244024	3.43143427	12.03235086	0.211491658	0.374212471
FBgn0003495	0.040316551	-0.02844347	-0.062923121	0.123977116	0.068882276	0.026972787	0.127639731	0.203916744	0.077461907	4.888217038	10.11754472	0.34105343	0.512728222
FBgn0003499	-0.029991727	-0.273550512	-0.365388849	-0.347284749	-0.180911883	-0.434906607	-0.162012714	-0.398287834	-0.187850408	4.263946259	25.81967904	0.002186446	0.012003607
FBgn0003502	-0.098771516	0.080072439	-0.088682438	0.05877949	0.08196622	0.037114235	0.087904202	0.083755012	0.20677059	5.379114789	16.93283782	0.049778176	0.13500356
FBgn0003507	-0.152199195	-0.190144984	-0.141875259	-0.248597475	-0.008695236	-0.326582362	-0.127571451	-0.10643538	-0.158547936	5.959906159	18.50804951	0.029716394	0.092135192
FBgn0003510	-0.202699406	-0.145871344	-0.376934556	-0.353536816	-0.345888932	-0.389677393	-0.281825001	-0.690203009	-0.105052787	1.781923101	11.94424543	0.216470767	0.380629689
FBgn0003511	0.002446415	0.11208646	0.04539088	0.148296237	0.186087629	0.207749063	0.041979407	0.168898327	0.129947986	1.797395102	2.397346565	0.983517899	0.99090244
FBgn0003512	-0.000363672	0.260045281	0.220605743	-0.061279653	-0.111784541	0.111458433	0.052440505	0.016146231	-0.079315994	3.267044718	16.73280846	0.053068325	0.141172999
FBgn0003513	0.023765351	-0.245408036	-0.030940076	0.027120412	-0.058909583	-0.275637478	-0.253197842	0.161342452	-0.101894998	2.156725685	8.592099259	0.475745709	0.636228444
FBgn0003514	-0.021822064	-0.091242197	-0.061178391	-0.096765887	0.001041955	-0.05897499	-0.045564192	-0.110513078	-0.08370435	6.898549322	5.238201424	0.813068876	0.884587049
FBgn0003515	0.416441647	0.40540092	0.388233158	0.336787359	0.396180666	0.283078869	0.381917163	0.345459643	0.457813174	4.65842536	25.28640012	0.002670175	0.01413478
FBgn0003517	0.105248654	0.056784902	0.029464731	0.062743715	-0.020419239	0.093014926	0.086324686	0.092954304	0.221893327	9.817149197	11.0743165	0.27064931	0.439821457
FBgn0003520	-0.049020069	-0.021718257	-0.066709262	0.023873774	0.089314786	-0.064816361	-0.089434529	0.043415073	0.070428895	6.918579323	11.27844806	0.257104594	0.425435477
FBgn0003525	0.232730279	0.528204444	0.601253378	0.423969815	0.578354105	0.577432714	0.508485118	0.448071942	0.550599639	1.049451028	6.027327855	0.737180115	0.83361671
FBgn0003527	0.018397592	-0.042238886	-0.231517845	-0.071325641	0.005744951	-0.108643297	-0.019515059	-0.162883455	-0.303561583	2.823909881	10.17331791	0.336637318	0.507816294
FBgn0003545	0.001951821	0.065702229	-0.032284153	-0.126391334	-0.113547148	-0.068962656	-0.003256669	-0.076468677	-0.183077619	4.515258928	9.723056577	0.373367119	0.544022292
FBgn0003557	-0.045836771	-0.042314768	-0.039035717	-0.131086604	0.014730857	-0.18333451	-0.072819571	0.020524753	-0.023493771	7.122890989	12.6771179	0.177768787	0.333596939
FBgn0003559	0.04698644	-0.016379698	0.034767431	0.026735761	0.112737439	0.001688572	-0.105208709	-0.148020243	-0.087418594	4.66015413	13.30280164	0.149376629	0.296882212
FBgn0003567	-0.042253892	-0.091137957	-0.058183901	-0.115931064	-0.053041551	-0.119456832	-0.16674762	-0.128307864	-0.125357889	5.040530355	4.552213968	0.871467961	0.922354867
FBgn0003575	0.062900731	0.104494505	0.008109833	0.179408266	0.076159742	0.014502866	0.129766071	0.169223096	0.143547628	5.876271069	13.43506132	0.143887899	0.289078405
FBgn0003598	-0.115851162	-0.134620461	-0.146250307	-0.26042639	0.004505856	-0.027985938	-0.097371678	-0.086760829	-0.028458327	5.074897399	15.61909525	0.075274691	0.183032013
FBgn0003607	-0.019007578	-0.019477352	-0.087759492	-0.164965414	-0.110283405	-0.033275383	-0.014370441	-0.090711302	-0.254151119	6.148343074	22.60469335	0.007147879	0.031087149
FBgn0003612	-0.037155056	-0.038027176	-0.110995639	-0.06119449	-0.031081284	-0.030612324	-0.030086091	-0.095610077	-0.122827029	6.360779211	5.881313085	0.751735741	0.843710411
FBgn0003638	-0.034770119	-0.035382356	-0.009701349	-0.001502637	-0.180151497	-0.062318572	-0.029546558	0.017850851	0.11564351	7.77660693	22.02018814	0.008815215	0.036680108
FBgn0003651	-0.084619293	-0.024634155	-0.065813016	0.025086293	0.03102164	-0.020975823	0.005942519	-0.094446915	0.088829677	6.287738624	6.468941531	0.692220682	0.802675509
FBgn0003654	0.110587282	0.142221456	0.09627244	0.218245494	0.149110649	0.017572665	0.06040965	0.159483401	0.079098277	4.217490288	4.765502669	0.854252134	0.911518228
FBgn0003655	0.040457208	-0.301634304	-0.747674351	0.050588468	-0.611692744	-0.490610709	-0.124062777	-0.515770007	-0.381793887	0.437683786	10.75812321	0.292653451	0.463077036
FBgn0003656	-0.017455966	0.056858212	-0.045279932	0.060263639	0.053871315	-0.058515544	-0.035156104	0.047193274	0.026011529	7.600911702	7.425229415	0.592936957	0.729554588
FBgn0003660	-0.095819798	-0.16584744	-0.04782176	-0.07600717	0.040440782	-0.019423267	-0.011744824	0.007309554	0.031609414	6.978950492	9.777206823	0.368820979	0.540675063
FBgn0003676	0.062895657	-0.052174825	-0.041098047	-0.169888607	-0.06803195	-0.121479696	-0.095464624	-0.12553512	-0.160650564	5.804621216	14.24446531	0.113890993	0.247365418
FBgn0003687	0.109130611	-0.081512138	0.233577992	0.241728465	0.070298941	0.119246459	-0.057695429	-0.054239275	-0.009366239	3.05819471	12.5815041	0.182474817	0.339200932
FBgn0003701	-0.194587441	0.402644913	-0.006283804	-0.08863645	-0.074691383	-0.309154838	-0.093906658	-0.313256383	-0.348563507	4.376101528	39.30808738	1.01E-05	0.000132024
FBgn0003710	0.203022932	0.272356132	0.111626225	0.397620749	0.292442198	0.158611888	0.08110973	0.290550964	0.31441141	2.710722265	9.000430593	0.437234442	0.602364206
FBgn0003714	0.009436486	0.060245644	0.010596102	-0.099415043	0.052009287	-0.050637664	0.054572389	-0.041158189	0.161861649	3.629158276	6.138056767	0.72602542	0.826265616
FBgn0003715	0.323492878	0.230211962	0.084720172	0.279070306	0.025398674	-0.086356774	-0.006060408	0.123730388	0.260895056	2.427773015	12.52482216	0.185312203	0.342873629
FBgn0003716	0.089083352	0.207811448	0.143073857	0.190503193	0.14611603	0.083761678	0.21561806	0.153784076	0.251564152	6.566936171	12.68135034	0.177562782	0.333497055
FBgn0003721	0.026837012	0.085221793	0.063501486	0.017821365	0.007675568	-0.188525095	-0.118459116	-0.043770838	0.000668687	9.36045446	10.38170729	0.320476443	0.490815946
FBgn0003731	-0.024150079	5.75E-06	0.006225344	-0.004419863	0.088629373	-0.121291299	-0.040207517	-0.022360742	-0.027740042	6.657532548	8.588661331	0.476076599	0.636386418
FBgn0003732	-0.078467741	0.001572398	-0.031269654	-0.073828322	-0.124126127	-0.112775232	-0.120081284	-0.147142901	-0.169771138	5.511529684	9.648401528	0.37969141	0.549361217
FBgn0003733	-0.178584424	-0.470347213	-0.255507397	0.091666184	0.076657568	0.103351928	-0.032551187	-0.240680168	-0.065684048	2.030740327	13.96048746	0.123737724	0.261000427
FBgn0003741	0.220118592	0.224685689	0.229791246	0.314273155	0.266151481	0.139129776	0.043967455	0.229840696	0.065145537	3.438563826	11.61652053	0.235801194	0.402697136
FBgn0003742	0.01346445	-0.063160996	-0.002785132	0.058687363	0.023557193	0.026734269	0.163952077	0.115722725	0.022564147	4.354954483	11.3520857	0.252345007	0.420818118
FBgn0003744	0.00206617	0.027215343	0.019714735	0.105673253	0.047355799	-0.043126254	-0.060832865	0.023943216	0.006849836	6.077638431	7.212293143	0.61502717	0.746398279
FBgn0003748	0.018430572	0.032426381	0.035785176	-0.002425594	-0.057540978	-0.065730684	0.030468638	0.096303226	0.130087602	9.412139406	13.15324896	0.155793638	0.305498486
FBgn0003861	0.005297186	0.170338844	0.007734508	0.20326813	0.032084469	-0.01708234	0.085027055	0.028042098	0.387783424	9.06603355	47.90794968	2.66E-07	5.22E-06
FBgn0003862	-0.126045104	-0.030796076	-0.135079188	0.009117424	0.159993871	-0.120073376	-0.052396376	0.119486304	0.106973563	6.938860205	7.132086833	0.623369385	0.751533922
FBgn0003863	0.040162026	0.018056172	0.162818471	0.008528843	-0.156872137	0.086785523	0.043728093	0.028255142	0.181507964	11.41392891	11.52621918	0.241354768	0.408751692
FBgn0003866	-0.001469423	-0.103901931	0.067431928	0.130228691	0.078826755	0.09101067	0.122546793	0.011234675	0.164182401	4.249857206	9.531755639	0.389703018	0.559142285
FBgn0003867	-0.000507188	0.286510657	0.39982662	0.021564639	0.530269882	-0.018302124	0.53506838	0.412632208	0.530713559	5.471359789	116.4742782	7.03E-21	1.29E-18
FBgn0003870	0.00065869	-0.005490221	-0.096840538	0.0430208	0.042695526	0.035122784	0.034980197	0.0341816	0.102068175	6.473117531	7.078179561	0.628979958	0.756674727
FBgn0003882	-0.129688707	-0.024034868	-0.169461528	-0.289860781	-0.063431124	-0.173881131	0.003600056	0.061456081	-0.028239611	4.84227375	28.75625662	0.000712308	0.004732319
FBgn0003884	0.11837578	0.043028457	0.113921811	0.053773355	0.040827593	0.096467448	0.012288974	0.054748919	-0.035278978	10.11867665	8.044977233	0.529620032	0.678864286
FBgn0003885	0.141926835	0.061305178	0.116745302	0.120141135	-0.011952593	0.114027172	0.16806419	0.211848246	-0.023964167	8.757004633	22.2190716	0.008210008	0.03469187
FBgn0003886	0.175490641	0.306177873	0.038989991	0.053007756	-0.123145106	0.137208141	0.215685738	0.019187829	-0.145194933	4.67490474	38.40252204	1.48E-05	0.00018274
FBgn0003887	0.125368506	0.019648573	0.162564028	0.086416389	0.036437152	-0.010497087	-0.019768441	0.069058886	0.07103629	8.615038007	8.496692663	0.484966865	0.64187609
FBgn0003888	0.085656375	-0.001923958	-0.02685809	0.034801332	-0.139116646	-0.06913362	-0.187375774	0.018279332	-0.014498569	5.24717884	8.262095123	0.5079645	0.661615162
FBgn0003889	0.042591511	-0.029524872	-0.016259949	-0.009377542	0.004334312	0.07446106	0.03752447	0.044355075	-0.112168578	9.467216027	8.146922425	0.519410579	0.670532667
FBgn0003890	0.19333905	0.079795719	0.212373803	0.260136753	0.122339092	0.114066771	0.106566602	0.177831385	0.260012767	6.769563593	19.41549527	0.021882874	0.073366754
FBgn0003891	-0.114709541	-0.069382083	-0.070730704	-0.062789959	0.142128397	-0.16900431	0.003886768	0.046039294	0.05156597	8.430379471	11.52079187	0.241691709	0.409022192
FBgn0003892	0.147313307	-0.059772452	0.147322549	0.177216846	0.033425268	0.028803736	-0.07493145	0.023333951	0.114992886	4.569803525	11.98604659	0.214097076	0.377491253
FBgn0003896	0.01931361	-0.0263827	0.194512985	0.002271125	-0.094524751	-0.071575959	-0.088026006	0.078940835	0.269677382	2.793632815	10.56466336	0.30673231	0.476790256
FBgn0003900	-0.026451376	-0.127667963	-0.031435311	-0.030791928	-0.50257088	-0.743012556	-0.314766539	-0.268400351	-0.317264778	1.094205549	14.12546023	0.117931831	0.253062418
FBgn0003941	0.024088277	0.088145525	0.155089497	0.151390892	0.035430736	0.136095139	0.159041362	0.103784763	0.274725115	9.292369317	19.87085899	0.018726322	0.064837009
FBgn0003942	0.016445336	-0.050384879	0.067100333	0.012123013	-0.037857581	0.022547908	0.071381327	0.095929966	0.131915715	9.633176618	9.071830671	0.4306702	0.596487531
FBgn0003961	-0.78313096	-1.482632057	-1.133245532	-0.582774979	-0.011919661	-1.213950104	-0.108522459	-0.813742135	-1.170399401	3.944570811	12.86741619	0.168697885	0.322634007
FBgn0003963	-0.109795979	-0.037838086	-0.175670533	-0.192981392	0.115780994	-0.107342357	0.033964734	0.079883467	0.394299166	4.138217253	42.82344589	2.32E-06	3.76E-05
FBgn0003964	-0.014133293	-0.026682837	0.010945253	0.073389699	0.099072161	-0.055569061	0.096607247	0.064081718	0.125238013	5.487963999	9.936512663	0.355649314	0.528210178
FBgn0003965	0.137704589	0.072286498	0.122536251	0.035116994	0.029649489	-0.067741024	0.1246671	0.077990454	0.029092426	4.914755521	6.899817474	0.647549134	0.770343409
FBgn0003969	-0.019216512	0.213262243	0.145004592	0.108421591	0.130189115	0.142051994	0.122813152	0.047499238	0.11958758	4.817618241	9.591881805	0.38452275	0.554396869
FBgn0003975	-0.133638605	-0.136772694	0.087255451	-0.021562462	-0.086339915	-0.334170825	-0.325815281	-0.431020491	-0.205178053	3.738082716	25.81214246	0.002192649	0.012014802
FBgn0003977	0.161044965	0.126587595	0.07209115	0.087746276	0.032591766	0.044445713	-0.043574219	-0.033498806	0.002945425	4.638852796	8.142532294	0.519848767	0.670775594
FBgn0003978	-0.280314697	-0.132478123	-0.111640932	-0.179943094	-0.172488392	-0.261883257	-0.057291666	-0.185425212	-0.448167733	4.513372976	15.85312845	0.070012721	0.174051444
FBgn0003984	0.052344121	-0.025871378	-0.07738708	-0.070968296	0.007333836	-0.174354872	-0.136185432	-0.080554129	0.159157415	4.525374303	9.817297994	0.365477583	0.537480733
FBgn0003996	0.349272763	0.403446411	0.439061194	0.288336675	0.31064892	0.4016432	0.267762652	0.281840434	0.347339891	4.436668659	19.10563388	0.024309545	0.079268763
FBgn0003997	-0.215898035	-0.280488049	-0.592130594	-0.370382727	-0.010280711	-0.210223938	-0.059042501	0.160152883	-0.059029658	4.322571427	73.97019071	2.52E-12	1.28E-10
FBgn0004003	-0.17322437	-0.037907013	-0.087011319	-0.009891394	-0.100219229	-0.033332428	-0.237682271	-0.245733112	0.164423302	4.766341242	19.22854397	0.023318258	0.076755976
FBgn0004009	0.024888411	-0.168347608	-0.022886733	0.128462029	-0.678599235	-0.231817085	-0.390449401	-0.231956246	-0.031186526	2.37355756	35.77787282	4.34E-05	0.000455416
FBgn0004028	0.038971831	0.11271718	0.052728881	0.036140696	-0.04616457	-0.199691089	-0.159156398	-0.150253788	0.016660485	9.502794778	15.29604097	0.083118658	0.196877937
FBgn0004047	-0.17606699	0.631229269	-0.005362758	-0.190688855	0.310286645	0.911349611	-0.199984054	0.1999065	0.810804992	1.550326605	31.07504179	0.000287384	0.002221304
FBgn0004049	-0.015706402	-0.024452511	-0.028924416	-0.035711544	0.174864737	-0.024345121	0.003690009	0.062928936	0.07924135	5.556099822	12.86448106	0.168834844	0.322842435
FBgn0004050	0.062104834	0.059952954	0.081501837	0.182285174	0.119439034	0.056281765	0.066452383	0.121961792	0.122389514	4.748261421	4.840959673	0.847945918	0.907221944
FBgn0004055	0.000200895	-0.078695995	-0.004012795	-0.100522738	-0.013023117	-0.100851933	-0.077454218	-0.111101411	-0.124643589	6.787837055	10.32470575	0.324843601	0.495211409
FBgn0004057	0.120839447	0.015813503	0.157864739	0.061072563	0.079470434	-0.095760386	0.069463471	0.027667864	0.198915957	7.902606845	12.45027589	0.189098221	0.346712108
FBgn0004066	0.217289119	-0.048098915	0.079995531	0.043503344	0.012932969	-0.019791902	0.022663557	-0.047985513	0.057422683	6.511653676	16.01887506	0.066488472	0.168115023
FBgn0004087	-0.705212564	-0.311523346	-0.206872401	-0.122878885	-0.246943441	0.072896772	0.153779963	-0.099181613	-0.559078989	1.464355873	22.12970413	0.008476872	0.035533275
FBgn0004101	0.128924581	-0.029118477	0.126501682	-0.006666492	0.159879033	0.069016951	0.073118843	0.135883624	-0.032738742	4.267094016	7.018708341	0.635171507	0.761466777
FBgn0004102	0.072850366	0.241986043	-0.099750465	0.104299404	0.09888349	0.000139438	-0.013944799	0.257283903	0.374441364	1.425351461	5.713367873	0.768227427	0.854408685
FBgn0004103	0.021928994	0.117983386	0.002929838	0.065119159	0.004463309	0.015934209	-0.02682719	-0.029710496	0.061744929	6.276345833	7.409900579	0.594523459	0.730883213
FBgn0004106	0.115150935	0.15219068	0.276861509	0.045011756	-0.022992669	0.122079325	0.063183741	-0.060207578	-0.268723496	3.707311899	19.28116039	0.022905592	0.075696028
FBgn0004107	0.33015885	0.20298186	0.08772717	-0.309580852	-0.023465337	0.360581274	0.099463181	0.112851556	0.502519059	2.369201679	25.81774414	0.002188037	0.01200663
FBgn0004108	0.134296968	0.147471596	-0.016452628	-0.033039884	0.091409763	0.020532557	-0.021683257	0.13288841	0.206817479	4.257371533	11.21299223	0.261391541	0.430296812
FBgn0004117	-0.087952343	0.104001324	0.044073549	0.062788268	-0.042761391	-0.2745462	-0.221917025	-0.065158935	0.015840087	9.756082241	20.43484556	0.015410477	0.05609997
FBgn0004118	0.046673531	0.097740295	-0.05581664	0.023006871	0.160894176	0.035265726	0.036197517	0.130558704	0.015513368	3.702016616	5.097527113	0.825725016	0.89229953
FBgn0004132	-0.124805948	0.044465345	0.070807556	0.029752962	-0.096954777	0.107886272	-0.015184294	0.020328877	0.009752897	3.922085335	7.211669401	0.615092012	0.746398279
FBgn0004133	-0.169698002	-0.135071769	-0.082256071	-0.020219523	-0.18864136	0.044762288	-0.010144991	-0.06778839	-0.223627501	6.025253168	26.08756865	0.001976659	0.010987785
FBgn0004167	-0.019789335	0.000187516	-0.034552492	-0.033696749	0.03348812	-0.032142545	0.00099952	0.176636962	0.178857222	8.990515896	9.119987891	0.426272853	0.591952659
FBgn0004168	0.357527083	0.248139903	0.204607892	0.614504921	0.130419876	0.069495465	0.18909959	0.282903317	-0.068842704	2.906213569	30.64738107	0.000340206	0.002566001
FBgn0004169	0.042037681	0.101506464	0.088151117	0.177536327	0.042312247	-0.213650666	-0.20328893	-0.047247013	0.093020091	10.04749063	25.6418122	0.002337492	0.012664161
FBgn0004172	-0.197655257	-0.115925038	-0.065738471	-0.034113568	-0.231575288	-0.068570124	-0.081815371	-0.027883219	-0.161550125	8.141006005	13.82856823	0.128555398	0.267631628
FBgn0004174	0.07541764	0.089748333	0.213600345	0.124246279	0.126074438	0.130168919	0.181705715	0.353105845	0.045295012	7.128446944	10.70304467	0.296614117	0.466968333
FBgn0004175	-0.061932396	-0.025165927	-0.024538147	-0.150969424	-0.055138616	0.096429687	0.018911005	-0.110406643	-0.2703659	7.390465017	15.33568091	0.082118535	0.195149895
FBgn0004177	0.006689358	0.013354751	0.082475615	0.058261998	0.057817918	-0.02377406	0.037009938	0.045252915	0.099716215	7.905343364	4.862079499	0.846161533	0.906489425
FBgn0004179	-0.116885796	0.008613941	-0.024199459	0.024384179	0.033222719	-0.077510238	-0.054866771	0.02056956	0.028951777	6.320387502	7.868000316	0.547501518	0.693992697
FBgn0004181	0.022697477	0.074381568	-0.137306776	-0.050537085	-0.370434016	-0.392006829	-0.423967275	-0.314091018	0.042098128	11.75930791	37.08337776	2.54E-05	0.000289716
FBgn0004197	0.101296107	0.000625795	0.002303565	0.145234033	0.036818844	0.015469965	-0.142025435	-0.072347441	0.178720896	2.380541324	5.755255606	0.76414142	0.851999225
FBgn0004198	0.121291596	0.06914632	0.068814001	-0.041055432	0.216365325	0.017261758	0.104473121	0.198380638	0.32978085	5.701227672	7.208311779	0.615441067	0.746465829
FBgn0004227	-0.109960335	-0.053201333	-0.058442339	-0.023365993	-0.053854702	-0.174518997	-0.101852062	-0.119346454	-0.128075942	6.319434023	7.45284477	0.590080599	0.727047844
FBgn0004228	-0.194723311	-0.160189046	0.007735415	-0.299928848	0.013477774	0.020559292	-0.042977181	-0.10938649	0.016881295	5.224893095	10.25490212	0.33024642	0.501346067
FBgn0004237	-0.03627043	-0.099035383	-0.082435677	-0.050736517	-0.0629001	-0.082842371	-0.053320193	0.04238133	-0.093206534	6.836937375	8.283577641	0.505840412	0.659743458
FBgn0004240	-0.041417092	-0.756095748	1.585907407	-3.669378508	1.465670919	0.450165993	2.018767322	0.138571049	-0.247686088	3.963028679	25.96239637	0.002072131	0.011441338
FBgn0004242	-0.131115918	0.019142745	-0.157010353	-0.005991172	-0.030759504	-0.213268817	-0.130304576	-0.026878141	0.077274072	8.765933679	9.8089161	0.366175007	0.538300584
FBgn0004244	-0.208355201	0.011374656	-0.44242545	0.019856657	0.019300975	-0.285109913	-0.057988365	0.289436273	0.24148225	5.109918582	12.64557211	0.179310367	0.335411126
FBgn0004359	0.192673625	0.159806234	0.09991935	0.084049028	0.033967053	0.218291201	-0.022489643	0.000949648	0.219835749	4.320062261	11.65571343	0.233421582	0.399715842
FBgn0004360	0.210172475	-0.243442956	-0.096249524	-0.110831017	-0.20309797	-0.365679666	-0.121288062	-0.21757554	-0.233299496	2.32166518	14.77970675	0.09716752	0.22094841
FBgn0004362	-0.009975805	0.074316414	0.100436371	0.112731848	0.078885456	0.130076895	0.152536312	0.247712386	-0.010730056	7.514588952	11.86222091	0.221188568	0.385809565
FBgn0004363	0.07402407	0.08189757	0.118558533	-0.046480669	0.118011315	-0.094766042	-0.049079242	-0.109350559	0.027540648	9.925445933	9.432980616	0.398303104	0.565921919
FBgn0004364	0.038863664	0.178200471	0.239162656	0.096821498	0.201778894	0.076459718	0.065097421	0.056901066	0.120538702	5.730170575	12.72367555	0.175513419	0.33149343
FBgn0004366	-0.137551594	-0.039504581	-0.009273028	-0.067573636	-0.046137143	-0.078652154	-0.127619295	-0.037016433	0.096783155	5.608729485	8.555145601	0.479307874	0.638855725
FBgn0004367	-0.001249709	-0.020522767	-0.165451037	-0.240230828	0.061496379	-0.273644092	-0.103465928	-0.002426914	-0.164483958	2.502253738	4.551127536	0.871553259	0.922354867
FBgn0004368	0.123685482	-0.012726287	-0.020262235	-0.059746004	0.183388132	-0.11380655	-0.15180098	0.107302945	0.072204097	6.215042781	24.3574392	0.003770579	0.018715046
FBgn0004369	0.02036757	0.156609227	0.093016425	0.250821934	0.241485611	0.058753434	0.102327543	0.130497855	0.152193415	6.13557927	11.73552089	0.228633342	0.394266103
FBgn0004370	0.02122483	0.147349133	0.058148854	0.130832959	0.249116922	0.037623392	-0.057206564	0.18341969	0.151114668	5.879520361	16.5936263	0.055473317	0.145822798
FBgn0004372	-0.05996763	0.06968255	0.025653725	-0.060225097	-0.049725141	-0.09732514	-0.055623976	-0.144915909	-0.290408971	2.970805784	7.147577537	0.621757609	0.750374692
FBgn0004373	-0.047422695	-0.056055932	-0.056654661	-0.052366053	0.04302694	-0.054283402	-0.053076655	0.047741295	0.004852577	7.709290533	5.169528053	0.819286677	0.88833677
FBgn0004374	0.031006929	0.012514294	-0.147878302	-0.101804853	-0.156511328	-0.008056011	-0.087482689	-0.19382951	-0.171713167	5.950632641	16.68238387	0.053928441	0.143158394
FBgn0004378	0.090115071	-0.006112757	0.026312243	-0.387576706	-0.142024691	-0.233672586	-0.020481016	-0.27055848	-0.205523139	3.006939264	19.78591081	0.019280582	0.066397469
FBgn0004379	-0.10434423	-0.01902325	-0.020263172	-0.220013233	-0.114145687	0.077252704	0.020953803	-0.009146351	-0.180272683	5.927490216	31.63081535	0.000230601	0.001839874
FBgn0004380	0.055701343	0.077578264	0.034807237	0.078977997	0.064086507	-0.03590773	0.035046883	0.005636217	0.000138324	4.836315411	3.533812538	0.939338592	0.96415257
FBgn0004381	0.032429151	0.036472731	-0.038078448	-0.044203138	0.114992426	0.003780791	-0.108592726	-0.027125499	-0.024193113	4.8671988	9.490622928	0.39327082	0.562442095
FBgn0004387	0.050397511	0.11446318	0.049111113	0.035135502	0.083565769	0.025061829	0.034562901	0.02985424	0.100664866	6.121153467	4.124631683	0.903019597	0.942551208
FBgn0004390	-0.017912444	-0.006284281	-0.06513806	0.009470742	0.043239242	-0.083765181	-0.123829701	-0.083054086	0.064648358	5.440033311	7.772758346	0.557199107	0.702195403
FBgn0004391	0.098839624	0.214806106	0.186779407	0.1422151	0.139256677	0.146038446	0.080835785	0.237239375	0.012603079	5.819062864	15.28842879	0.083311949	0.19717389
FBgn0004394	-0.151443438	-0.060772866	-0.214383526	-0.506963603	0.064238531	-0.286125637	-0.25521407	0.003373596	-0.203707777	1.318597302	6.353268178	0.704106945	0.810998517
FBgn0004395	-0.150256291	-0.138699333	-0.11334514	-0.082110859	0.141846795	-0.078620732	-0.025691819	0.095033464	0.123839771	5.393802626	14.36385859	0.109958009	0.241514164
FBgn0004396	-0.054736905	-0.130824035	-0.17778293	-0.062394217	0.001031868	-0.106914285	0.074765436	-0.02228699	0.097777989	5.987035234	7.981557965	0.5360058	0.68397255
FBgn0004397	0.008395247	0.072172231	0.1451292	0.158592252	0.128053753	-0.074136887	-0.067041383	-0.020266516	-0.016814245	7.053796005	25.10742424	0.002854619	0.014912765
FBgn0004400	-0.190914742	0.041377082	-0.175990881	-0.185455122	-0.244256247	-0.318081135	-0.03701179	-0.108625547	-0.195250533	2.578589131	9.748162463	0.371255058	0.542314351
FBgn0004401	-0.006672085	-0.087558578	-0.095745	-0.060142135	-0.092755355	-0.154430463	-0.138119305	-0.154654499	-0.110656549	7.555793206	13.89731494	0.126025106	0.264276119
FBgn0004406	-0.522933911	-0.144601057	-0.156376194	-0.224938608	-0.380484742	-0.195788296	-0.390457399	-0.254124156	-0.478595154	2.782118222	19.06113148	0.024678096	0.080311683
FBgn0004407	0.14868641	-0.313969486	-0.263581768	-0.153367469	-0.165484589	0.036452664	-0.111213968	-0.237774431	0.012441039	3.695615461	26.91729339	0.001443511	0.008499037
FBgn0004419	0.001471792	-0.021965014	-0.198867562	0.061763429	0.010081579	-0.007542831	0.047416699	-0.062205862	-0.103501767	6.877329124	15.21770041	0.085127083	0.200074651
FBgn0004432	0.010065816	-0.169917621	-0.047630474	-0.099874221	-0.073104499	-0.099013924	-0.115522701	-0.11518451	-0.014821979	9.076738351	8.283567327	0.505841431	0.659743458
FBgn0004435	-0.188967908	-0.046455001	-0.065820633	-0.025778086	-0.083275125	-0.158271541	-0.062917696	-0.098922059	0.041756213	7.973160956	12.70621153	0.176356658	0.332487475
FBgn0004436	-0.010902637	0.070720739	-0.026723679	-0.034561896	0.020468431	-0.06725582	-0.013459736	-0.130246796	-0.041493783	7.322103155	6.614092894	0.677226821	0.792409802
FBgn0004449	-0.081239883	0.006429156	-0.160743672	-0.119409408	0.07668062	-0.161020056	-0.052057499	0.051328316	0.125576203	7.915054809	11.36159709	0.251735105	0.419980433
FBgn0004456	0.015938345	0.028295059	0.149426203	0.032684022	0.120183013	-0.080846461	0.017311184	-0.047267145	0.048392309	5.793396611	13.19054146	0.154172309	0.303040103
FBgn0004462	0.087977809	0.114816665	0.059876822	0.22952718	0.16352406	0.119281149	0.103760886	0.17710612	0.183698624	5.707240369	12.08729558	0.208432628	0.370675378
FBgn0004463	-0.062280776	0.026176562	-0.045188452	-0.04193998	-0.169897813	0.053625852	-0.046642289	-0.088424762	-0.040452268	3.72405392	4.489355824	0.876361781	0.925403457
FBgn0004465	-0.029203215	-0.075653449	-0.001530801	-0.075609106	-0.10663694	0.063418455	-0.170749244	-0.123970094	-0.047169911	5.258049168	14.13983143	0.117437371	0.252558193
FBgn0004507	-0.0238935	-0.003182157	0.137781805	-0.0406696	0.183876936	-0.039980403	-0.190225725	-0.038350508	-0.09092292	10.18830769	12.21131653	0.201656781	0.362288622
FBgn0004509	-0.100016425	-0.174161227	-0.094995216	-0.149707432	0.020645988	-0.303437181	-0.079750103	-0.0192508	-0.117333416	6.755872544	21.59803093	0.010244069	0.040947888
FBgn0004510	0.131597761	0.08143973	0.019311403	0.020292407	-0.061899421	0.022697442	-0.002405549	-0.187494139	-0.245078158	3.99163076	13.93532896	0.124644371	0.262385267
FBgn0004511	0.288074537	0.298356103	-0.030975037	-0.009823325	0.058038927	-0.08242419	-0.402887142	-0.097202092	0.172370688	-0.333506348	3.779165359	0.925336825	0.955746561
FBgn0004512	0.013206863	-0.073055276	0.175117279	-0.02420645	-0.017458863	-0.108917109	-0.136139489	-0.04728848	0.051839005	7.523935091	14.11150394	0.118413734	0.253524023
FBgn0004513	0.131733099	0.19546336	0.137007892	0.037567513	0.106531404	0.006757144	0.037210733	0.026745123	0.195092004	4.708666449	13.84109177	0.128091245	0.266914585
FBgn0004514	-0.064100664	0.263192327	-0.009040143	0.260855907	-0.035013245	0.058979117	-0.179797017	0.108756051	0.09352367	1.5638855	7.018981849	0.63514303	0.761466777
FBgn0004516	0.084222078	0.147854191	-0.032706319	0.121471855	0.033113999	-0.057589227	-0.087804414	-0.011946645	0.032752781	7.347103801	18.58335461	0.028978052	0.090346758
FBgn0004552	-0.162610942	-0.036734097	0.148702241	0.173087646	0.157040653	0.262454545	0.226484775	0.004136678	0.006172757	3.631756112	18.15074468	0.03346437	0.100467032
FBgn0004556	-0.093404996	-0.204741228	-0.099882462	-0.053306663	-0.022773338	-0.198922107	-0.110842802	-0.223421703	-0.168605283	2.978427602	5.145343177	0.821458673	0.889815881
FBgn0004567	0.398586469	0.461259242	0.640494598	0.491986381	0.056641889	0.533255167	0.335104712	0.567389472	0.334468105	0.620848139	8.045771301	0.52954024	0.678837411
FBgn0004569	-0.055876199	-0.001353391	0.029874574	0.050936362	-0.103278192	-0.041526799	-0.397188874	-0.143802688	-0.08822985	3.890428915	19.36744922	0.022243631	0.074231205
FBgn0004573	-0.075077725	0.143075816	-0.253541382	0.141478847	0.051716595	-0.041529185	0.082173701	0.144660863	0.236518845	1.351903618	4.232089833	0.895483555	0.937483464
FBgn0004574	-0.009355884	0.016365987	0.028589648	0.050442531	0.005996645	-0.034815782	-0.06159033	-0.12620079	0.085116639	7.032114607	13.66636154	0.134698172	0.27607474
FBgn0004575	-0.081013465	0.049016488	-0.116388843	0.060263157	0.028324031	-0.132169737	-0.075437236	0.038325078	0.050364765	6.915916071	11.23973392	0.259633727	0.428208263
FBgn0004577	-0.5751987	-0.481082772	-0.582267562	-0.841416986	0.532057551	-0.521219255	-0.251542536	0.159235028	-0.132174026	0.330569908	28.2409991	0.000869306	0.005579416
FBgn0004580	-0.166601639	-0.087598604	-0.094752997	-0.109476295	-0.138379948	-0.137513754	-0.198387617	-0.176047577	-0.095158679	6.782196752	6.550522239	0.683802874	0.796918316
FBgn0004581	-0.226013787	-0.079899905	-0.214679359	-0.193199936	-0.147209693	-0.069555989	-0.015721155	-0.072066658	-0.287071892	5.830719094	27.45028646	0.001177851	0.007176555
FBgn0004583	-0.035933676	0.078851454	0.00958916	0.017912904	0.105110982	-0.059213236	0.050367667	0.046313477	0.273177169	6.248996523	9.986524601	0.351577227	0.523442291
FBgn0004584	0.061033172	0.065070093	-0.061006065	0.059297311	0.065234979	0.019596475	-0.010219888	0.032704623	-0.093175392	4.103753764	5.135887826	0.822305277	0.890096008
FBgn0004587	-0.068671623	-0.064111312	-0.047082266	-0.021289349	-0.112038415	-0.174651258	-0.127112333	-0.091658048	-0.015186418	7.34743766	14.93729824	0.092672748	0.213547028
FBgn0004590	-1.449636271	-1.541320528	-0.764410692	-0.136849891	0.249561943	-0.139739721	-0.366519612	-0.020510401	-0.672934093	0.086419518	38.3257065	1.52E-05	0.000187037
FBgn0004595	-0.037696603	-0.05668283	-0.157728301	-0.030136251	0.180128218	-0.133949439	0.129348131	0.299308174	0.289241471	7.339827757	13.40549861	0.145099765	0.290854835
FBgn0004597	-0.067399675	-0.202884193	-0.028933992	-0.24510287	-0.111628593	-0.027290929	-0.069174056	-0.185739697	-0.008645094	3.516020819	9.802353588	0.366721632	0.538820959
FBgn0004598	-0.036718028	0.008273378	-0.00047048	0.02184548	0.000390575	-0.164937989	-0.094246708	-0.074871426	-0.046977379	6.543778475	9.318689013	0.408391628	0.574666429
FBgn0004606	-0.005401898	0.137219033	-0.092514459	0.024410764	0.10769593	-0.035221469	0.029366049	-0.052202304	0.101682	5.82636137	7.192487319	0.617086388	0.747316289
FBgn0004607	-0.110511585	-0.013519914	-0.10622153	-0.042919865	0.195235737	-0.032891034	0.000865656	0.144559544	0.142882944	5.408730193	10.17531264	0.336480083	0.507645464
FBgn0004611	-0.030396976	-0.092851695	-0.197901879	-0.100394323	-0.011803222	-0.257180272	-0.153521048	-0.080292987	-0.01738675	6.697988167	20.98723531	0.012707219	0.048407372
FBgn0004618	-0.106048046	0.311626613	0.204290745	0.270974584	0.014292665	-0.19741928	-0.000699271	0.092255082	0.092913539	3.466193818	20.15304619	0.016991037	0.060164643
FBgn0004619	0.030401034	0.033193083	0.001842983	0.318235347	0.211027642	-0.139684746	-0.010429345	0.092601721	-0.023164885	2.721333912	13.26979952	0.1507733	0.298853295
FBgn0004620	0.161409364	0.127036219	-0.063642161	0.258951683	-0.114948151	-0.110820736	-0.146629136	0.07134829	-0.174937001	3.233004479	20.10781251	0.017258587	0.060887831
FBgn0004622	-0.172348869	0.065275858	-0.21542749	-0.071601859	-0.063733694	0.170813023	-0.075181865	0.070595228	0.129458291	2.592805728	11.29877128	0.255784319	0.423919437
FBgn0004623	0.046760835	0.096255731	0.17007027	0.280789519	0.063530772	0.053235015	0.036687868	0.012141071	0.232859113	7.528818559	28.52122161	0.000780152	0.005105903
FBgn0004629	-0.53548758	-0.706570776	-0.543218205	-0.67810849	-0.365362048	-0.47351872	0.096846987	0.11642886	-0.571082355	8.517626766	56.21847822	7.13E-09	2.03E-07
FBgn0004635	0.042059501	-0.018172401	-0.183820605	-0.130334888	-0.1726618	-0.332261288	-0.190787927	-0.274573974	-0.090713078	4.276432207	25.12589352	0.002835029	0.014844026
FBgn0004636	0.022374337	-0.02133922	-0.050500834	0.012742044	0.094624747	-0.165755817	-0.028774225	0.043527458	0.094484341	7.121224985	14.96289965	0.091960114	0.2122864
FBgn0004638	-0.129116572	-0.103929143	-0.115600426	-0.114182705	-0.097944246	-0.111228945	-0.041942144	-0.1314468	-0.031079467	6.520291386	6.144357585	0.72538795	0.825865918
FBgn0004643	0.135606817	-0.027248109	-0.022090136	0.072067688	0.042459943	-0.037869717	-0.139119503	-0.096167829	-0.068102756	4.072968499	11.17325016	0.264020267	0.433522179
FBgn0004644	0.135000826	0.088053255	-0.207193123	-0.176377877	-0.142660397	0.177247937	-0.073773467	0.045196465	0.125390312	2.81879766	11.89319411	0.219397715	0.383555467
FBgn0004646	0.08131557	0.07637871	0.085375591	0.09549103	0.025293743	-0.019376998	0.002678453	0.007336009	-0.082674145	6.769536181	12.5492659	0.184084234	0.341312993
FBgn0004647	0.075376711	0.081272245	0.044824259	-0.013650901	0.018319314	-0.215596729	-0.152942796	0.014014933	0.013021444	5.431873487	14.19115869	0.115685976	0.250056004
FBgn0004648	-0.098170868	-0.063057545	-0.066427844	-0.073132367	0.008934518	-0.175597586	-0.065838008	-0.007495745	-0.007408192	7.907830657	10.49712642	0.311757304	0.482158189
FBgn0004649	-0.428693478	-1.770560155	-1.823540461	-1.602248859	-2.0286684	-1.551804954	-1.377962939	-2.12660256	-1.869399381	0.451053704	72.90014064	4.10E-12	2.01E-10
FBgn0004650	-0.461926016	-0.082078828	-0.332685115	-0.207377515	-0.210020776	-0.153640556	-0.605324281	-0.710843616	-0.262015498	1.264324664	14.87909902	0.094310904	0.216027755
FBgn0004652	-0.104517866	-0.056488641	-0.088413806	0.066059905	0.001691485	-0.067830222	0.005222455	0.070948101	0.039957494	5.894307268	10.82955539	0.287573282	0.458116465
FBgn0004654	0.002343639	-0.01548964	0.054471576	-0.012296643	-0.13572995	-0.086496125	-0.138984186	-0.084657706	0.003517647	8.056005462	2.979025757	0.965120715	0.97955084
FBgn0004655	-0.032349058	-0.033557189	-0.00898882	0.15205535	0.05946324	0.019985279	-0.085019906	-0.048522597	0.0572136	5.852097262	12.4881188	0.187168525	0.344375761
FBgn0004656	-0.088094686	-0.075045365	-0.251376124	-0.120398591	-0.034854715	-0.184392026	-0.084744574	0.069368723	0.005962918	7.32135892	10.88724612	0.28351693	0.453810077
FBgn0004666	0.028825458	-0.01245313	0.080695183	-0.016334255	-0.091235231	-0.069823839	-0.014984453	-0.01598529	0.073982169	2.876681512	2.205168193	0.987792017	0.992763047
FBgn0004687	0.029127215	0.060682923	0.090715736	0.006561878	0.075529178	0.104698424	0.157914778	0.150859452	0.162014566	7.165059226	13.92110079	0.125159636	0.263181887
FBgn0004698	-0.022459447	0.038145927	-0.037520298	-0.002074081	0.073815974	-0.124088649	-0.006542251	-0.055128939	-0.012358754	6.304850022	7.532085665	0.581898182	0.720582146
FBgn0004784	-0.047697896	0.013994265	-0.114303096	0.032476865	0.063794655	-0.073007659	0.111431912	-0.029677061	0.141605869	6.872221388	15.79416642	0.071306348	0.176506918
FBgn0004795	-0.097645164	0.019474399	0.021672188	0.073429111	-0.065536438	-0.086384277	-0.087590403	-0.043176644	0.089400562	6.073609106	12.88508862	0.167875192	0.321486844
FBgn0004797	0.059174131	-0.194829392	-0.081079232	-0.362821577	-0.317777086	-0.260578244	-0.174402047	-0.161992122	-0.176843074	5.051051327	15.7549978	0.072177525	0.177781789
FBgn0004811	-0.011025318	-0.088329126	0.006513715	-0.166964205	-0.023054384	-0.070028393	-0.166943968	-0.16960763	0.094377017	5.248437729	20.74569522	0.013828705	0.051678515
FBgn0004832	0.160295135	0.138263591	-0.019238929	0.127454254	-0.023803595	0.118462422	0.101877772	-0.053274235	-0.146400017	3.048731217	8.406222626	0.493782819	0.649817965
FBgn0004837	-0.093877304	0.115697785	0.056407461	0.106730655	-0.049710295	-0.065586353	-0.022976757	-0.051228684	0.006462134	3.99105976	6.659645235	0.672507038	0.788195984
FBgn0004838	-0.032436463	-0.015578375	-0.05915591	-0.02208219	0.033710318	-0.128905365	-0.033913048	0.063916593	0.129299793	9.289985202	8.885342367	0.447924816	0.611794576
FBgn0004839	-0.127890941	-0.005356022	-0.072536157	0.075249011	-0.040003724	-0.060278314	0.099978245	0.138243321	-0.163527315	2.258720562	6.034181837	0.736492409	0.833165611
FBgn0004841	-0.553137596	0.329355816	-0.168944516	-0.060548165	0.241245981	0.077387642	-0.196050429	0.503120552	0.43522674	0.06862176	13.24943806	0.15164046	0.299902469
FBgn0004842	-0.030636721	0.064770003	-0.124027975	-0.268882495	-0.149104106	-0.44272287	-0.121837381	-0.189106346	-0.187861449	0.52104132	3.355048335	0.948541968	0.96970564
FBgn0004852	-0.018205145	0.130551559	0.06045596	0.037206801	0.072681177	-0.071497882	-0.030533157	0.079641975	0.068704043	6.507997509	9.032833895	0.434248868	0.599788382
FBgn0004854	0.370955655	0.3349434	0.080368486	0.452765479	-0.040497609	-0.025308496	-0.063231179	0.219316445	-0.001695446	1.895855722	13.03386269	0.161079989	0.312023732
FBgn0004855	-0.060739485	-0.038476886	0.030202759	0.02025624	-0.207120178	-0.039576414	-0.109385721	-0.141609869	-0.108134156	2.810224105	4.03033835	0.909404396	0.945964191
FBgn0004856	-0.027336864	-0.049402336	-0.092205839	-0.022810703	-0.036904384	-0.044093241	-0.144486809	-0.115701705	-0.101145773	5.299387445	5.719952033	0.767586421	0.854025
FBgn0004858	0.058866455	-0.049327478	-0.083029422	0.004271106	0.074571879	-0.032706714	0.09211079	0.14813636	0.066983942	5.280258013	11.52994428	0.241123713	0.408480276
FBgn0004859	0.081226286	0.192137588	0.112138111	0.075077177	0.225867248	-0.147628028	0.186045444	0.016300779	0.191944436	5.269475652	21.75617266	0.009684701	0.039311099
FBgn0004860	-0.0193959	0.092100337	-0.090680644	0.059026241	0.047399868	-0.173541149	-0.083419602	0.07922626	0.064049493	4.691126971	9.145820995	0.423924068	0.589762959
FBgn0004862	-0.358399343	-0.882708688	-0.229692945	-0.145304631	-0.134314794	-0.388477002	-0.33710698	-0.273770527	0.01742877	0.054831452	6.951773593	0.64214059	0.766477287
FBgn0004863	0.495635163	-0.300366191	0.008442267	0.765693501	0.128717372	-0.089560734	0.30156416	0.617995348	0.148345304	0.04165418	13.08811765	0.158659403	0.309069804
FBgn0004864	-0.05976315	-0.021526802	-0.067835102	-0.002093976	0.002807173	-0.087713528	-0.039043509	-0.01761048	0.035042245	5.343814973	4.831754576	0.848721025	0.907727294
FBgn0004865	-0.163656912	-0.07440519	-0.14766874	0.024475003	-0.019717338	-0.121579181	-0.128356743	-0.07313864	-0.061887708	3.863841597	5.264444245	0.810673574	0.883281496
FBgn0004867	0.086996581	0.019181771	0.009899051	0.014683117	-0.115687544	0.024055335	0.018167914	-0.047253815	0.091590663	9.148260589	8.257853911	0.508384265	0.661863088
FBgn0004868	0.005678143	-0.034949545	0.00150193	-0.00968236	-0.026657834	-0.089023402	-0.047171439	-0.123560056	0.023048678	8.161465664	7.660626106	0.568675069	0.710843836
FBgn0004870	-0.264796732	-0.22000032	-0.114802695	0.357127973	0.011000372	0.158861696	-0.625300469	-0.025179533	-0.347662623	0.450828824	12.23446515	0.200411728	0.360578631
FBgn0004872	-0.283807537	-0.233825474	-0.294986029	-0.346529098	-0.37844753	-0.152130548	-0.316723445	-0.207927725	-0.440586794	2.263229288	7.587778981	0.576160787	0.716167114
FBgn0004875	0.008957606	0.062887533	-0.031608041	0.034452952	0.041385627	-0.08716475	-0.117645505	0.030863085	0.004965731	7.473829455	7.563704365	0.578639443	0.718242354
FBgn0004880	-0.204409383	-0.076973541	-0.150661798	-0.120651938	-0.041374666	-0.115334511	-0.100590487	0.110522277	0.112218566	5.624550773	10.24937773	0.330676582	0.501842156
FBgn0004882	-0.018374657	0.030440885	-0.016259071	0.001144763	-0.0177898	0.046674334	0.076840722	0.121799021	-0.084834108	8.610837307	10.07383766	0.344540789	0.516632108
FBgn0004885	0.006170357	-0.015156119	0.036169494	0.135109757	0.206191708	-0.066168945	0.0530177	0.001551133	0.171090778	6.580851679	14.44949562	0.107210165	0.237239751
FBgn0004888	0.076679518	0.113133257	0.204449597	0.036558798	-0.029295101	-0.113815423	-0.057295807	-0.127042699	0.068925366	7.923591389	21.74357152	0.009728183	0.039403099
FBgn0004889	-0.010847329	0.009490564	-0.014464827	-0.004467085	0.121569874	-0.027566388	0.024126847	0.03222001	0.043267727	7.317945746	6.42228796	0.697022218	0.806295621
FBgn0004892	0.376738321	-0.102825775	0.000792653	0.325390354	0.159704214	0.14376345	0.02949279	-0.00483844	0.209107353	2.27433604	11.3464503	0.252706891	0.421178152
FBgn0004893	0.19845961	0.255630563	0.165545059	0.162895239	0.223528705	0.122803686	0.145300266	0.239527553	0.308012233	5.251065528	19.95242778	0.01820827	0.063500586
FBgn0004895	1.040629582	0.737553688	0.278574505	0.287458752	0.245305342	-0.102676038	0.253077448	0.780520472	0.288176837	-0.369099625	10.59009428	0.304854908	0.475152031
FBgn0004896	-0.216406653	-0.25076234	-0.011011692	-0.281139957	-0.274453134	-0.483477519	-0.642032879	-0.388799846	-0.157603367	0.38641526	6.290282895	0.710550631	0.81516595
FBgn0004901	-0.027163636	-0.01418132	0.130774152	0.257892448	0.097050512	0.048854203	0.207048644	0.10553247	0.11088939	2.774661661	6.611351531	0.677510668	0.792424719
FBgn0004903	-0.091162571	0.025566389	-0.082464042	-0.039344135	0.044264709	-0.116063231	-0.010766982	0.077805377	-0.099301066	6.16528949	15.79016975	0.071394806	0.176613389
FBgn0004907	-0.015078237	-0.093674338	-0.086017751	-0.020005764	-0.016119823	-0.120342068	-0.072699726	-0.052096178	0.022159751	8.407852836	10.11704567	0.341093116	0.512728222
FBgn0004908	-0.038443391	-0.084295455	0.02847516	0.072463025	0.00107867	0.057393596	-0.044265785	-0.134516055	-0.025055344	3.115062294	3.915500429	0.916885462	0.95057571
FBgn0004910	-0.031558819	-0.058037371	0.022830375	-0.085123283	-0.02003662	-0.222475895	-0.124903866	-0.152855426	-0.019731397	6.497276237	21.42379201	0.01089599	0.043053019
FBgn0004913	0.092618252	0.203492063	0.413203063	0.302035667	0.130778205	-0.152491095	0.063150869	-0.148987783	-0.18617048	5.111538743	100.1079936	1.50E-17	1.86E-15
FBgn0004914	0.04467164	-0.020069804	-0.013164209	-0.018299961	0.009943475	-0.043381074	0.042893109	0.018127472	0.007337239	7.309184176	3.390553787	0.946781661	0.969084402
FBgn0004915	0.011236624	0.039404606	0.013209874	-0.068856718	-0.04872236	-0.093941143	-0.024442026	-0.145841888	-0.187496415	5.195474581	11.53873936	0.240578852	0.407856611
FBgn0004919	-0.099984247	0.048009046	0.112835427	0.030485775	0.003835612	-0.086552997	0.051733181	0.069144555	0.224240592	6.764093088	19.93662743	0.018307553	0.063788996
FBgn0004921	0.069059275	0.065736342	-0.04609437	0.142399331	0.06278574	-0.03782978	-0.058615712	-0.039340534	0.035906414	4.918778575	6.015559304	0.738360044	0.834542106
FBgn0004924	-0.127585665	-0.031505009	-0.078595321	-0.019954551	0.027644979	-0.147942852	-0.096082772	-0.054085605	-0.013616729	6.460494789	8.087611307	0.525341827	0.675406047
FBgn0004926	-0.064498366	-0.092481723	-0.042128871	-0.092262616	-0.003459199	-0.009992982	-0.036557812	-0.046733978	-0.005553726	6.920463538	5.138992147	0.822027485	0.890095722
FBgn0004956	0.128076326	0.101675727	-0.040345441	0.057989766	0.003135469	0.161083145	0.114607921	0.17104271	-0.03094741	5.158988002	14.47690479	0.106343405	0.235645213
FBgn0004957	-1.187647773	-1.356307164	-1.523271138	-0.943219709	-1.567963978	-1.59243616	-1.668250288	-1.481207615	-1.61870904	1.978030664	25.32916898	0.002627837	0.013974767
FBgn0004959	-0.215064148	0.421189241	0.93959328	-0.006261641	0.733049856	0.6286298	0.417796386	0.111724571	0.856427125	-0.329008316	14.05011191	0.120553783	0.256157366
FBgn0005198	-0.054803703	0.00657181	-0.040476151	0.000756284	0.005824103	-0.133209957	-0.124039213	-0.12398732	-0.006458211	6.059288957	11.15391309	0.265306391	0.434545959
FBgn0005278	-0.114636632	-0.110350825	-0.042099137	0.059216563	-0.090567937	-0.149360429	0.093672732	0.025695332	-0.025498411	8.366698343	18.89939365	0.026062048	0.083776054
FBgn0005322	0.051627152	-0.10143662	0.095276011	-0.08962612	-0.079162469	-0.02007434	-0.028837022	-0.028364099	-0.045056723	5.39913177	13.09155917	0.158506887	0.308876979
FBgn0005355	0.016757021	-0.051994867	-0.051824624	-0.103729204	-0.063854829	-0.017141903	-0.100704097	-0.209531072	-0.092494911	4.093124662	5.063962275	0.828697225	0.89484102
FBgn0005386	0.022252593	0.055598496	0.036702083	0.157005099	0.055466668	0.032542271	0.091488015	0.116315359	0.010340668	5.782102108	5.041282461	0.83069481	0.896075726
FBgn0005391	-0.766324942	-0.551859664	-1.000051072	-0.491272679	-0.294126735	-0.512916188	-1.431502613	-0.500611671	0.073366579	0.849775476	9.914997328	0.357410442	0.530064383
FBgn0005410	-0.073964961	0.066778553	-0.007042719	-0.047118437	0.069527564	0.002431907	0.08756531	0.108808265	-0.004386615	7.564576044	12.40806093	0.1912698	0.349235458
FBgn0005411	0.027555194	0.034859269	0.041407277	-0.021733295	0.036762054	0.07463532	0.111666188	-0.027603356	0.019684141	5.681082454	6.939236107	0.643445851	0.767083173
FBgn0005427	-0.044614886	0.017936486	-0.112947032	0.052450882	-0.045840482	-0.078422543	0.007231513	0.005775907	0.072624725	5.567990282	7.891096502	0.545157327	0.692239657
FBgn0005533	0.033790061	0.008264971	0.150044322	0.124101552	0.023827092	0.174541716	0.106191064	0.085368219	0.207620481	8.87499688	16.00519239	0.066773236	0.16861338
FBgn0005536	-0.09712306	-0.00881538	-0.066785865	0.016011271	-0.056589669	-0.14124148	-0.076575647	-0.024627793	0.011665611	8.215796382	6.168421778	0.72295076	0.824264816
FBgn0005558	0.092516594	0.305873089	0.149317294	0.231055351	0.189469417	0.150212956	0.122965591	0.16269656	0.10930932	3.67695026	8.356132877	0.498692867	0.654190712
FBgn0005561	0.038434072	0.076993648	-0.042027564	0.144093365	0.173412474	0.115006616	0.009435496	-0.102054785	0.180346213	3.503587336	8.414312574	0.492991714	0.649399635
FBgn0005564	-0.010210294	0.130139299	0.090121827	0.119770829	0.078563306	0.001400794	-0.020372718	0.048122671	0.088539237	4.026172872	4.634141246	0.864964599	0.91805397
FBgn0005585	0.061345134	-0.084360994	0.09893763	0.009567068	-0.058685911	-0.008432247	-0.134536335	-0.074931161	0.070438386	8.824881942	12.89024694	0.167635686	0.321081463
FBgn0005586	-0.061011849	-0.019419396	-0.081292291	0.019582734	-0.017722502	-0.076396717	-0.019557716	-0.000555955	0.051730094	6.490224374	4.956056063	0.838122007	0.900321295
FBgn0005592	0.16175668	-0.059005146	0.211289691	0.289615006	-0.154449898	-0.116654733	0.258100906	0.136088005	0.055480906	3.189241943	18.07532884	0.034309582	0.102387528
FBgn0005593	0.106264444	0.032180148	0.076641015	-0.030065521	-0.057373647	0.076161747	0.056982315	0.020080752	0.15156395	9.466487285	11.76302501	0.22700091	0.392212981
FBgn0005596	0.217747871	0.097985701	0.047842322	0.125727854	0.126722326	0.240509558	-0.148883454	-0.05793677	-0.079899299	3.795172879	22.93163775	0.006351688	0.028322443
FBgn0005612	-0.053491487	-0.011938013	0.097876025	0.055201063	0.273699681	-0.046045635	-0.02150916	0.190542298	0.226432567	6.016644639	28.44580589	0.000803228	0.005225054
FBgn0005613	0.475840873	0.994254371	0.638301753	0.449911094	0.633957816	1.88684962	0.209884972	-0.274765444	0.050614602	2.677832166	245.3142446	9.73E-48	9.35E-45
FBgn0005614	-0.036003961	0.02561133	0.004657354	-0.025420802	-0.059477279	-0.137038611	-0.124351823	-0.157676364	-0.206237698	8.875305097	18.16104097	0.033350487	0.100358059
FBgn0005616	-0.027021059	0.050950063	0.078824231	0.045814189	0.027103277	-0.018397981	-0.085964229	-0.0123407	-0.048164061	4.476658595	4.509714887	0.874785974	0.924537974
FBgn0005617	-0.041765696	0.154817914	0.07360352	0.095763051	0.124654849	-0.039534133	0.085396944	-0.051469755	0.128859707	5.099795369	11.31866695	0.254496754	0.422696105
FBgn0005619	-0.087717847	0.06630593	0.049037973	0.158586667	-0.09587259	-0.023638186	-0.118008099	-0.122884243	-0.155999738	4.07405201	11.2814933	0.256906439	0.425229533
FBgn0005624	-0.17703806	-0.058257675	-0.262411084	-0.140683545	-0.084936342	-0.161159055	-0.067324454	0.017143004	-0.075022466	3.19145225	5.186121296	0.817791072	0.887382131
FBgn0005626	-0.132948616	-0.167435512	-0.258446919	-0.157319452	-0.357588451	-0.443568371	-0.311829124	-0.335374178	-0.484040895	6.082045679	28.29585324	0.000851105	0.005487015
FBgn0005630	-0.047757575	-0.005416646	-0.100031555	-0.012062294	0.02790151	-0.081320732	0.001414679	0.055833131	0.10401866	8.126291211	7.748339279	0.559693076	0.704116221
FBgn0005631	0.014939761	0.017026333	-0.071215879	0.122924463	-0.00599243	-0.116903054	0.094698692	0.011084155	0.027197827	5.268891464	8.462935299	0.488248365	0.644961783
FBgn0005632	-0.0488207	-0.020726611	-0.026909744	-0.002882102	0.015559886	-0.150325933	-0.106046708	0.041969657	-0.004340404	8.144173323	6.234600934	0.716228188	0.819101848
FBgn0005633	0.319866418	0.541431049	0.32534369	0.341272276	0.161761979	0.028286752	-0.118705722	0.091116051	0.319876924	7.390936922	15.29805449	0.083067596	0.196839283
FBgn0005636	-0.391491601	-0.140145822	-0.31413963	-0.255423535	-0.196391835	-0.389238447	-0.454957919	-0.551506924	-0.270862438	4.396043505	22.79868573	0.006664624	0.029482456
FBgn0005638	0.20642285	0.234227862	0.232381114	0.041019791	0.293689114	0.158934863	0.313392798	0.112887242	0.270678225	2.767803161	6.569843833	0.681805574	0.795313487
FBgn0005640	-0.01961547	-0.042815508	-0.054110062	-0.038310924	0.044888512	-0.10313039	-0.093453847	0.056765064	0.014747614	6.49100763	8.513146191	0.483370966	0.641314453
FBgn0005642	0.073578081	0.010278303	-0.025129838	0.016439711	0.072747077	0.021049841	0.025640262	-0.040648772	-0.016118296	4.614216869	3.136958205	0.958616373	0.975695267
FBgn0005648	0.073448964	-0.014918853	-0.096759839	-0.080514197	-0.011569454	-0.001828046	0.007484554	-0.03605957	-0.149556008	5.959426783	13.64939074	0.135355064	0.276851726
FBgn0005649	-0.078914875	-0.057568113	-0.118280323	-0.016687353	-0.033145977	-0.123773813	-0.123810748	-0.049929518	-0.078764669	6.897767049	7.622355488	0.57260495	0.71397338
FBgn0005654	0.020741525	-0.125125271	-0.069935071	0.04827945	-0.097124375	0.062989975	0.142045128	0.069945281	-0.163429366	6.639654706	35.09649514	5.73E-05	0.000567935
FBgn0005655	-0.038631478	0.04612604	0.252263769	-0.099673352	-0.012265327	0.001829687	-0.179362939	-0.02466485	-0.162228951	1.741142153	5.234356167	0.813418968	0.884587766
FBgn0005658	-0.134687062	0.004267428	-0.213773441	0.168947424	-0.200081596	-0.119649971	-0.428973369	-0.243128265	-0.004918591	1.63945214	10.4341775	0.316492122	0.486716296
FBgn0005659	-0.019369464	-0.05025597	-0.118308751	-0.000230635	-0.105320617	-0.201260045	-0.059049626	-0.028024896	-0.16072644	5.561422918	8.552348625	0.47957798	0.63905088
FBgn0005660	-0.068496509	-0.244038553	0.300805396	0.005540511	0.381972722	-0.263046998	0.152364542	-0.006298452	-0.189354884	1.28727847	13.64108749	0.13567745	0.27721632
FBgn0005664	-1.781321758	0.057611941	-0.401153077	-0.398731504	0.069295199	-0.642652501	-0.316405721	0.194934458	0.128590704	1.136553418	28.03433081	0.000941349	0.005961293
FBgn0005666	-0.186851329	-0.148336153	-0.247202832	-0.132635487	0.059945986	-0.348917334	-0.195221568	0.06722354	0.025933153	10.75400272	8.596349209	0.47533681	0.635913145
FBgn0005670	0.019464608	0.337420081	0.265056539	0.137235275	-0.086191661	0.188183696	0.388284195	0.183445068	0.28866987	3.075284005	14.81139785	0.096248543	0.219204299
FBgn0005671	0.027215223	0.008426953	0.009073797	0.053735746	0.03729076	0.029456092	0.015229237	0.040904037	0.061655176	9.673241764	1.689274701	0.995484018	0.997923629
FBgn0005672	0.005324701	0.139869626	0.102818115	0.14936097	0.060002622	0.169472935	0.16219469	0.113011561	0.197016358	6.035413358	14.7039166	0.099396588	0.224293434
FBgn0005674	-0.125590792	-0.141320171	-0.094872414	0.001042156	-0.049390549	-0.279174172	-0.206002764	-0.235916555	-0.179920079	6.55510455	25.72838616	0.002262751	0.012334505
FBgn0005677	0.078881403	0.1610646	-0.009294005	0.111542924	-0.069247335	-0.049495382	-0.069548423	-0.020085038	0.151677298	3.219173615	6.094380344	0.730436402	0.829806237
FBgn0005683	0.338076245	0.148583462	0.192054967	0.449990243	0.400358359	0.346924179	0.445225788	0.385788008	0.086274582	4.549655458	45.08615377	8.89E-07	1.58E-05
FBgn0005694	-0.033692556	0.087858515	-0.004196762	0.023711482	0.101881585	0.07728461	0.024701999	0.074706504	0.078215047	5.853583374	6.865527141	0.651117648	0.772955217
FBgn0005695	0.076416108	0.015365065	0.007633068	-0.011964926	0.065597842	-0.018861717	-0.025096402	-0.063330054	-0.049999138	5.505263061	6.94032878	0.643332097	0.767083173
FBgn0005696	-0.113019868	-0.234788033	-0.260394944	-0.174271418	-0.131677051	-0.18680429	-0.082562758	-0.175676504	-0.524046721	4.754639975	42.33394766	2.86E-06	4.53E-05
FBgn0005771	0.058582344	0.096374819	0.035620332	0.077166381	0.077591707	0.157792953	0.065971846	0.044759221	0.029287762	5.571411297	4.980759586	0.835982258	0.899089959
FBgn0005775	-0.172814947	-0.014664954	-0.08655529	0.057021853	0.011691253	-0.171431178	-0.016891052	-0.030977086	-0.020369149	4.754067245	10.90046838	0.282593101	0.452808163
FBgn0005777	-0.119546953	-0.169546552	-0.102020226	-0.111955446	-0.152451463	-0.178866026	-0.117136612	-0.157537084	-0.20259097	5.472406148	8.335338837	0.500737108	0.655965507
FBgn0005778	0.176658559	0.30185306	0.12114207	0.116186077	-0.064728481	-0.047843498	0.230820727	-0.019680626	-0.280412476	2.569243396	18.43209312	0.03047884	0.093918775
FBgn0005779	-0.001104709	-0.072449795	-0.048840137	-0.128618825	-0.084629606	-0.156179871	-0.019619652	-0.074095863	-0.140882398	3.553051966	2.364655594	0.984304556	0.991348802
FBgn0008635	-0.080415801	-0.079310279	0.020170977	-0.260840146	-0.108439339	-0.132598679	-0.152420437	-0.162315132	-0.099638372	7.006950768	17.38621076	0.043000465	0.12158585
FBgn0008636	-0.499149308	-0.166403999	-0.378865757	0.025987697	-0.118009866	-0.25815976	-0.166314342	-0.186737114	-0.103021868	0.738962433	4.856614437	0.846624068	0.906732413
FBgn0008646	-0.088567107	-0.395272689	-0.179751148	-0.094309809	-0.297112947	-0.107503523	-0.467570728	-0.594090728	0.021557034	1.393458556	12.5194253	0.185584216	0.343046909
FBgn0008651	-0.001199367	0.15452712	0.200168548	0.080284753	-0.093403298	-0.16284539	-0.183771851	-0.14374968	0.098443589	1.718550974	6.009219115	0.738995249	0.834691151
FBgn0008654	0.072698838	0.090423792	-0.060589876	0.178848661	0.253451023	0.066064032	0.052799484	0.13957573	0.306764902	4.66212859	12.67001427	0.178114979	0.334110347
FBgn0010015	-0.081992481	-0.202994278	-0.16251442	-0.173702281	-0.225541525	-0.318088149	-0.348592821	-0.182136464	-0.096736215	4.449182714	13.9707406	0.123369855	0.260580155
FBgn0010019	0.073982421	-0.115011098	-0.112558172	0.087140201	-0.008651774	-0.123568705	0.005852561	0.058948751	0.04787501	13.88765406	9.988160128	0.35144457	0.523337577
FBgn0010039	0.001551884	0.206899774	0.258691314	0.204792749	0.150469954	0.200921257	0.052517587	0.260618437	-0.16131782	5.559417245	15.29735698	0.083085281	0.196839283
FBgn0010040	-0.630599502	0.103172442	0.393078168	-0.139684338	-0.041239407	-0.391184416	-0.377271497	0.209906833	0.237822626	0.927325432	17.05820917	0.047812191	0.130933244
FBgn0010041	-0.56768567	-0.591067108	-0.32736026	-0.296835416	-0.330650988	-0.612108908	-1.181048697	-0.364632357	-0.690139202	3.351142578	9.653889833	0.379224251	0.549191792
FBgn0010043	0.042911438	0.066737724	0.57732453	0.677578124	0.067493628	0.303398372	0.217237682	0.394935844	0.701775765	1.526621746	6.044158677	0.735490692	0.832848846
FBgn0010044	-0.786236084	-0.875725079	0.726830482	-0.859110953	0.732252083	-0.398223844	0.03743648	0.998265751	-0.153678348	0.311744557	29.79257397	0.000475829	0.003366688
FBgn0010051	-0.141962314	-0.057132685	-0.079507049	-0.060403962	-0.00765899	-0.183703184	-0.094266177	0.030541564	0.030119042	7.114927365	8.193300504	0.514789829	0.666923698
FBgn0010052	-0.315914227	-0.680669497	-0.684435191	-0.328526818	-0.992840186	-1.206770704	-1.073808518	-1.542683635	-1.309042217	2.502020481	126.1485136	7.34E-23	1.67E-20
FBgn0010053	0.229840616	0.103429424	0.152419923	0.275883137	-0.054503359	-0.06181994	0.284254948	0.101869449	-0.013393794	7.24861957	16.37697289	0.059414688	0.154250956
FBgn0010078	-0.023910032	-0.057421806	0.058694705	0.044335111	-0.018730131	0.099451112	0.166370071	0.254390321	0.192866361	8.887337471	21.98998755	0.008910764	0.036950784
FBgn0010105	0.075673366	0.066622214	0.047962693	0.054199554	0.034539998	0.061503283	0.016710678	0.057161569	0.136391154	3.681832722	1.355890718	0.998081343	0.998687132
FBgn0010113	-0.232239028	-0.039981954	-0.419726142	-0.012137948	0.131656506	-0.047864143	-0.226861673	0.025723216	-0.108869665	3.72604121	14.32116484	0.111350646	0.243691723
FBgn0010114	-0.052307891	-0.011063151	-0.087208382	-0.030082043	-0.120272645	-0.137955209	-0.153166237	-0.180083485	-0.038453067	7.063829339	13.95849003	0.123809499	0.261104097
FBgn0010173	0.001094447	-0.076742174	-0.06821075	-0.010609553	-0.036946354	0.026693779	-0.010870149	-0.107268421	-0.157506473	6.780116643	11.56548182	0.238927925	0.405773105
FBgn0010194	0.081440943	-0.028390986	0.088381757	0.095367108	-0.113011883	-0.090623713	-0.121283435	0.036832965	0.099317209	3.094446164	6.12802898	0.727039374	0.827093294
FBgn0010197	-0.140091328	0.352354802	-0.045923504	-0.026707101	0.409293505	-0.18678338	0.676441472	0.117691645	-1.00382154	0.620648794	28.27803116	0.000856978	0.005518707
FBgn0010213	0.156953519	0.18326246	0.304931731	0.245603755	0.168882446	0.135130158	0.088010406	0.180769602	0.179944146	7.226438406	6.250329232	0.714626365	0.818237717
FBgn0010215	-0.080846348	0.009090079	-0.018160934	-0.122523837	-0.006599636	0.045488236	-0.011799306	0.000111688	0.019404301	6.457617892	6.25737668	0.713908137	0.81787947
FBgn0010217	0.070241427	0.084151149	0.082142355	-0.043898448	-0.020810077	-0.159495011	-0.145130423	-0.131297496	0.120446747	11.44530415	14.95891551	0.092070697	0.212456677
FBgn0010220	-0.057675405	0.106582382	-0.071175139	0.028665333	-0.071044055	-0.005822339	-0.024845608	-0.173653692	0.044464404	3.675996898	7.152893564	0.621204545	0.750020972
FBgn0010222	-0.729315682	-0.575048335	-0.101042806	-0.667448154	-0.468630072	-0.77138281	-0.758946846	-0.80579947	-0.654856359	4.722828952	20.16862325	0.016899812	0.059915154
FBgn0010223	0.030954454	0.463183677	0.126062176	0.155164996	-0.15286851	0.076276645	0.211965139	0.394848406	0.397913842	4.184913458	74.73072104	1.79E-12	9.37E-11
FBgn0010225	0.026110642	-0.138669833	-0.062537695	-0.137458351	-0.144600905	-0.255764215	0.04034403	-0.054100005	-0.016575473	9.617644955	8.531236362	0.481619013	0.640235389
FBgn0010226	0.021726745	0.034586523	-0.089516639	0.010287478	-0.067764309	-0.120987276	-0.09271542	0.012813243	-0.098053364	9.098891813	13.56442416	0.138684953	0.281751921
FBgn0010228	-0.090241498	0.019901484	0.082504532	0.146872277	0.111287639	-0.081211684	0.026582026	0.065951464	0.204236505	7.140045643	31.02053481	0.00029364	0.002253064
FBgn0010235	-0.068017035	-0.074132666	-0.112013346	-0.010187853	-0.016105456	-0.015388944	-0.02802687	-0.037726046	0.020142516	6.314852809	4.499913585	0.875545715	0.925002064
FBgn0010238	0.085841748	0.017361512	0.095402212	0.071999651	0.127933075	-0.079258164	-0.023904841	0.097234494	0.17513781	6.654181424	16.53499102	0.056515867	0.147990268
FBgn0010240	-0.182771128	-0.182365095	-0.104733278	-0.150736549	-0.131333473	-0.269872388	-0.246253902	-0.180539835	-0.082237972	3.590066502	7.767317204	0.557754563	0.702443267
FBgn0010241	-0.074959522	-0.326262601	-0.183643455	-0.227854394	0.203453375	-0.133256645	-0.415519594	-0.426840897	-0.374983167	6.953006878	43.93567376	1.45E-06	2.45E-05
FBgn0010246	0.078222799	0.048739065	0.095588372	0.017702409	0.117260293	0.098260291	0.115771241	0.217910788	0.269730484	7.194245108	10.85184236	0.286001311	0.456368242
FBgn0010263	-0.027184245	0.094295603	0.013558042	-0.005999937	0.062269509	-0.187580103	-0.073426123	-0.018645713	-0.062108889	8.819625655	21.07851288	0.012306338	0.047259616
FBgn0010265	0.050394674	0.014258297	0.041107833	0.080080118	-0.029809844	0.084572275	0.061362026	0.063967733	0.14630016	8.91381432	8.106277137	0.523472597	0.674018663
FBgn0010269	0.032439122	-0.064754648	0.011128654	0.015000823	0.031220786	0.006581919	-0.082259025	0.069556536	0.045623864	4.988469993	4.724205962	0.857656853	0.913714926
FBgn0010278	-0.102203615	-0.004746699	-0.069470947	0.000250264	-0.116453737	-0.135209235	-0.11627601	-0.214548538	-0.153040363	4.795023504	11.14736216	0.265743151	0.434811923
FBgn0010280	0.018883682	0.056496976	0.041414508	0.051368591	0.072623326	-0.027838378	0.029864814	0.034203955	0.030874889	7.284506955	2.572004702	0.978883901	0.987909948
FBgn0010282	0.113169321	0.14850607	0.137311788	0.227540574	0.136036267	0.03382639	0.083792693	0.135234878	0.001704486	5.466661753	13.76264302	0.13102252	0.271210741
FBgn0010287	0.292051279	-0.048549275	0.085634779	-0.068969514	0.271771654	0.107078286	0.174695312	0.075669739	0.091978515	2.442314579	8.73615615	0.46197722	0.623388344
FBgn0010288	-0.002025525	0.01640932	0.013218929	-0.035075905	-0.046317731	0.127364831	0.049197228	0.098255824	-0.07586468	7.037368718	14.96564554	0.091883968	0.212195515
FBgn0010292	-0.100843755	-0.206386215	-0.338621005	-0.013540541	-0.347695205	-0.30224775	-0.138215658	-0.159526538	-0.149828017	3.784481097	21.83116875	0.00942973	0.03856098
FBgn0010300	-0.031311964	-0.026219515	-0.183628642	-0.038201185	-0.101924436	-0.108342103	-0.084150521	0.10661317	0.069864818	3.830835688	5.113752704	0.824281503	0.891407416
FBgn0010303	-0.004941758	-0.046805019	-0.046718811	-0.081492071	-0.014573857	-0.174564442	-0.132467965	-0.080188641	0.014631584	5.870554351	7.76609239	0.557879618	0.702479268
FBgn0010309	0.043130874	0.195813148	0.069460298	0.141160445	-0.046528086	-0.058931696	0.267197096	-0.03610912	-0.201647241	4.395916912	36.13799299	3.75E-05	0.000401141
FBgn0010313	-0.035342397	0.04539747	-0.065871592	0.1055581	0.096087944	-0.019891502	0.070256592	0.179858688	0.179780236	6.387815691	15.72765213	0.072791385	0.178840234
FBgn0010314	0.017818542	0.124062439	0.124534015	0.054599221	0.213004366	0.20110277	0.137700165	0.01521116	0.03599872	3.80998899	10.5426882	0.308361097	0.478353868
FBgn0010315	-0.187166858	-0.22840817	-0.079507964	-0.177866237	-0.144236785	-0.127610933	-0.061130113	-0.160727747	-0.126624955	3.823715608	5.940579604	0.745850311	0.839626966
FBgn0010316	-0.12543283	-0.059688671	-0.096860533	-0.02966759	0.074806581	0.019762388	0.012425736	0.06144828	0.076475548	4.743569856	8.52409069	0.482310702	0.640823423
FBgn0010317	-0.454402042	-0.208002001	-0.424706724	-0.350035749	-0.620240485	0.020593009	-0.545416601	-0.012079177	-0.595010269	1.701116369	27.41567308	0.001193552	0.007252929
FBgn0010328	0.010145387	-0.019216199	0.024016044	0.02885685	-0.008474755	-0.081310185	-0.092568891	-0.047920031	-0.026865932	6.32732822	5.124879659	0.823289088	0.890668048
FBgn0010333	-0.001967285	-0.000607445	-0.045374311	-0.02943725	-0.071732436	-0.165144236	-0.01737709	-0.077585706	-0.034902569	6.050937753	7.497228688	0.585494882	0.723942394
FBgn0010339	-0.123332127	-0.088144202	-0.05581086	-0.013957316	-0.082284089	0.035870242	-0.064837763	-0.034926657	-0.147708378	5.080354499	7.223564967	0.613855499	0.745359056
FBgn0010340	0.040296385	-0.087736509	-0.001286896	-0.097674214	-0.004334861	-0.13362662	-0.084303908	-0.079670373	-0.045793665	3.693097444	3.523626727	0.939885765	0.9646284
FBgn0010341	0.035666048	-0.096484909	-0.059500898	-0.123751401	0.015447414	-0.057067916	-0.01769191	0.094952027	0.025499306	7.15739698	17.09449241	0.047256634	0.12981232
FBgn0010342	0.150227934	0.095523465	-0.165672074	0.141670772	0.067600248	-0.001427558	0.081418062	0.086513352	-0.040382941	3.355244171	10.07865887	0.344154961	0.5162791
FBgn0010348	-0.051760765	-0.101158453	-0.05692478	-0.022659727	-0.069002959	-0.133817718	-0.077861217	-0.07043309	-0.007450671	8.558419496	5.904815208	0.749405728	0.841914145
FBgn0010350	0.03333733	-0.023277537	0.042211583	0.057018607	0.06673508	0.00401653	0.04917944	0.006682979	0.014826181	7.704229009	3.373034609	0.947654436	0.969411594
FBgn0010352	-0.027189581	0.057720077	0.118182787	-0.039165988	0.067880267	-0.058277378	-0.053174959	0.046605033	0.031000105	10.88956541	10.4158109	0.317882895	0.488204499
FBgn0010355	-0.092997247	-0.078066346	-0.167222628	-0.177275276	-0.084454334	-0.063321577	-0.10916108	-0.021399117	-0.122804543	6.689874806	9.452893308	0.396560424	0.564878085
FBgn0010356	0.043222415	0.043168336	-0.073348906	-0.078856613	-0.09924592	-0.09808731	-0.080617806	-0.26832538	-0.238516549	3.355966279	14.31509551	0.111549861	0.243873331
FBgn0010379	-0.129879054	-0.056734588	-0.077144572	-0.011041469	-0.021070683	-0.177107113	-0.064493593	-0.027865706	-0.011078098	6.697519214	7.316658459	0.60418745	0.738235503
FBgn0010380	0.040967512	-0.003473029	0.0135318	0.003422395	0.001958221	0.022900667	-0.09969165	-0.036298898	-0.011555348	6.483405013	5.327244536	0.804899656	0.879263729
FBgn0010381	0.597204651	-0.18646353	0.46961513	0.028724	0.906926929	0.820668353	1.267831801	0.644359343	0.023247634	5.126226839	8.499243831	0.484719264	0.641621967
FBgn0010383	0.08456135	0.313783608	0.31548077	0.391672922	0.174320131	0.27556233	0.446144747	0.288066243	0.437413587	4.462109669	29.25803551	0.000586179	0.004012164
FBgn0010385	0.619112546	0.149559868	-1.270833906	-0.580198639	1.102974432	1.59605361	2.20900715	1.068949648	-0.088274037	1.916924728	15.22885386	0.084838536	0.199599737
FBgn0010387	-0.146136375	-0.363869915	-0.184301992	-0.170385228	-0.256657669	-0.20549602	-0.200474208	-0.148628714	-0.195194887	8.68050225	8.672526071	0.468035265	0.629774271
FBgn0010388	0.258119985	0.133567827	2.654092195	-0.935805884	0.973859402	0.835775551	2.918160382	1.038113886	-0.261538026	3.470373611	16.59573853	0.05543609	0.145788631
FBgn0010389	0.047238535	-0.220160019	-0.268254455	-0.03258098	-0.117413543	0.020197019	-0.096147291	-0.289828288	0.06106651	4.344711825	26.5729806	0.001645199	0.00945027
FBgn0010391	0.023513969	-0.017850272	-0.030261912	-0.097884341	-0.073267966	-0.016505798	-0.086126234	-0.088454206	0.044621196	6.445245011	7.894993215	0.544762123	0.691970819
FBgn0010395	0.031244105	-0.177323399	-0.05474388	-0.172020394	0.254703267	0.047581252	-0.045365795	-0.033198465	0.026220861	4.313863794	14.10095748	0.118779023	0.254023337
FBgn0010397	-0.008927018	-0.143907769	-0.095181635	-0.024014384	0.097130023	0.002519155	-0.021323323	-0.0048576	-0.067978502	5.830265998	9.478763947	0.394303046	0.563220343
FBgn0010398	-0.108718124	0.005146274	0.002793243	0.03257318	-0.094410513	-0.243468807	0.080891338	-0.002279008	-0.255115343	3.553142593	11.40061235	0.249244955	0.417397589
FBgn0010399	-0.050075795	0.024518355	-0.097855976	0.073614745	-0.052837801	-0.229706341	-0.00010591	0.014403406	0.004461498	3.89019339	11.03180447	0.273535202	0.442779313
FBgn0010401	0.012479574	-0.098849192	-0.254212295	-0.138862439	-0.242846524	-0.361272373	-0.480854763	-0.398567	-0.417833019	4.144614271	15.5252387	0.077482511	0.18694296
FBgn0010403	0.211242957	0.304523843	0.225205523	0.190099869	0.150402362	-0.070148161	-0.238165852	0.108676651	-0.096123358	3.789586855	10.92186489	0.281102768	0.451133062
FBgn0010406	0.10101778	0.145686303	0.139570148	0.219924546	0.161673105	0.029676994	0.121869082	-0.029278924	0.12954576	5.485498707	14.54389082	0.104250768	0.232070576
FBgn0010407	0.077750061	0.111550898	-0.057697448	-0.084605608	-0.039330307	-0.178679366	-0.081831856	-0.167678209	0.045698059	1.78284606	4.190806592	0.89841106	0.939440343
FBgn0010408	0.078883236	0.043489849	0.020924515	-0.083902424	-0.124537366	0.095740228	0.046978607	0.005674984	0.10638838	8.886456021	13.66019459	0.134936563	0.276338586
FBgn0010409	0.033111193	0.04301922	0.055969153	0.082489282	0.025366903	0.165790577	0.115703741	0.095760379	0.200116743	9.379198944	12.01476873	0.212477995	0.375382128
FBgn0010411	0.178321558	0.093018737	0.210294814	0.054810031	0.007250535	0.086882744	0.159711832	0.084299274	0.194410187	8.950802299	16.33370616	0.060231588	0.155745961
FBgn0010412	0.034990951	0.010053934	0.047950671	0.01848727	-0.062683913	0.044654543	-0.016895252	-0.006424667	0.107979298	9.068093187	5.937664687	0.74614052	0.839799239
FBgn0010414	0.075608089	0.284746557	0.204575632	0.227975075	0.005827118	0.06642465	0.218958871	0.009324627	-0.085873143	2.353654881	9.201931798	0.418846932	0.585027063
FBgn0010415	-0.067209886	-0.144401426	-0.093994922	-0.134044402	-0.032076671	-0.176663744	0.017584102	0.083290315	0.074015707	8.070986316	16.68626715	0.053861753	0.143019934
FBgn0010416	0.013672307	-0.051511616	-0.123592243	-0.048432563	-0.000263568	-0.016902903	0.002590717	0.017599189	0.031452341	4.602677024	3.453712142	0.943567393	0.966862207
FBgn0010417	0.158514146	0.229999147	-0.180892254	0.080714856	-0.04001822	0.030717439	0.127497794	0.223683817	-0.017206935	4.812834942	38.10355495	1.67E-05	0.000202237
FBgn0010421	-0.132140533	0.031089621	0.046450957	0.142200402	-0.056999603	-0.014556339	0.170453443	0.002982203	0.018129334	3.984451098	11.02460481	0.274026173	0.443378521
FBgn0010422	0.041328968	0.061751173	0.023603736	0.008616292	-0.059357539	-0.014377171	-0.087666991	0.110351973	-0.096639268	4.830860411	9.371232688	0.403735459	0.570549498
FBgn0010423	-0.179879312	-0.412326869	-0.075617348	-0.340410289	-0.023560072	-0.232187926	-0.481969057	-0.432523368	-0.397704986	4.378837051	19.22671824	0.023332702	0.076777696
FBgn0010424	0.105314019	-0.051274833	-0.01154425	0.055280358	0.071013598	0.076828895	0.018997815	-0.059508123	0.168812916	4.085367056	4.820022712	0.849706577	0.907727294
FBgn0010425	0.106707275	0.199919761	-0.01066338	0.158063721	-0.34120737	0.087312166	0.158285733	-0.07207174	0.226452652	8.015011587	5.73416225	0.766201367	0.853392853
FBgn0010434	-0.037653222	-0.062323147	-0.089021504	-0.047565949	0.007222059	-0.154599851	-0.133044603	-0.057201984	-0.038146652	8.094044505	8.413613908	0.493060014	0.649399635
FBgn0010435	0.024924493	-0.077053966	0.007654629	-0.076796802	-0.022196175	-0.04434431	-0.048993875	-0.044408432	0.015512054	9.441141075	5.755989153	0.764069697	0.851999225
FBgn0010438	-0.133832653	-0.272190073	-0.126902383	-0.125113076	-0.133343098	-0.115055951	-0.16198583	-0.163404256	-0.016894263	2.930316735	4.242561962	0.894734604	0.936904913
FBgn0010441	-0.084676599	0.100225216	0.343001117	-0.042600998	0.207138933	0.074165967	-0.058999276	-0.040314022	0.030002325	3.70581872	19.75523467	0.019484505	0.066979798
FBgn0010452	-0.025823312	-0.030142364	-0.351253875	-0.308877475	-0.172890459	-0.133187799	0.195690091	-0.168507513	-0.436664471	3.007621956	29.04985733	0.000635611	0.004294469
FBgn0010453	-0.106504863	0.218872749	0.183420022	0.428137091	0.292222157	-0.015537594	0.13444682	0.27291567	0.071723008	2.081573724	10.93268652	0.280351185	0.450514988
FBgn0010470	0.113176004	0.007803656	0.005433919	0.147896969	-0.14442859	-0.018986264	-0.046309226	-0.043433153	0.092559977	7.148026981	29.08949369	0.000625896	0.004236268
FBgn0010473	-0.043213749	0.125738462	-0.13876674	0.02512513	-0.032264061	-0.195665597	-0.124965436	0.042805951	0.01953829	6.872277433	10.53363805	0.309033641	0.47907687
FBgn0010482	-0.065909053	0.068402265	0.057975645	-0.033761897	0.04952343	-0.258412762	-0.170408322	-0.07930951	0.0349412	8.672348589	17.2949124	0.044293057	0.12410371
FBgn0010488	-0.094391826	-0.061854966	-0.121137379	-0.067934013	0.032142033	-0.067231951	-0.040716488	0.020461456	-0.045723293	9.308414884	7.73431857	0.561126374	0.704813206
FBgn0010501	0.148056449	0.07147907	0.097231523	0.134506188	0.307553708	0.199462272	0.258222634	0.333939289	0.149431565	3.458351765	13.09609842	0.158305908	0.308746017
FBgn0010504	0.129546142	0.088316314	0.127257992	0.120696791	0.174896092	0.196135588	0.147828157	0.130172192	0.071144525	7.091853174	9.612354426	0.382768445	0.55262703
FBgn0010516	0.06519661	-0.190947106	0.001472952	-0.155100965	-0.105185965	-0.091433177	-0.094050015	-0.166165104	-0.022532972	7.334870721	17.43084995	0.042381177	0.120255418
FBgn0010520	0.07244808	0.065910274	-0.112111609	0.258052608	0.015189356	0.293005963	0.19323917	0.16833198	0.214983635	2.666651445	8.013070819	0.53282953	0.681544343
FBgn0010531	0.174567578	-0.187489475	-0.104011925	-0.035914871	-0.180290936	0.040299224	-0.034063586	0.06254771	-0.010084628	3.464347651	11.0731335	0.270729313	0.439821457
FBgn0010548	0.226088517	0.085745207	0.169739803	0.089357117	-0.044627889	0.1499248	0.186363788	0.19023192	0.239674947	8.826514893	30.44138957	0.000368935	0.002743955
FBgn0010551	0.01619709	-0.071395845	-0.007172841	-0.02189903	-0.166969043	-0.078626425	-0.053864622	-0.125275465	-0.129177543	7.209404706	12.58634527	0.182234124	0.338808086
FBgn0010575	0.009723582	0.099792714	-0.008262598	0.11845152	0.073909854	-0.052536203	0.000915921	0.070317259	0.087177277	7.097138057	5.908797121	0.749010452	0.841715903
FBgn0010583	-0.023603574	0.015147695	-0.089393476	0.041489034	0.002493866	-0.035807661	-0.08595186	-0.075310451	-0.079955967	6.082892568	8.221971299	0.511941057	0.664693947
FBgn0010590	-0.013246585	-0.114122385	-0.099811042	-0.063555548	-0.092868994	-0.034277511	-0.099726662	-0.277418808	-0.130418982	6.572271246	24.12724801	0.004104603	0.019952453
FBgn0010591	-0.095313387	-0.210577122	-0.010733922	-0.197170415	-0.232709433	-0.153103513	-0.110509005	-0.095681069	-0.017861231	5.919111361	12.9928238	0.162931247	0.314787642
FBgn0010602	0.073715499	-0.059220113	-0.055479406	0.229046941	-0.055505391	0.044161582	0.027386283	-0.115648999	-0.173503641	4.946025324	20.67898789	0.014154599	0.052623736
FBgn0010607	-0.23385926	0.104376344	-0.110760233	-0.284970293	-0.35064549	-0.014103635	-0.159664294	-0.264626932	-0.305684882	2.261247376	14.88102366	0.094256325	0.216005827
FBgn0010611	-0.057568923	-0.214312448	-0.280610551	-0.018777929	-0.159904424	-0.009144167	-0.262763788	-0.216362298	-0.162861745	5.46747264	19.22839331	0.02331945	0.076755976
FBgn0010612	-0.09391535	-0.136903275	0.079503272	-0.155245936	-0.076613203	-0.118298767	-0.145248305	-0.077438261	0.021942602	8.646378239	5.179295567	0.818406826	0.887799847
FBgn0010620	0.109480326	0.07002618	0.014004656	0.016810478	0.001348822	-0.029197139	0.03041361	-0.058444157	0.066459593	5.334692654	5.164180332	0.819767752	0.888691391
FBgn0010621	0.070877742	-0.063347007	-0.037651036	-0.11772966	-0.040289502	-0.045708558	-0.146092639	-0.114214905	-0.048385027	5.757005927	12.1901965	0.202798104	0.363399087
FBgn0010622	0.069953137	-0.0991995	-0.010404941	0.179657202	0.059424448	0.165725248	0.049532004	0.010277345	-0.03188296	3.903285336	8.422551041	0.492186638	0.648747658
FBgn0010638	0.050527575	-0.000313231	0.017121702	-0.012780025	-0.163860765	-0.096150731	-0.148228437	-0.079332295	-0.017974917	6.231282857	8.016477003	0.532486587	0.681327776
FBgn0010651	-0.022298055	-0.095940981	-0.023652018	-0.24241688	-0.034252644	-0.175756736	-0.196685803	-0.193760791	0.020836528	7.168801796	18.28576746	0.031999209	0.097458662
FBgn0010660	-0.039607666	0.011075779	-0.101315338	-0.016119441	-0.008677946	-0.138268389	-0.00661286	0.129535499	-0.073822421	6.474466415	16.73495213	0.053032038	0.141108997
FBgn0010704	-0.008936327	0.040341331	0.034244397	0.043681286	0.04791352	0.027417957	0.040583983	-0.002829337	0.06927976	7.31854787	2.517899851	0.980398223	0.988735451
FBgn0010741	-0.179257544	-0.202655583	-0.127447762	-0.170595853	-0.107998189	-0.203268038	-0.146920389	-0.233709517	-0.174466417	5.150827708	10.33258237	0.324237736	0.494607201
FBgn0010747	0.003068286	-0.058555102	0.009369799	0.122452184	0.01548566	0.027550148	0.047431856	-0.034628845	-0.047625131	7.048692521	10.92728091	0.280726432	0.450818679
FBgn0010750	0.291019081	0.220951116	-0.062037293	0.099188892	0.062624851	0.180416369	0.142111635	0.187186915	0.202965246	4.094104226	20.85920777	0.013290442	0.050056039
FBgn0010762	-0.094262593	0.02496162	-0.135751433	-0.101272101	0.030802794	-0.097729872	-0.032366119	0.029064434	0.062034596	5.826888614	14.05967812	0.120218141	0.255668575
FBgn0010768	0.033076595	0.131894179	-0.024339395	0.165497228	0.066681747	-0.051074104	-0.104309291	-0.019812072	0.167718351	3.171812288	7.316386117	0.604215708	0.738235503
FBgn0010770	-0.213308025	-0.086249564	-0.20585981	-0.067249103	-0.257565508	-0.34545702	-0.281568164	-0.261161111	-0.219861735	3.369815074	11.56578779	0.238909086	0.405773105
FBgn0010772	0.026178585	0.047663488	0.013920508	0.039246758	0.020659622	0.005002403	0.052460877	0.073147581	-0.01061184	6.920561579	2.778521351	0.972432421	0.98492029
FBgn0010774	-0.044434357	0.063984559	0.151327716	0.157999833	-0.015857602	-0.029523054	-0.000713962	0.105610859	0.066486588	6.391006902	17.08082638	0.047465186	0.130221154
FBgn0010786	0.024999713	0.075472964	0.100894699	0.254818819	0.169319633	-0.077649892	0.099276009	-0.125319631	-0.079466299	7.153353615	36.19764611	3.66E-05	0.000392566
FBgn0010803	0.095762809	0.115069731	0.062167955	0.150654787	0.063559656	0.089262731	0.103688644	-0.062791721	0.09665185	5.050850112	7.759321754	0.558571044	0.703011217
FBgn0010808	0.116579623	0.145746231	0.211867095	0.18247647	0.201002419	0.038601698	0.032203544	0.068561234	0.163839651	6.177101107	8.293040145	0.504905923	0.659119271
FBgn0010812	0.092740143	-0.241153974	0.055903979	-0.049825615	-0.118808655	-0.20843605	-0.212895349	-0.166382295	-0.070824208	4.808726628	19.83029357	0.018989099	0.065550164
FBgn0010825	0.034256532	0.03157437	-0.017540004	0.029416644	0.057936077	-0.118161108	-0.024190748	0.063586706	0.042896274	7.32852571	3.843578238	0.921402735	0.953137308
FBgn0010830	-0.015307082	0.240013587	0.265745943	0.22509021	0.026014621	0.128005889	-0.036712177	0.021093686	-0.144218904	5.145470469	30.36932509	0.000379536	0.002795049
FBgn0010877	0.046922132	-0.025461521	-0.070009637	-0.082581621	0.010470166	0.017959104	-0.016742933	-0.013514591	-0.005238425	6.595516226	6.311356186	0.708397173	0.814152313
FBgn0010894	0.193140372	0.009760458	-0.073124074	0.401977193	-0.00136223	0.025323175	-0.065522544	0.225980118	0.023675177	3.581599822	29.46103933	0.000541602	0.003758323
FBgn0010905	-0.042921708	0.06359591	-0.109447668	-0.094167684	-0.049826016	-0.091276474	-0.152093264	-0.003018714	0.183475766	7.077590768	22.5882354	0.007190388	0.031206122
FBgn0010909	-0.037340274	-0.066937167	-0.053859432	-0.115531582	0.01285858	-0.148095315	0.005529785	0.046096691	0.009896412	7.665365474	10.97871635	0.277170647	0.447099422
FBgn0010926	-0.046783603	-0.135659381	-0.148910044	0.031970889	-0.014652966	-0.060040444	-0.000561803	-0.211534846	0.012846383	3.925935425	7.17265211	0.619149208	0.748557555
FBgn0011016	0.043795748	0.10760862	-0.037052473	0.028761379	-0.091005687	0.023119499	-0.010267604	0.034633801	0.02186706	6.036697584	5.86397005	0.75345181	0.844854651
FBgn0011020	-0.025634351	-0.006268963	-0.294251201	-0.158256794	-0.152496134	-0.121743591	-0.17797361	-0.127042801	-0.114358099	2.768271828	6.692499774	0.669099446	0.785718268
FBgn0011202	-0.099779216	-0.096161485	-0.08205618	-0.17584021	0.031394611	-0.135188153	-0.15553085	-0.120944248	-0.106798508	6.319541187	11.021435	0.274242538	0.443491997
FBgn0011204	0.016513156	0.092102855	0.03559261	0.124144756	-0.085087412	-0.015942595	-0.08984744	-0.00534129	0.012450948	6.788915343	12.1382761	0.205625759	0.366814231
FBgn0011205	-0.009217757	-0.167903162	-0.108853763	-0.037918847	-0.151255116	-0.194584744	-0.086296791	-0.121291669	0.070892549	8.067480318	21.47086647	0.010716066	0.042539871
FBgn0011206	-0.017767371	-0.028717337	-0.074399324	-0.029422329	0.052739148	-0.030833044	0.050412819	0.131696817	-0.050805101	9.24730579	8.511282082	0.483551657	0.641314453
FBgn0011207	0.007715713	-0.068346922	-0.088747166	-0.064299494	-0.168747315	0.069608171	-0.025568422	-0.179257676	-0.125721903	4.913167455	14.9896116	0.091221724	0.211088569
FBgn0011211	0.139635602	0.192498499	0.198679989	0.070495604	0.08009802	-0.074369258	-0.181529833	-0.095626876	0.076297681	11.14698925	13.19340364	0.154048457	0.302943705
FBgn0011224	-0.062501056	0.018257364	-0.039957394	-0.116523387	-0.008555353	-0.031393731	0.014369845	0.06859385	-0.039738585	7.487652601	5.893751515	0.750503229	0.842736913
FBgn0011225	-0.032998381	-0.007728724	-0.077583667	-0.116870902	-0.024628266	-0.029034831	-0.027321054	0.014741393	-0.114361619	8.963183388	9.260887398	0.413548991	0.57966177
FBgn0011227	-0.059979774	0.113476086	0.279205034	0.32331805	0.118774329	0.056613193	-0.035223717	0.173791158	0.258270712	7.621917358	28.95619672	0.000659158	0.004427636
FBgn0011230	-0.133751129	0.004517648	-0.121266357	-0.103038112	0.110102367	-0.100689528	-0.025074108	0.088560641	-0.025145875	9.599390179	7.687046186	0.56596584	0.708301247
FBgn0011232	-0.099190228	-0.219987946	-0.025443239	-0.131313193	-0.080752226	-0.054229372	-0.195314508	-0.090465705	-0.150063029	5.165793196	10.46277896	0.314334694	0.484819883
FBgn0011236	-0.03977521	0.012325203	-0.133837948	0.1108013	0.046583021	-0.100589961	-0.025513721	-0.107376051	-0.013058086	4.690630759	11.09853587	0.269015253	0.438019737
FBgn0011239	-0.179822842	-0.147437515	-0.15623097	-0.0752836	-0.281528541	-0.12770559	-0.033159261	-0.107521609	-0.310730371	5.164360967	26.64888971	0.001598506	0.009214166
FBgn0011241	0.171082797	0.148804292	0.0982162	0.17584046	0.232272008	0.258699349	0.226960009	0.148938498	0.214653726	4.331256737	11.818153	0.223756213	0.388760418
FBgn0011244	-0.019637489	0.021854043	0.055769883	0.009003561	0.041007663	0.036137605	0.060224177	0.127222952	-0.120118919	8.408269484	11.9292905	0.217324993	0.381506737
FBgn0011259	-0.225564512	0.01552679	-0.297509691	-0.192533339	-0.090165977	-0.258856617	-0.281183685	-0.058464374	-0.053823004	5.268560906	6.970727426	0.64016723	0.765237986
FBgn0011260	0.142029815	0.317348091	0.199761827	0.229049629	0.241076488	0.188699646	-0.001202606	0.05714833	0.107758459	5.205810961	22.73505654	0.006819571	0.029968717
FBgn0011270	0.036387915	0.10716538	0.054186168	0.022900275	-0.033360999	0.213324778	0.165114693	0.188085228	-0.019326632	7.624960543	28.14224342	0.000903034	0.005757467
FBgn0011272	0.00870549	0.044375865	0.066918885	0.236062333	0.048610901	0.092469601	0.027885066	0.008453766	0.140168326	9.19589672	14.29554423	0.112193699	0.244701435
FBgn0011274	-0.0453859	0.031610699	-0.073399706	-0.014066176	0.046838629	-0.097995111	0.043042618	0.012970049	0.029904783	6.881454961	6.391279675	0.700208042	0.808687031
FBgn0011276	-0.168982881	-0.06612002	-0.031804459	-0.522925956	-0.149690841	-0.413848705	-0.420089769	-0.241928427	-0.200797711	4.226217347	35.71375505	4.46E-05	0.000465792
FBgn0011279	-0.377086094	-0.003965988	-0.141101562	0.001340653	-0.059177904	-0.3048355	-0.38629015	-0.05010522	-0.127336624	2.692821617	8.043378666	0.529780677	0.678994781
FBgn0011280	0.00078938	-0.065005686	-0.136678844	-0.026396692	-0.2377231	-0.218069165	-0.088812764	-0.098963839	-0.17961348	7.625393643	14.83153192	0.095668671	0.218228201
FBgn0011281	0.048752469	0.248819652	-0.011020689	-0.108936587	-0.143663708	-0.081387218	-0.318566587	-0.108103031	-0.153413401	4.964289658	9.197930648	0.419207853	0.585318647
FBgn0011282	-0.091721264	-0.023383499	0.05139167	-0.112307729	-0.53870689	-0.123906248	-0.241704555	-0.18517534	-0.221608381	2.092087616	6.421892236	0.697062903	0.806295621
FBgn0011283	0.264829444	0.078197476	0.13197637	0.415643785	-0.457383947	-0.460981486	-0.342834253	0.35075559	0.07811435	3.090837715	63.26865675	3.13E-10	1.15E-08
FBgn0011284	0.054997185	0.029872896	0.062772792	0.108787136	0.025901323	0.144482312	0.129500772	0.066811052	0.173603804	9.78278542	9.220356974	0.417187134	0.583273507
FBgn0011286	-0.001493716	0.186632041	0.069393424	0.089253749	0.121905861	-0.210621503	-0.133131311	-0.036075794	-0.012215157	8.591359104	17.39951267	0.04281506	0.121218301
FBgn0011289	0.025008344	0.004551649	0.116539824	0.072986301	0.004369424	0.1701613	0.105032767	0.108149127	0.144637244	6.383244894	11.86743582	0.220886248	0.385398745
FBgn0011290	-0.038033449	-0.065937624	0.011057253	0.138228957	0.087623298	-0.094282432	-0.006158843	0.030362466	0.029253741	4.299522125	8.392582831	0.495117849	0.65098097
FBgn0011291	-0.048456418	-0.119207777	0.150790841	-0.028503588	-0.008970362	-0.035347155	0.264132457	0.014875996	-0.016702803	2.782864654	7.291794733	0.606767948	0.739788919
FBgn0011293	-0.133728757	0.119422272	0.158887012	-0.10276886	-0.076433379	-0.018333558	-0.451753957	0.036201255	-0.12711126	4.27579331	15.81114405	0.070931676	0.17569254
FBgn0011294	-0.047309301	0.142175326	-0.241512838	-0.307847305	-0.159654036	-0.182973004	-0.428221514	-0.204775296	-0.253773005	2.864343032	15.7943242	0.071302858	0.176506918
FBgn0011296	-0.174389394	-0.20093465	-0.274155555	0.011620081	-0.19769113	-0.414147193	-0.269940044	-0.498870378	-0.294833449	6.527703072	16.67122687	0.054120458	0.14340824
FBgn0011297	-0.149644196	0.002283905	0.038415099	-0.128854173	-0.299280931	-0.10648016	-0.178455904	-0.186694625	-0.038733699	4.357313629	17.23764605	0.045121944	0.125805083
FBgn0011300	-0.088956241	-0.079462769	-0.134540849	-0.027979469	-0.019997794	-0.198108735	-0.190090023	-0.057728529	0.073603227	5.805064074	11.81734	0.2238038	0.388784563
FBgn0011305	0.053620205	-0.024919034	0.085594982	0.11443781	-0.001081549	0.021770068	0.030555601	-0.032697297	0.050202883	4.998483316	4.701820249	0.859488401	0.915089282
FBgn0011327	0.061078692	0.032605491	-0.054541563	-0.035057044	-0.069924892	0.02413377	0.014976594	0.049167768	-0.1782657	6.294084092	17.20571942	0.045590217	0.126773761
FBgn0011335	-0.053743264	-0.103540408	-0.121932227	0.080468737	0.093562232	0.142138561	-0.091085569	0.190054305	0.291636464	3.188624911	20.19233337	0.016761843	0.059627518
FBgn0011336	-0.056338049	-0.104205354	-0.000146508	-0.148344924	-0.185345028	-0.160669852	-0.229605559	-0.222053609	-0.064270815	7.278617767	21.92257179	0.009127635	0.037645785
FBgn0011361	0.052361375	0.132966956	0.122101411	-0.108441108	0.028348599	0.010648423	-0.066505677	0.003938482	0.046389146	7.326966553	5.660122668	0.773393477	0.857015626
FBgn0011455	0.020803319	0.111446554	0.245868292	0.161964206	0.078143764	0.063948405	0.003669258	-0.000843718	0.156586889	7.691000435	10.28561846	0.32786154	0.498553455
FBgn0011474	0.03743274	0.066522771	0.112069995	0.066624425	0.17908698	0.148536685	0.170853257	0.318430663	0.055416183	5.042420333	17.31437353	0.044014571	0.123643659
FBgn0011476	0.168480425	-0.03193352	0.052128287	0.056088046	-0.083154847	0.035801932	-0.11180836	0.018027317	-0.262757311	3.207255472	12.69709181	0.176798315	0.332848254
FBgn0011481	0.133986792	0.107925195	0.021288394	0.332569482	0.089942442	-0.016119962	-0.055754019	0.031259374	0.098252819	4.180673731	6.156953387	0.724112765	0.825146766
FBgn0011509	0.098261686	0.018368807	0.058955927	0.129073339	0.006493578	0.062492189	0.113055386	0.036258826	0.109788553	4.55987817	5.514275939	0.787373733	0.866578601
FBgn0011554	-0.383158908	-0.141581649	-0.24037919	0.05181362	-0.059660607	-0.399187159	0.012104652	-0.11331528	-0.348782051	3.782310204	25.32100999	0.002635864	0.014004543
FBgn0011555	-0.052426926	-0.035428769	-0.057600778	0.010931872	-0.270171022	-0.101694124	-0.342029422	-0.242284223	-0.633858406	6.632708159	18.15625608	0.033403366	0.100410221
FBgn0011556	0.004952781	0.091013924	-0.016069401	0.261792106	-0.115895315	-0.10814291	0.125464465	0.136086907	0.035636143	4.520981706	19.49167085	0.021322145	0.071904603
FBgn0011559	-0.277567495	-0.133204723	-0.065590696	-0.258094933	-0.179251988	-0.1363901	-0.202265326	-0.203751384	-0.063665855	11.21724603	8.369265961	0.497403541	0.653167599
FBgn0011566	0.004284523	-0.083529532	-0.108929911	0.009675217	-0.103269145	-0.175875212	-0.049285018	-0.067553458	-0.090511237	3.451928347	3.466235257	0.942917467	0.966862207
FBgn0011569	0.239854743	0.331470814	0.276958786	0.280254313	-0.029963197	-0.075015532	0.047027369	0.038612155	0.069124068	3.264459683	23.34925883	0.0054578	0.025173068
FBgn0011570	-0.015661975	-0.096644186	0.026255037	-0.012435495	0.114688771	-0.013874047	-0.049119355	-0.126471408	0.006114432	4.659604541	10.75000934	0.293234533	0.463508114
FBgn0011571	0.051682641	0.191474063	0.255487344	0.358569478	0.2190986	0.13314191	0.157102545	0.260128852	0.263309696	5.766591913	12.19834905	0.202356933	0.362890288
FBgn0011573	0.046805888	0.088219139	0.036946685	0.102009798	0.077883739	0.139162469	0.022689582	0.062174645	-0.065982384	5.865782515	8.77594554	0.458208328	0.620406441
FBgn0011576	0.130357135	0.121395021	0.168450983	0.133668823	0.082375674	0.024861339	0.256618488	0.111632278	0.027001672	5.653715431	13.30501577	0.149283316	0.29681762
FBgn0011581	-0.133034905	-0.211415872	0.042465413	-0.005009114	0.036511823	-0.026391607	-0.132673729	0.004396544	-0.039555021	4.905066821	12.39842581	0.191768249	0.349758913
FBgn0011582	-0.290945375	-0.091097057	-0.191635113	0.212484397	0.404298997	-0.018138083	-0.193434635	0.178041968	0.190848244	0.767127874	7.729565492	0.561612486	0.705223948
FBgn0011584	-0.107953382	-0.110954482	-0.106210514	-0.103858533	-0.108899614	-0.166056502	-0.066700909	-0.057835918	-0.048809442	7.531380869	8.386398722	0.495723633	0.651461683
FBgn0011586	-0.038902592	-0.045926019	-0.034596101	-0.01095498	-0.049885528	0.08956588	0.142743726	0.061603059	-0.187077898	4.300516006	13.4932911	0.141525851	0.2856258
FBgn0011589	0.385053504	0.163752527	0.281002209	0.388581448	0.414543539	0.22283288	0.212059881	0.308911577	0.544339104	2.675733815	13.19552695	0.153956631	0.302874109
FBgn0011591	-0.128108502	0.020096981	-0.168916468	-0.078635275	-0.123870428	-0.157572751	-0.107176669	-0.095202663	-0.097648599	4.225382946	8.820952039	0.453963528	0.616830226
FBgn0011592	0.098013566	0.09597665	-0.250246994	-0.032877972	0.095974394	0.054864988	0.076435549	0.220802124	0.106884881	4.765482896	26.17682072	0.001911204	0.010696071
FBgn0011596	0.084255995	0.007601197	0.019714376	-0.179419176	0.041603802	0.091652021	0.115885833	-0.012459987	-0.11479588	6.445746927	26.80107417	0.001508742	0.008820104
FBgn0011604	0.041296208	0.181115672	0.142565693	0.062301197	0.181618548	0.120455651	0.054839651	0.047991854	-0.012277666	5.674095915	15.33018264	0.082256615	0.195397558
FBgn0011606	0.045255813	0.074042403	-0.046211674	-0.062613471	-0.001784075	0.116801179	0.122439231	0.153417165	-0.115086527	6.934566317	28.43001477	0.000808143	0.005248154
FBgn0011638	-0.11848525	-0.080806544	-0.203732612	-0.116646578	-0.154407656	-0.202280649	-0.11461284	-0.175180808	-0.208121991	5.311021971	8.735348553	0.462053871	0.623418879
FBgn0011640	0.023010241	0.039926631	-0.02938624	-0.047450645	-0.106945999	-0.046727722	0.002120438	0.04903666	-0.03222752	6.352425894	8.92985239	0.443774518	0.608430313
FBgn0011642	-0.063169746	-0.06628544	-0.018995217	-0.066344228	0.049565635	-0.0687931	0.011980987	0.021280225	0.11264545	6.772928933	9.078211566	0.430086146	0.595942401
FBgn0011648	0.069892096	0.102344508	0.072809544	0.02727576	0.152015831	0.077686568	0.088350811	0.103912901	0.180474957	6.163230205	7.215389703	0.614705273	0.746233836
FBgn0011655	-0.052197498	0.062902576	-0.082064247	0.086158112	-0.017578257	-0.141333117	-0.11765627	-0.07586327	0.027194311	5.240637352	10.54402927	0.308261525	0.478353868
FBgn0011656	-0.024366389	0.003630175	-0.039494501	0.046516772	0.038785017	-0.084652549	-0.051263796	0.02077415	0.031717034	6.975211571	4.41763772	0.881841145	0.929089409
FBgn0011659	0.192348516	-0.25452184	-0.636559732	-0.21479935	-0.363718889	-0.661046984	-0.433998272	-0.699591346	-0.604966735	1.342638357	28.65693458	0.000740245	0.004884176
FBgn0011660	-0.254932086	-0.082215026	-0.103236277	-0.219898401	-0.113511186	-0.151586924	-0.101863548	-0.117629502	-0.313916064	4.070995097	12.51189552	0.185964274	0.343254595
FBgn0011661	-0.0936775	-0.05608482	-0.089097008	-0.019930376	-0.013985683	-0.062968083	0.01965661	0.06670183	0.060189945	8.384465518	12.5101038	0.186054802	0.343311868
FBgn0011666	-0.16466685	-0.04410831	-0.235283897	-0.136856886	-0.057960588	-0.255364377	-0.173411709	-0.017626389	0.017310944	6.128250531	7.456014218	0.589752922	0.726906959
FBgn0011668	-0.237954866	0.04985052	0.193284781	-0.001587069	-0.064330295	-0.000327944	-0.020982775	0.024548195	0.008178754	10.37700294	9.336373755	0.406821066	0.573155304
FBgn0011669	-0.301567752	-0.278137296	-0.111347442	-0.205853281	-0.181960497	-0.187527754	-0.177744471	-0.066434384	-0.001125643	10.82781411	16.70010693	0.053624694	0.142488824
FBgn0011670	-0.219091347	-0.292532072	-0.165868971	-0.20462327	-0.35392225	-0.08139274	-0.36302343	-0.408244992	-0.158186704	7.57733486	20.47059577	0.015220203	0.055600236
FBgn0011672	-0.014704104	0.030258077	-0.074120764	-0.051797788	-0.058588744	0.101419549	0.080756103	-0.068648364	0.100929701	6.039193924	11.70551773	0.230424457	0.396229807
FBgn0011674	0.097531977	0.021370613	-0.150686741	-0.127325844	0.146546455	0.050531423	0.081480288	0.024181029	0.01233763	4.423270889	11.8467422	0.222087811	0.386910225
FBgn0011676	0.139097626	0.1029315	0.05150693	-0.007726506	-0.012930517	-0.060130333	-0.033826799	0.114347858	0.018273196	3.238962876	3.710062996	0.929438871	0.958338507
FBgn0011692	0.237933678	0.273147517	0.202548475	0.107179765	0.21340076	0.238844573	0.26421712	0.298038807	0.128578161	2.991407188	5.697116135	0.76980759	0.855094772
FBgn0011693	-0.068285853	-0.156486704	-0.124088757	-0.088697126	-0.259621431	-0.303467075	-0.232185196	-0.279797127	-0.04196392	8.110813945	24.59775315	0.003449897	0.017398054
FBgn0011694	-0.111658384	0.019760327	-0.192082284	-0.164618703	-0.430652501	-0.43621924	-0.445169448	-0.251826895	0.054476944	9.981709095	48.38616106	2.16E-07	4.37E-06
FBgn0011695	-0.01468023	-0.204097522	0.127845138	0.094407255	-0.095729217	-0.125836493	-4.71E-06	0.051177824	-0.111075894	9.96079927	9.844450627	0.363224082	0.535996186
FBgn0011701	0.126861289	0.016589029	-0.065943709	0.255827821	0.24077023	0.206094381	0.007472669	0.110615376	0.011769511	4.399213116	28.8472907	0.000687609	0.004588583
FBgn0011703	0.754224839	0.063901054	-0.185233799	-0.081993662	0.18448745	-0.302839568	-0.290045016	-0.536607382	-0.264947283	2.432737702	57.60495962	3.87E-09	1.17E-07
FBgn0011704	0.077552114	0.16984505	0.388488274	0.246496736	-0.002144972	0.040135725	0.139754274	0.065453765	0.304514996	3.803874088	21.99014013	0.008910279	0.036950784
FBgn0011705	-0.107810787	-0.206316272	-0.107859017	-0.243063513	-0.041061244	-0.106673132	-0.100654991	-0.149659756	-0.167359486	3.785685994	5.916148496	0.748280315	0.84146033
FBgn0011706	-0.056154411	0.44560803	0.417046026	-0.052821294	0.337646473	0.185491529	0.317736603	0.09474056	0.368403202	0.643003086	6.291599601	0.710416153	0.815092703
FBgn0011708	-0.032262874	-0.072670781	-0.059699689	-0.0221872	0.006829764	-0.034467769	-0.03044261	-0.066700497	-0.061375173	6.5825601	2.742633726	0.973631138	0.985426021
FBgn0011710	-0.07456517	-0.097233108	-0.017265803	-0.046208471	0.029295863	-0.020408154	-0.04740987	-0.014417117	-0.020241549	4.91059454	3.28470068	0.951930361	0.971890327
FBgn0011715	0.044999257	-0.051594386	0.004291006	-0.056467573	-0.077258834	0.083467376	-0.004486413	-0.131949155	0.060968754	4.252818413	6.141948306	0.725631736	0.826061356
FBgn0011722	0.008577935	-0.100563038	-0.246192182	0.110643058	-0.038723637	-0.389610442	-0.080554998	-0.142656602	0.006765618	6.272763863	23.35629236	0.005443834	0.02511869
FBgn0011723	0.107605221	-0.15476517	0.120941508	0.084947307	0.06536339	0.049636385	0.109358006	-0.163302224	0.155257747	3.230005995	9.34412944	0.406133386	0.572605898
FBgn0011725	-0.041807263	-0.023770184	0.011898114	-0.095890225	0.007085102	0.020424372	0.027415117	0.052240238	-0.097343897	9.10589495	10.31067242	0.325924941	0.496356419
FBgn0011726	-0.037400273	-0.152430875	-0.031023326	-0.167686421	-0.062890922	-0.073665296	-0.031519703	-0.070792382	-0.085459064	7.159069162	6.936176404	0.643764382	0.767383635
FBgn0011737	-0.004324012	0.01225648	-0.132441121	-0.073244141	0.002527737	-0.020865355	0.029722795	-0.013108102	-0.175977461	6.212478523	16.83068036	0.051434477	0.138100015
FBgn0011739	-0.051217253	0.073547595	0.008018813	0.065929103	0.030721728	-0.140657825	-0.055272528	-0.005977591	0.038085317	6.180549953	8.307681653	0.503461331	0.658275975
FBgn0011740	-0.093774192	0.017174548	0.04884045	0.038759191	0.077876036	-0.039637646	-0.018620125	0.029573514	0.130418871	6.105639964	13.18656471	0.154344528	0.30332695
FBgn0011741	-0.021939157	-0.159881192	-0.015566641	-0.08690935	-0.151818013	-0.141163018	-0.106238985	-0.33504161	-0.176922684	3.779798355	14.12666732	0.11789023	0.253062418
FBgn0011742	0.069851273	0.097172014	0.075358421	0.034161489	0.058417479	-0.008578499	0.038963261	0.023051684	0.028280568	6.640180129	5.668023379	0.772628938	0.856744301
FBgn0011743	0.269717585	0.081544479	0.042823622	0.078122747	0.148079688	0.180705078	0.030228765	-0.048157664	-0.095081228	5.155238184	15.99394707	0.067008096	0.168984579
FBgn0011745	-0.048948497	-0.112994321	-0.043042109	-0.0349307	-0.045764721	-0.032519604	0.04757406	-0.077590239	0.024268197	5.75029659	5.791080691	0.760632059	0.850304559
FBgn0011746	-0.08233106	0.143727666	-0.051731261	0.128047054	0.184677808	0.02160979	0.351015659	0.255768887	0.269589891	5.514932681	36.89374144	2.75E-05	0.000308922
FBgn0011747	-0.176307342	-0.159197591	-0.183151671	-0.193293084	-0.05678146	-0.195180862	-0.11923259	-0.066947795	-0.083899638	8.234467637	10.19070665	0.335268295	0.506593492
FBgn0011754	0.006130093	-0.006128311	0.046171932	-0.009391663	0.055157128	-0.007338262	0.004300127	0.003739692	0.044992054	6.960517374	2.516934602	0.98042459	0.988735451
FBgn0011758	-0.208659803	0.121966476	-0.095164443	0.036105545	-0.025972016	-0.472396693	-0.510596568	-0.233872151	-0.388620838	0.710723366	9.062322305	0.431541307	0.597263934
FBgn0011761	-0.045912849	-0.101867161	-0.004739821	-0.306683795	-0.135729323	-0.257838265	0.172353192	-0.088469512	0.282303735	0.969495188	5.826049189	0.757193925	0.847983359
FBgn0011762	0.1995147	0.158331746	0.078913513	0.012267596	0.285351858	0.270064414	0.267627612	0.55660083	0.422683683	1.111927482	8.781418474	0.457691105	0.619924338
FBgn0011763	-0.021730311	0.003768905	0.029330659	0.208776107	0.036086971	-0.022936969	0.067327601	-0.006588419	0.064853162	6.105461223	14.91538889	0.093286473	0.214545274
FBgn0011764	-0.111406396	0.00074175	-0.022854666	0.063197302	0.118711795	0.04615677	-0.011487878	-0.00485353	0.022527379	6.182277867	6.45215272	0.693949673	0.803949784
FBgn0011766	-0.071598525	-0.077658461	-0.029911774	0.057942624	0.106706843	-0.126062139	-0.013721928	0.041585589	0.150034258	6.670486571	17.06028676	0.047780219	0.130876746
FBgn0011768	0.040212551	-0.151668188	-0.025474846	-0.059310163	-0.084894351	-0.094274839	-0.128787755	-0.155771291	0.01911131	6.461441298	6.061083257	0.73378959	0.831861096
FBgn0011769	-0.066589246	-0.119649437	-0.03556021	0.075650548	0.039075408	0.141135027	-0.015125477	0.033285194	-0.128814132	3.436868673	7.69649346	0.564997846	0.707550206
FBgn0011770	-0.051317354	-0.157610793	0.079749912	-0.232471493	-0.139275164	-0.207033676	-0.066675577	-0.164664007	0.025681088	6.621337783	4.664139268	0.862548759	0.917233015
FBgn0011771	0.055690916	-0.04831314	-0.01890812	0.113105268	0.176138584	-0.03125564	0.028303044	0.089947666	0.049843866	5.200253935	14.7112781	0.099178129	0.223931836
FBgn0011774	0.12829423	-0.100339632	0.002063837	0.131384519	0.145185538	-0.11804024	0.021762757	-0.11806078	-0.036567349	3.03178845	7.036401691	0.633329331	0.760047887
FBgn0011785	-0.067664763	-0.013635636	-0.011309392	0.06360434	0.047972971	-0.107942127	-0.084891201	-0.054777317	0.124195653	6.136677482	11.57544305	0.238315198	0.405269287
FBgn0011787	-0.018017818	-0.044540142	-0.041186827	0.028140257	0.026400515	-0.013039571	-0.072364545	-0.005010052	0.12693571	4.285106114	1.381974696	0.997931305	0.998687132
FBgn0011802	0.278624606	-0.041160966	0.084391866	-0.053042993	-0.099943881	-0.08798653	0.066412579	-0.145345281	0.095036426	4.154369098	24.3068669	0.003841637	0.018921901
FBgn0011818	0.137129772	0.18471467	0.047395804	0.141853232	0.019637683	0.072266775	0.021038495	0.087155811	-0.033118386	5.243631651	9.653623482	0.379246914	0.549191792
FBgn0011822	0.133917477	-0.091698487	0.029248074	0.070199634	0.140195464	0.036584062	0.312208511	0.375809433	0.335876234	3.727002985	7.162390283	0.620216613	0.749376999
FBgn0011823	-0.038086387	0.002795302	-0.042865794	-0.019530109	-0.053163093	0.047781571	0.028857728	0.093000901	-0.076374391	10.52593799	8.384736084	0.495886554	0.65147209
FBgn0011824	0.068663138	-0.037263739	0.00251018	0.199358331	0.067442148	0.136825544	0.128048656	0.26745347	-0.071709067	3.836712641	11.98042663	0.214415009	0.377936338
FBgn0011826	-0.202318099	-0.383167472	-0.299453694	0.052261834	0.331806336	-0.228112654	-0.023286394	-0.074098105	-0.569117999	0.726575935	11.87644356	0.220364809	0.38467965
FBgn0011828	0.084503622	0.114837553	0.021362723	-0.001740551	0.303114568	0.014942239	-0.145039022	0.068140533	0.187580503	6.990863281	25.3108724	0.002645869	0.014038314
FBgn0011829	0.130537025	0.213130056	0.020410092	-0.178126295	0.508511441	-0.237849092	0.082504493	0.031889264	0.08146617	1.439016385	15.43873216	0.079568446	0.190699869
FBgn0011834	0.398245432	0.243332371	0.070885991	0.409359598	0.064006577	0.342452143	0.125169189	-0.037031842	0.362486432	4.402100037	14.67980675	0.100115023	0.225473724
FBgn0011836	0.105274156	0.030047	-0.061492044	-0.03083231	0.02071195	-0.004882611	0.021642734	0.035680557	0.014321639	4.574168011	4.399734699	0.883191335	0.929759898
FBgn0011837	0.035755122	0.112662065	0.008360445	-0.017574052	0.192421343	0.074684408	0.092902506	0.105095762	0.146612529	5.627306532	5.879071311	0.751957722	0.84371338
FBgn0012034	-0.08035092	-0.345998684	-0.12862201	-0.402223015	-0.171780284	-0.460304755	-0.353286809	-0.234227457	-0.373158766	9.382122971	13.83898101	0.128169374	0.266980971
FBgn0012036	0.012161613	-0.042797247	0.090023768	-0.050024924	-0.099733894	-0.079803111	-0.041011209	-0.06150896	-0.119139515	8.970997983	5.372786637	0.800676553	0.876143317
FBgn0012037	0.047016293	-0.00053579	0.000355712	0.079184906	-0.091535681	0.093364038	0.094625656	0.143878529	0.155474752	7.95554053	22.31271415	0.007939005	0.03375686
FBgn0012042	-0.142070572	0.222994182	2.327824928	-0.657853007	1.269499506	0.376317031	3.282160899	1.990700218	1.180746813	2.945740755	19.71036808	0.01978642	0.067755276
FBgn0012051	0.032543651	-0.100677295	0.016387963	-0.099924703	-0.026220459	-0.116870117	-0.027198918	-0.056455284	-0.119680079	5.747200743	9.315890643	0.408640466	0.574890139
FBgn0012058	0.051498171	0.1091696	0.1080886	0.036578623	0.09407793	0.112700734	0.119966018	0.173652858	-0.042129475	7.036404431	15.9589254	0.067744303	0.170212384
FBgn0012344	0.071773963	0.018737254	-0.032456326	0.05833585	-0.001997277	-0.028038693	0.036778743	0.055035473	0.098828716	3.674023722	2.626910537	0.977273349	0.986814883
FBgn0013263	-0.026864078	0.031681548	-0.005839664	0.126831765	-0.048644755	-0.141586849	-0.0311542	-0.003240045	0.043003688	6.388771298	15.31143633	0.082728951	0.196277158
FBgn0013269	0.045841793	-0.009040546	-0.008320314	0.056475134	-0.128213698	-0.097383861	0.000814868	0.041566416	-0.056543824	5.401446315	10.52857888	0.309410049	0.479467163
FBgn0013272	0.034892525	-0.016953117	0.090292458	0.055684981	0.073122193	0.021318071	0.03510804	0.071776753	0.131788359	9.759325852	6.459402845	0.69320317	0.803488627
FBgn0013303	0.023381926	-0.045316275	-0.025997112	0.038062609	-0.010983238	-0.130323692	-0.040900871	-0.169227882	0.003505235	5.676817619	11.006633	0.275254553	0.444754626
FBgn0013305	-0.063396016	-0.138240937	-0.095050104	-0.078533747	-0.02858439	-0.082368087	-0.057800228	-0.030452869	-0.065470796	7.22622019	4.871977863	0.845322371	0.905842712
FBgn0013307	0.674514786	0.49433115	0.467125541	0.211319438	0.594054262	0.164881685	0.573821711	0.414381308	0.715417703	6.014410965	33.16888088	0.000124805	0.001095246
FBgn0013308	-0.034588449	0.011933243	-0.384396009	-0.224874306	-0.114912422	-0.120715648	-0.352020916	-0.383747505	-0.297254565	-0.07739894	2.769554327	0.972735034	0.985026526
FBgn0013325	0.104718833	0.075650619	0.191578613	0.060340964	0.008221408	0.193523718	0.150198088	0.129376565	0.243367038	9.18053835	15.55373561	0.076806131	0.185607523
FBgn0013334	-0.098253919	-0.032909823	-0.221441931	-0.070171566	-0.021545653	-0.215079285	-0.119539145	-0.018701382	0.017718142	8.156215838	13.77164369	0.130683323	0.270800063
FBgn0013342	-0.04864922	0.062556254	-0.083571185	0.029085054	0.01333555	-0.105500985	-0.102921431	0.004336791	-0.014502464	8.266871771	12.03789217	0.211181548	0.373913233
FBgn0013343	-0.099926444	0.019732545	-0.196704106	-0.127410393	0.084199699	-0.157349643	-0.101498715	0.025111535	0.096237829	6.795219931	8.84570652	0.451637169	0.615103646
FBgn0013347	0.087154364	0.056394273	0.091040334	0.054845469	0.104919147	0.097089813	0.095690109	0.026871754	0.152988818	5.331525649	3.271988128	0.952528581	0.972415059
FBgn0013432	-0.033412447	-0.097990569	0.030638423	-0.029569864	0.020377995	-0.043310272	0.013550882	0.074880722	-0.051318071	4.577778073	4.735911862	0.856695154	0.913111857
FBgn0013433	0.562650194	0.479074538	0.446204442	0.560389792	0.679211089	0.40994012	0.352697883	0.659987756	0.549332331	1.841711503	12.23887216	0.200175394	0.360378166
FBgn0013435	0.001427023	-0.163288017	-0.109161341	0.024761388	0.035455397	-0.01192237	-0.220936076	-0.216402258	0.035985048	2.919083483	7.491574708	0.586078684	0.724071441
FBgn0013467	-0.107068566	0.026673235	-0.017062149	-0.038487816	-0.023359009	-0.114389899	-0.052334532	-0.048308225	-0.007464067	6.699748603	6.044557803	0.735450602	0.832848846
FBgn0013469	0.070342484	-0.099387271	-0.168568198	0.149652061	-0.28264129	-0.235765128	-0.066423391	-0.163384612	-0.087872254	2.989897717	11.4482506	0.246229767	0.414126224
FBgn0013531	-0.050769858	0.030304144	0.08801956	0.109677322	-0.051505351	0.091502485	-0.076926455	-0.127622118	-0.281224538	2.965276014	12.62573172	0.180285505	0.336527553
FBgn0013548	-0.245472921	-0.049339229	-0.234270715	0.133607498	-0.325339223	0.016541589	-0.103611937	-0.15794089	-0.103496116	2.55526837	11.18546857	0.26321	0.432417485
FBgn0013563	0.02202145	0.06161598	0.022628576	0.085714278	-0.039670284	-0.060961845	-0.079295352	0.026177864	0.059783624	4.442091673	4.825785375	0.849222801	0.907727294
FBgn0013576	-0.127889208	-0.045266978	-0.090442349	-0.094997236	-0.100362093	-0.136547848	-0.103561465	-0.135291483	-0.040244733	8.759431848	6.967362238	0.6405176	0.765410905
FBgn0013717	-0.068334171	-0.082945401	-0.016126267	-0.070464661	0.028387885	0.171401577	0.01762554	0.002191754	-0.110791048	4.047554671	9.915659979	0.357356117	0.53006293
FBgn0013718	-0.083819861	-0.08330371	-0.133434535	-0.120766974	-0.023158188	-0.133110128	-0.058725359	-0.085470908	-0.092589298	6.708274689	6.355346679	0.70389394	0.810944819
FBgn0013720	0.084035412	0.088901884	0.123706774	-0.013903387	-0.083372151	-0.018961447	-0.044109526	-0.057566729	0.169505655	4.530997923	13.0828156	0.158894613	0.309371323
FBgn0013725	-0.067654103	-0.082050808	-0.086103839	0.028458276	-0.151724622	-0.085362465	0.00692322	-0.037140053	0.025172648	2.912902143	3.258011072	0.953181323	0.972739938
FBgn0013726	0.058783884	0.026295104	0.005656825	0.17536281	0.065123427	0.002066445	0.066104945	0.072532694	0.087015787	5.700587931	8.189369399	0.515180896	0.666949466
FBgn0013732	-0.062767844	-0.066346814	-0.15993173	-0.26055854	-0.051375558	-0.150046605	-0.051129862	-0.302080897	-0.03510885	3.007850555	7.425974783	0.592859831	0.729537476
FBgn0013733	-0.173444038	-0.032579681	-0.171962655	-0.122405188	0.066619805	-0.27871128	-0.192711929	0.022371905	-0.035012105	10.2450977	9.764639892	0.36987293	0.541254579
FBgn0013746	-0.013233794	-0.074711869	0.110744126	0.028883876	0.078184972	-0.021696675	0.119688463	0.064960639	-0.063845141	5.096186923	11.78252272	0.225849168	0.390925364
FBgn0013749	-0.199204679	-0.196001288	-0.077714567	-0.111683597	-0.15072759	-0.092823717	-0.17802676	-0.129210397	-0.101395237	6.286963322	8.339262694	0.500351096	0.655789306
FBgn0013750	-0.053441679	-0.103047563	-0.064021094	-0.075102292	-0.024294887	-0.162980646	-0.081414804	-0.121196671	0.013751687	6.467272457	9.604077782	0.383477087	0.553165698
FBgn0013751	-0.419956795	-0.374327518	-0.68338513	-0.037520352	-0.165280501	-0.1784016	-0.428884835	0.007385155	-0.784686881	0.34691621	10.96635894	0.278021916	0.448096775
FBgn0013753	0.038400979	-0.077115297	0.025020994	0.050946518	0.049987925	-0.005619784	-0.00661241	-0.198401457	-0.042273518	3.460727959	5.673493802	0.772099157	0.85632141
FBgn0013755	0.430178244	0.067176097	-0.473926031	1.027087371	1.394696681	-0.280510651	0.72250891	1.190622902	0.754677396	0.48976223	55.7462713	8.78E-09	2.42E-07
FBgn0013756	0.022322711	0.05790524	-0.016788161	-0.018457037	0.061908795	0.030456405	0.046429657	0.021148726	0.00659774	5.808408326	1.57132499	0.996582239	0.997923629
FBgn0013759	-0.060264109	0.036409418	-0.011122979	0.019586545	0.047769026	-0.069713379	-0.047621536	0.059086413	0.074931992	7.426927446	6.834867188	0.654307352	0.774749317
FBgn0013762	0.022357094	-0.086863038	0.065568165	-0.05044829	0.02309579	-0.04820356	-0.059881628	-0.118507523	-0.049755747	4.554560875	6.846970461	0.653048318	0.774052752
FBgn0013763	0.027896598	0.019682613	-0.045252976	-0.085626887	0.054934221	-0.03944527	-0.005254233	-0.032476648	0.048966049	8.286375645	6.086656283	0.731215006	0.830277951
FBgn0013764	0.0748259	0.074834343	-0.035861957	0.161809199	0.022177745	0.001758022	-0.050804949	0.097155385	0.030908454	4.737110296	6.239347995	0.715744893	0.819089257
FBgn0013765	-0.00261925	-0.04932403	-0.08241011	-0.080738319	-0.043359896	0.020319577	-0.017301362	0.072354943	-0.115540668	8.03680502	12.35978598	0.193777714	0.351893051
FBgn0013767	0.457218477	0.354772869	0.211186878	0.566919504	0.559254859	0.086065486	0.08340137	0.291579511	0.18856303	1.015954907	9.242631655	0.415185473	0.581390651
FBgn0013770	0.072705017	0.051381673	0.175005284	0.199662647	0.137378397	0.023321436	0.191668645	0.16658923	0.246674136	9.175231919	21.32623273	0.01127807	0.044208197
FBgn0013771	0.404299942	0.178894068	0.383527351	0.18297146	0.530315478	0.075745635	0.470506832	0.527079119	0.361885276	5.849160039	61.29177688	7.55E-10	2.59E-08
FBgn0013772	0.477161205	0.437158123	0.647541644	0.135740213	-0.536775294	-0.492782278	0.672851069	0.289479532	-0.473429411	6.526773657	37.04524039	2.58E-05	0.000293424
FBgn0013773	-0.145683583	-0.043732548	-0.238464102	0.18394865	0.146459704	0.311195254	-0.239570452	-0.151795705	0.194902575	3.82013955	34.72185866	6.67E-05	0.000645762
FBgn0013799	-0.141555289	-0.095533931	-0.133363147	-0.140754998	-0.049920952	-0.163367897	-0.098379894	-0.199090984	-0.062778703	5.510318465	9.652047268	0.379381049	0.549248188
FBgn0013809	-0.141405037	0.001835543	-0.224834022	-0.181045276	-0.039029242	0.043605447	-0.015444832	0.091427755	-0.0058015	6.747694739	19.43886422	0.021709399	0.072869827
FBgn0013810	-0.1114153	0.0528647	-0.153080444	-0.24103997	-0.074834894	-0.019787982	-0.051631169	0.077224277	-0.183481003	7.302916087	15.55945447	0.076671029	0.185450362
FBgn0013811	0.170221667	0.060284388	-0.125158702	0.041685606	0.030795318	-0.049339804	-0.019712643	0.220169516	-0.025770749	5.767799138	14.34875276	0.11044901	0.242174076
FBgn0013812	-0.088774012	0.19152498	0.187672305	0.106397113	-0.203838227	-0.24021974	-0.118482367	-0.159071242	0.032836061	3.844450372	15.31959304	0.082523137	0.195869396
FBgn0013813	-0.121405229	0.130279085	-0.085785749	-0.068294745	0.040603326	-0.063546652	-0.025836057	0.157776857	-0.06651205	6.777471177	9.686974375	0.376415595	0.546625146
FBgn0013949	0.332673554	0.22135334	0.418590096	0.658897709	0.309907052	0.40200239	0.481332651	0.642846338	0.316518723	4.9761205	33.13575356	0.000126475	0.001106537
FBgn0013953	0.146369062	0.222999977	0.1106559	0.259447372	0.187902065	0.23261409	0.164912467	0.184777566	0.202448934	3.593292796	5.05399721	0.829576	0.895595834
FBgn0013954	0.217890036	0.11502054	0.263982368	0.215640257	0.142849208	0.187935603	0.178592359	0.221941368	0.271739386	7.213510605	8.178597971	0.51625301	0.667623119
FBgn0013972	0.007732929	0.106659421	0.013656648	0.161159582	0.069045847	-0.092452	0.019120717	-0.128652118	0.115061587	5.033525897	16.04777287	0.065890643	0.166859341
FBgn0013973	-0.004919002	-0.021188486	-0.133455764	0.011451844	-0.015728121	-0.026269962	-0.07056554	-0.082809245	0.000279143	4.55683548	4.015953641	0.91035936	0.946445677
FBgn0013983	-0.079490971	-0.147506045	-0.139787733	0.068057742	-0.071669192	0.026386961	-0.119885087	-0.241627668	-0.01275338	4.119857407	11.23582234	0.259890295	0.428392691
FBgn0013984	-0.053749329	0.045389043	-0.164922795	0.053680395	0.148072078	-0.128972956	0.072444136	0.097784471	0.017976584	5.8060843	5.698933953	0.769630988	0.85500418
FBgn0013987	-0.086595455	-0.110100844	-0.078115181	-0.075422313	-0.040610452	-0.059731054	-0.056717815	-0.029274364	-0.052951775	6.454647515	3.303105021	0.951056652	0.971497804
FBgn0013995	-0.035716464	0.028406602	-0.063472033	0.019612845	-0.116681797	-0.129281056	-0.100651572	-0.066691931	-0.074747149	8.190596611	11.70711111	0.230329064	0.396124798
FBgn0013997	0.023471811	0.041837134	0.026285147	0.017022369	0.124505918	-0.050883921	0.008893768	0.049124494	0.009605144	6.66266662	6.163849217	0.723414171	0.824676433
FBgn0013998	0.023672793	0.042838471	-0.048969366	0.004795673	-0.034528451	-0.112837718	0.016443025	-0.12988981	-0.021712797	5.563963087	8.13060028	0.521040409	0.672047202
FBgn0014000	0.079502142	0.024747648	0.158846492	0.14888901	-0.161270379	0.088571299	-0.326863575	-0.079478434	0.049796542	5.699167774	48.75740134	1.84E-07	3.83E-06
FBgn0014001	0.007212321	0.032199898	-0.008211276	-0.005889288	0.083331173	0.020641306	0.037133934	0.075149965	-0.007939063	6.349497007	3.342385244	0.949161652	0.970033081
FBgn0014002	-0.034901192	-0.108092873	-0.02203757	-0.074270126	-0.094677293	-0.06726967	-0.151060174	-0.079505373	-0.009693261	9.269573284	4.641785929	0.864350688	0.917917595
FBgn0014006	0.120740471	0.138036841	-0.03094178	-0.000956581	-0.009547837	0.032984415	0.034480371	-0.014764592	0.074471175	6.245428247	12.83455265	0.170236597	0.324715757
FBgn0014007	0.104709022	0.11237205	0.100796793	0.087007316	0.096050043	0.011375044	0.069613625	0.034209845	0.057896116	5.547618576	2.723927149	0.974242905	0.985426021
FBgn0014009	0.036122425	0.017162448	0.083106884	0.123627649	0.107260733	0.050488354	0.097141383	0.08307484	0.120478058	6.896130774	7.769896803	0.557491207	0.702264876
FBgn0014010	-0.007051337	-0.089839091	0.03240759	0.027395647	0.071536847	-0.038830002	0.041962134	0.049200148	0.101563721	8.060574732	12.12282644	0.206473193	0.368098354
FBgn0014011	-0.04080413	-0.083238991	-0.009312304	-0.038576452	0.014542274	-0.135751103	-0.026872461	-0.072414354	0.091119072	6.012379426	7.08657052	0.628106503	0.755823675
FBgn0014018	0.037614663	-0.098233229	-0.053858014	-0.058240541	0.134361598	-0.050770245	0.134519769	0.115915566	0.04544641	7.36213987	6.18049524	0.721726477	0.823218928
FBgn0014019	-0.175390143	0.004805393	0.029170804	-0.008901087	-0.074481726	0.062716482	-0.158122323	-0.098773607	0.218187384	5.575371032	26.70091822	0.001567249	0.009061149
FBgn0014020	0.019218695	0.008565443	0.018272376	0.019534121	0.073498602	-0.136439285	0.045813352	0.049363072	0.116651776	8.57227756	12.14868568	0.20505634	0.366244069
FBgn0014022	0.135313173	0.111467455	0.186220177	0.165681565	0.178324145	0.142609274	-0.09502279	0.018526262	-0.025916173	3.218585087	9.490738858	0.393260737	0.562442095
FBgn0014023	-0.094462525	-0.009594689	0.035452683	-0.088278266	0.046616428	0.084720089	0.002090255	-0.042369105	0.120315923	4.322127613	7.470526527	0.588252959	0.725958629
FBgn0014026	0.095388538	0.096284074	0.140467383	0.14668906	0.037797585	0.107266415	0.095131309	0.093727936	0.241242097	10.06744215	9.944618162	0.354987291	0.527362685
FBgn0014028	0.170481729	0.114250081	0.228445092	0.231489645	0.177611756	0.203390254	0.045148549	0.06946238	0.12329106	8.825512864	10.44288995	0.315833857	0.486092653
FBgn0014029	0.02006254	-0.116612347	0.008790784	-0.058367491	-0.078527487	0.028771359	-0.023843597	-0.132096077	0.0231595	5.428723074	7.733958116	0.561163235	0.704813206
FBgn0014031	-0.036685757	-0.033260574	0.179936378	0.103991117	-0.005865892	-0.168572457	0.087408776	-0.06890062	-0.005487724	5.885593354	6.877734295	0.6498474	0.77200319
FBgn0014032	0.374796652	0.240495725	0.255772769	0.33659155	0.146181939	0.293806726	0.146864162	0.326619402	0.194852205	3.778966901	18.11898772	0.033817899	0.101155666
FBgn0014033	0.130630824	-0.154506318	-0.093404751	-0.163821114	0.11292403	-0.195223031	-0.244173272	-0.495352142	0.104112574	4.403975864	19.8973535	0.018556548	0.064461939
FBgn0014037	-0.063343814	-0.038658117	-0.128739969	-0.093022589	0.023008686	-0.151994126	-0.03135661	0.037569374	0.022890747	6.932822409	11.0982168	0.269036733	0.438019737
FBgn0014073	0.075090583	0.117033167	0.120894773	0.155222163	0.196873067	-0.048724185	0.005887588	0.067108037	0.091751062	5.356463248	14.62067122	0.101896458	0.228327209
FBgn0014075	0.022121007	-0.068452763	-0.089023407	0.02093799	-0.062886467	-0.055105506	-0.121425865	-0.070883637	-0.035465527	6.726064907	6.43945329	0.695256705	0.80498268
FBgn0014092	-0.137548425	-0.048518988	-0.144081984	-0.12499689	-0.186673531	-0.315678514	-0.152858404	-0.283654603	-0.179028119	3.372282994	8.604969063	0.474507967	0.635319868
FBgn0014127	-0.073170188	-0.317019158	-0.346696305	-0.238955693	-0.179497366	-0.25944241	-0.234043003	-0.199871813	-0.162790971	3.594694826	14.58741047	0.102910562	0.229944729
FBgn0014133	-0.020771626	-0.020914395	-0.14079552	-0.127484719	0.003896736	-0.070436202	-0.138162955	-0.047984399	0.052194758	7.186399482	14.0174786	0.121704837	0.257999871
FBgn0014135	0.13439191	-0.18520514	0.228109139	-0.043688361	0.116228694	0.159015906	-0.128161971	-0.114753515	-0.161919703	3.511540204	15.94885514	0.067957338	0.170558435
FBgn0014141	0.122892077	0.071960748	0.088851037	0.032194526	0.068457825	-0.123524458	-0.129829833	-0.029459277	0.074727402	8.067648776	20.10372238	0.017282975	0.060955235
FBgn0014143	0.013724722	0.041634125	0.002923087	0.355109006	-0.102234508	-0.18193857	0.022828576	-0.373471022	-0.33432121	0.933388627	9.712916569	0.374222268	0.544786802
FBgn0014163	0.073462301	0.144282214	-0.00227665	0.011102277	0.179447627	-0.043852714	0.074785211	0.15576492	0.123794038	7.8159264	14.54627457	0.104176967	0.231951032
FBgn0014184	-0.073252486	-0.01812248	-0.010278381	0.006163189	-0.05924136	-0.098766986	0.029009736	0.053658082	0.098710597	10.99348141	9.523984804	0.390375565	0.559410657
FBgn0014189	-0.000643175	-0.034721668	0.004537883	-0.115304677	-0.049666807	-0.028826517	-0.088310905	-0.022832063	-0.08690231	6.041155463	5.638270231	0.775504368	0.858695107
FBgn0014269	0.211428132	0.077906734	0.227925614	0.319726049	0.126222601	0.162811056	0.18211279	0.044415745	0.180873912	3.746367125	9.177608413	0.421043666	0.58710052
FBgn0014340	0.142485564	0.175470758	0.109164016	0.098462403	0.089091369	0.21541986	0.174081271	0.053343963	0.053484923	4.038347799	6.499008049	0.689121337	0.800670608
FBgn0014342	0.049116602	-0.016455481	-0.038936895	0.131962825	0.104025109	0.039161216	0.338479186	0.014457916	0.100995371	2.156726671	7.51438515	0.583724064	0.722300633
FBgn0014343	-0.005481833	0.177202477	0.045078078	0.240339778	0.15898494	0.047281665	0.163697404	0.102228802	0.393904213	4.053800508	24.32630938	0.003814167	0.018808951
FBgn0014366	-0.018770877	0.058289032	0.039520276	-0.053254853	-0.099980613	-0.026131696	-0.059152959	-0.17669383	-0.083507861	4.298747199	7.273603664	0.608656738	0.741152133
FBgn0014380	0.028920533	0.005227004	0.062329385	-0.045562917	0.037232691	0.076618036	0.061176567	-0.06942081	0.03396322	4.991030568	4.233288686	0.895397944	0.937478886
FBgn0014388	-0.045743604	0.131259974	-0.107750716	-0.048623403	0.063650663	-0.138415736	-0.066382845	-0.082378383	-0.106399429	4.710924614	4.434573954	0.880557347	0.928398875
FBgn0014391	0.009409359	0.138914185	0.224538202	0.127920026	0.077293552	-0.04993649	-0.115433257	0.010359442	0.152028515	8.181249542	11.7963264	0.225036527	0.390573248
FBgn0014396	0.05564077	0.209046316	0.260967588	0.291113025	0.396885665	0.15877495	0.36361885	0.445099055	0.507913998	9.288326094	96.15527524	9.41E-17	9.78E-15
FBgn0014411	-0.007455619	-0.048273198	-0.046206669	0.068845947	-0.01027537	0.00660764	-0.025560455	0.027596313	0.017463362	6.081024964	4.846909206	0.847444095	0.907063655
FBgn0014417	-0.44560918	-0.094323656	-0.036467246	-0.113258529	-0.440866984	-0.333699143	-0.366221171	-0.456230779	-0.175454427	4.165997507	21.4008474	0.010984726	0.043264074
FBgn0014427	0.144030047	-0.08815329	0.000119258	-0.154955374	0.240332349	-0.216573033	0.204321922	0.066935593	0.092783569	6.22342495	8.002003321	0.533944343	0.682360766
FBgn0014454	-0.03029188	1.008162884	0.384127535	0.506843231	-0.154202497	-0.464417651	-0.881956648	-0.799813848	0.634580693	1.199940292	17.55017014	0.040765898	0.11685009
FBgn0014455	0.025932401	-0.077590264	0.031682141	-0.042748531	-0.020628477	-0.116605026	-0.007870835	0.06221291	0.044324789	6.127253716	2.821394178	0.970956939	0.983881355
FBgn0014467	-0.06810113	-0.100208178	-0.057578967	-0.126322932	-0.076652157	-0.241496647	-0.063385536	-0.084226727	-0.046119469	6.326871629	14.69007508	0.099808489	0.225046885
FBgn0014469	0.405159055	0.468327538	0.689848446	0.627920671	0.401852911	0.425209042	0.775582412	0.489947944	0.141463617	7.096467067	27.39097002	0.001204882	0.007306534
FBgn0014859	-0.123529662	-0.075280658	-0.19250565	-0.011143185	-0.176624786	-0.143990949	-0.239135452	-0.338043556	-0.1475036	3.238762449	5.852538187	0.754581404	0.845803321
FBgn0014861	0.614871685	0.24743578	0.321846746	0.191430745	-0.362895309	-0.265422749	-0.142757867	0.015946025	-0.24980176	2.218612254	43.84416433	1.51E-06	2.53E-05
FBgn0014863	0.276863122	-0.000654633	0.179487803	0.390018765	0.141931688	-0.025880033	0.031899862	0.110183356	0.131214733	8.278529541	41.22204424	4.56E-06	6.64E-05
FBgn0014865	1.850089415	0.708584637	2.604096491	-1.228971193	1.480437265	1.848590397	3.120495395	2.944704795	0.917956466	3.578130066	18.60365531	0.028781956	0.089890061
FBgn0014868	0.074560687	-0.155988362	-0.141373591	-0.041369729	-0.142699971	0.044339903	-0.207273946	-0.231461347	0.07097196	6.204749445	31.28369215	0.000264618	0.002068897
FBgn0014869	0.061270623	0.127386601	0.077465016	0.097199744	-0.056895831	-0.075762246	-0.174842747	-0.113844753	0.034381551	8.480563932	9.749091404	0.371177053	0.542314351
FBgn0014870	-0.141836335	-0.008108457	-0.144398764	0.03623909	-0.191435045	-0.223584245	-0.14938457	-0.080392895	-0.125183959	6.240378944	20.26036291	0.016371863	0.058741507
FBgn0014877	0.057878918	0.017403383	0.078993401	0.135675204	0.02558426	0.200291268	0.072743208	0.062589208	-0.103540589	6.46129284	18.25051721	0.032375859	0.098305821
FBgn0014879	-0.101632857	-0.097556709	-0.057945661	-0.042062674	-0.162524241	-0.080906199	-0.019691681	-0.055312977	-0.040593089	4.619794593	5.375056786	0.800465271	0.876078265
FBgn0014903	-0.072502999	-0.245490647	0.055260752	-0.062910005	-0.156177105	-0.027703704	-0.091499035	-0.154309412	0.054648299	4.597373495	7.087381477	0.628022089	0.755800908
FBgn0014906	-0.094471007	-0.114044705	0.003520127	-0.083072814	-0.021051104	0.055789471	0.020896393	0.031402643	-0.096554589	7.284197165	16.33977635	0.060116369	0.155550821
FBgn0014930	0.065933833	0.037205205	0.125838649	-0.035996023	0.052742303	0.007648638	0.02160552	-0.013479872	0.165473906	4.640294618	7.200532889	0.616249819	0.747008709
FBgn0014931	0.013213901	-0.013827381	-0.28556912	-0.152657764	0.073533221	-0.102225538	-0.054975055	-0.329577914	0.157227873	1.243877765	6.792941346	0.658667144	0.778553604
FBgn0015000	-0.068500016	-0.104654739	-0.042710863	0.072841248	0.015264195	-0.039319605	-0.163492655	-0.087679897	0.118832418	5.078306487	10.13312706	0.33981578	0.511474384
FBgn0015001	0.233688798	0.311396376	0.366371487	0.183537004	-0.17827883	0.42286215	0.088597008	0.329952361	0.588052529	3.577149144	38.7403879	1.28E-05	0.000161118
FBgn0015008	-0.064039832	0.069405077	0.009114186	-0.045232577	0.017576853	0.077041488	0.095796388	0.104228713	-0.007702591	5.821202819	8.831698095	0.452952909	0.616400539
FBgn0015010	-0.307662242	-0.222678656	-0.369392091	-0.036398868	-0.507570848	-0.000653823	-0.11542672	-0.11785387	-0.184275254	7.642157925	46.67180978	4.52E-07	8.52E-06
FBgn0015011	-0.016909773	0.166887639	0.308872095	0.21353997	0.178099973	0.085655789	-0.012855914	-0.020928672	0.442297404	5.009494039	49.62304266	1.27E-07	2.74E-06
FBgn0015019	-0.038926754	-0.066687486	-0.048674427	-0.072570388	-0.048816136	-0.15229049	-0.158250083	-0.087876064	-0.135403233	5.820596213	7.462792999	0.589052196	0.726344658
FBgn0015024	-0.0020287	0.033254342	0.031896633	0.059833437	0.132200803	-0.049968818	0.057804953	0.091722144	0.140943744	8.125481616	11.71866407	0.22963832	0.395408268
FBgn0015025	0.299188143	0.158804042	0.145876556	0.066467701	0.0919238	0.42599945	0.170007587	-0.082541079	-0.064406446	2.428235124	18.60447026	0.02877411	0.089889883
FBgn0015031	0.13317383	0.243470362	0.241967357	0.433815009	0.094452647	-0.072223752	-0.002772434	0.111113868	0.183978254	7.391024598	13.93896014	0.124513161	0.262204723
FBgn0015032	0.140084999	0.248685175	0.148679344	0.300063865	0.223159929	-0.201821254	-0.097232681	0.412575201	0.03682579	1.555304471	12.19611193	0.202477917	0.363036449
FBgn0015033	0.325613421	0.21476994	0.177312503	0.43593746	0.397580138	0.384675743	0.011902548	0.196663558	0.831909483	4.350170026	92.70690645	4.65E-16	4.30E-14
FBgn0015034	-0.08973574	-0.39093154	-0.672677231	-0.884098138	-1.070171822	-0.414750197	-0.30564813	-0.172016386	-0.01318006	4.82005448	138.2823169	2.33E-25	6.41E-23
FBgn0015035	0.596474701	0.844021178	0.608753057	0.367311131	0.767589631	0.007038922	0.395482088	0.584937508	-0.063023855	5.322278062	55.9384034	8.06E-09	2.24E-07
FBgn0015036	0.230662453	0.400103708	0.147654596	0.159542787	0.13796525	0.19687869	0.186185539	0.037923248	0.440004793	3.459208776	14.99751823	0.091004169	0.210669631
FBgn0015037	0.145226718	-0.116554988	0.059811072	0.07708635	0.004040281	-0.014957562	0.166067987	0.238268748	0.115987484	7.200372721	21.75069567	0.009703577	0.039373869
FBgn0015038	-0.19963661	0.096340479	0.232581874	0.452814371	0.434156471	0.524547872	0.419327841	0.401365152	0.188556399	3.520268431	34.79679488	6.47E-05	0.000629072
FBgn0015039	-0.086091643	-0.247186884	0.087945526	-0.265024345	0.40910594	0.318577111	0.039011971	0.113771681	0.167893311	8.163058048	25.51290106	0.002453235	0.013210605
FBgn0015040	0.403866364	0.164707857	0.288315858	-0.073387052	0.532318777	0.290498096	0.203949534	0.685066915	0.12442504	4.927580026	83.69871956	2.97E-14	2.01E-12
FBgn0015075	-0.008923998	0.079625264	0.070646493	-0.012464362	-0.291945494	-0.103631745	-0.116737308	-0.083615967	-0.06933513	4.768395791	24.23249738	0.003948483	0.01934019
FBgn0015129	-0.050198146	0.027937246	0.096635126	0.001648982	-0.342956949	-0.422031618	-0.333512438	-0.261777622	-0.159053303	1.819780352	12.56882781	0.183106281	0.339882014
FBgn0015218	-0.039667722	-0.014176108	0.032220744	-0.011649925	0.003610785	0.008664738	0.048283422	0.06860595	0.006984429	7.704066353	4.191089438	0.898391139	0.939440343
FBgn0015221	0.023082827	-0.088982882	0.002288758	0.082578563	0.018370026	0.022027589	0.020521328	0.108911072	0.081462679	9.774858673	8.793281705	0.456570952	0.619111771
FBgn0015222	0.048746016	0.058908043	0.035775508	0.115753038	-0.007307836	0.024599148	0.101873396	0.13231937	0.07793876	9.569132826	7.41501804	0.593993737	0.730309794
FBgn0015229	-0.033457459	-0.119224519	-0.262158301	-0.130240989	0.040441546	-0.091479688	-0.099165686	0.000850908	0.024515437	5.851413316	17.37868609	0.043105673	0.121759117
FBgn0015230	-0.081317307	-0.338224618	-0.304253204	-0.049239556	-0.250809648	-0.35421838	-0.104987153	-0.260009013	-0.197757944	4.977303185	26.98019706	0.001409356	0.008331953
FBgn0015239	0.158631489	0.172800738	0.225370527	0.176135381	0.098973564	0.192795814	0.074378297	0.100136198	0.166067664	5.215395514	9.3540941	0.405250824	0.571802652
FBgn0015240	-0.134013575	-0.014913138	-0.073582296	-0.009627155	-0.047992733	-0.010604313	-0.176737742	-0.063971642	-0.085144854	4.897047898	7.321100554	0.603726568	0.738108337
FBgn0015245	-0.00168023	-0.033273087	-0.05129304	-0.085008347	-0.122337523	-0.05848482	-0.09885723	-0.054102092	-0.168894384	8.05646127	7.904935331	0.543754189	0.69114697
FBgn0015247	0.087813156	0.033849757	-0.000137951	-0.026630619	0.014161677	-0.042696142	-0.02194134	-0.017251366	0.039790042	6.45617638	4.716659916	0.858275364	0.914205649
FBgn0015268	0.019635034	0.036893555	0.005696361	0.011010119	-0.042817851	0.005872576	0.05181928	-0.013798134	0.129293583	8.514013886	4.997140969	0.834557418	0.898143486
FBgn0015269	-0.052511595	-0.025709421	-0.101434044	-0.07899482	0.086822856	-0.215050901	-0.032700237	0.001966373	0.011266934	7.096119201	8.887997428	0.447676693	0.611619035
FBgn0015270	-0.43710596	-0.503395013	-0.265681437	-0.360993593	-0.504469701	-0.274738636	-0.087926808	-0.238898406	-0.280712591	0.710086867	4.731505313	0.857057491	0.913245009
FBgn0015271	0.584764949	-0.135778116	-0.272071979	0.201435911	-0.105078312	0.517292329	-0.214584344	0.493381555	0.239309531	1.619812248	41.41118511	4.21E-06	6.25E-05
FBgn0015277	0.16912198	0.020068222	0.195421466	0.155477045	0.037673169	-0.014417968	0.038785614	0.045643604	0.142566135	4.722355367	15.97435942	0.067418964	0.16968699
FBgn0015278	-0.111351811	-0.065420668	-0.06549266	-0.047171991	-0.060852194	-0.003194332	-0.088687621	0.03569745	-0.130141828	6.956602577	8.664830606	0.468770475	0.630197027
FBgn0015279	-0.179327433	-0.092349552	-0.049835022	-0.072160371	0.072746562	-0.197768194	-0.104236338	-0.129177151	-0.068418944	6.016895292	13.40805443	0.144994656	0.290781494
FBgn0015282	0.164330266	0.063411839	0.048185422	0.121160723	0.042080741	0.074673588	0.046740588	0.045846644	-0.0091555	6.835623038	9.47640263	0.39450877	0.563444456
FBgn0015283	0.078734637	-0.026119263	-0.016682083	0.022720922	-0.034666322	0.032441326	-0.010030719	0.024233521	-0.159734167	7.232262958	17.53832847	0.04092363	0.11718578
FBgn0015286	0.025478489	-0.021581078	0.054875699	-0.062244215	0.162453396	0.012902004	0.099630166	0.147068164	0.164077528	6.643951303	16.91578522	0.05005122	0.135616595
FBgn0015288	0.02934658	0.028287383	0.013969299	0.030347691	-0.050372025	0.058478677	0.097985493	0.029121636	0.117381501	9.156103914	7.154940277	0.620991619	0.74995912
FBgn0015295	0.040919252	0.041858462	0.21887071	-0.040934117	0.045100723	-0.097316246	0.063247046	0.071414947	0.010880622	4.457552464	11.73565381	0.22862543	0.394266103
FBgn0015296	0.028040523	0.057566917	-0.043185193	0.072834995	0.051020041	0.100804375	0.078870804	-0.053296062	0.003744077	4.586027993	5.80669206	0.75909866	0.849062731
FBgn0015299	-0.241157999	-0.156931482	-0.0675743	-0.046941786	-0.17789682	-0.022647812	-0.13430603	-0.049641192	-0.084719903	3.629472409	9.059281984	0.431820044	0.597578045
FBgn0015320	-0.144085832	-0.126926033	-0.220425634	-0.115963475	-0.102115508	-0.05091518	0.00802558	-0.095176927	-0.318893891	7.148442447	38.73210105	1.29E-05	0.000161497
FBgn0015321	0.033194354	0.058154074	0.008283427	0.127449333	0.013793706	0.05814359	0.044988496	0.034878728	-0.09060577	6.543446771	8.819719694	0.454079496	0.616915162
FBgn0015323	0.098209524	0.176392048	-0.095192578	0.114815962	0.215046038	-0.023902951	-0.021659601	0.172180646	0.153440254	4.00590766	3.838198419	0.921735364	0.953324511
FBgn0015324	0.027804235	0.012966365	-0.009679133	-0.028841702	0.060719501	-0.024459387	0.037819184	0.06706966	0.046738802	9.651521367	4.26718908	0.89296326	0.935671506
FBgn0015331	-0.013313433	-0.153692199	-0.017273422	-0.000880757	0.203087836	-0.042232403	0.015973248	0.027669719	-0.124569558	4.310833514	9.783762368	0.368272973	0.540283512
FBgn0015336	0.329583649	0.737768562	0.325259864	0.697908239	0.433962381	0.758624026	0.583410613	0.445310305	0.869188503	3.656642057	62.14244364	5.17E-10	1.84E-08
FBgn0015338	0.064587875	-0.011926738	-0.014961164	-0.107133746	0.009822285	0.054133039	-0.047393584	0.042173831	-0.023849827	4.86132621	4.088974644	0.905459355	0.944243716
FBgn0015359	-0.012504287	-0.066745406	-0.038524663	0.077967513	-0.185225792	0.073561579	-0.088122892	-0.133100798	-0.08507477	5.388732653	15.87868745	0.069458536	0.173233523
FBgn0015360	0.0553762	-0.128687698	-0.110947195	0.080181964	3.97E-05	-0.03269109	-0.000242432	-0.0195079	0.048017802	4.722147244	10.83701425	0.287046494	0.457529908
FBgn0015371	0.098705087	0.11712391	0.013277186	0.02879973	0.101639008	0.067776181	-0.00043889	0.156235456	0.016932054	5.826384387	7.553634405	0.579676883	0.719143327
FBgn0015372	-0.021146892	-0.084512535	-0.001330206	-0.094171411	0.024280579	-0.210347128	-0.03020547	-0.073523754	0.035496275	5.128797968	9.921540355	0.356874274	0.529688633
FBgn0015374	0.066553536	-0.033622822	0.033080214	0.113259848	0.032663899	0.14960591	0.04865253	0.114043758	0.148599133	6.151478972	12.12675648	0.206257363	0.367884075
FBgn0015376	-0.447846754	0.418787968	-0.572877313	-0.250256406	0.321609757	-0.34751544	-0.09543175	0.114768794	0.329249866	1.069935988	34.95205897	6.08E-05	0.000596181
FBgn0015379	-0.124224773	-0.230851881	-0.166322511	-0.114984531	-0.224344621	-0.083211822	-0.189878293	-0.012332588	-0.172831034	3.992166831	8.022600673	0.531870226	0.680746084
FBgn0015380	0.344204845	0.257986983	0.177485697	0.118461146	0.117351736	0.125642689	0.280379747	0.17411186	0.393454258	3.231001833	15.13478798	0.087299499	0.204182452
FBgn0015381	-0.99972732	-0.660601892	0.025015163	0.007314963	0.128263429	-0.144626742	-0.574326155	-1.529515639	-0.910556136	-0.294505095	24.9158886	0.003065646	0.015814732
FBgn0015391	-0.086256876	0.068592916	-0.130423137	-0.110062319	0.019764655	-0.182259482	-0.312017787	-0.158180087	-0.26125044	3.455909509	16.13338417	0.064147886	0.163450344
FBgn0015393	-0.156665566	-0.216743181	-0.135642278	0.03755399	-0.280898253	-0.335292709	0.07725283	-0.095328374	0.0252575	2.699852715	8.334854544	0.500784759	0.655965507
FBgn0015396	0.019360148	-0.178668209	-0.078444028	0.13045064	-0.101255895	0.079145087	0.004527891	-0.198289613	0.020747942	2.62467664	7.364215671	0.599255649	0.734587868
FBgn0015399	-0.053005735	-0.056862417	-0.213427255	-0.172041257	0.142900009	-0.140620194	-0.023765524	-0.053141005	0.00323202	4.615494161	15.74434616	0.07241608	0.178134473
FBgn0015400	-0.236648928	-0.110775287	-0.222845586	0.049875345	-0.14611247	-0.271804739	-0.020337733	-0.061094386	-0.227740911	2.629306201	7.056217869	0.631266235	0.758303756
FBgn0015402	0.071477296	0.037202967	-0.058441751	0.099685792	0.018040857	0.004569972	0.002298047	0.028406076	-0.105950365	5.204756364	10.25613648	0.330150356	0.501346067
FBgn0015477	-0.007044463	-0.031096559	-0.058987558	-0.076629865	0.067305044	-0.087007852	-0.07195952	-0.042296725	0.046147309	6.387187448	7.773713997	0.557101565	0.702157281
FBgn0015509	0.10916795	0.092939145	0.109341674	0.063516967	0.112184912	0.146905605	0.128621163	0.04285317	0.035923495	7.478806273	9.871333885	0.361001629	0.533618394
FBgn0015513	-0.15872698	-0.035151112	-0.034124419	-0.090101361	-0.021620745	-0.117445039	-0.033631734	0.043256626	0.036393041	7.35030369	10.20333723	0.334276217	0.505841535
FBgn0015519	-0.452424516	-0.181094877	-0.664950193	-0.023606578	-0.043974023	-0.313535658	-0.315409362	-0.23126093	-0.010171817	1.73258634	15.40313116	0.080441334	0.192153384
FBgn0015520	0.144970871	0.115229782	0.039716328	-0.033037165	-0.123407498	-0.068646442	-0.103756542	-0.047956893	-0.124061531	4.297826261	12.50517281	0.18630413	0.343593349
FBgn0015521	0.172252066	0.094282317	0.196477213	0.14851396	0.084162516	0.224204806	0.176103937	0.176175457	0.299555325	8.060043862	17.24915026	0.044954295	0.125458904
FBgn0015522	0.123843902	0.127546113	0.31865184	0.240601424	0.320575022	-0.061279392	0.248704794	0.090088757	0.278270116	5.595691325	22.74542274	0.006794095	0.029907625
FBgn0015524	0.208307686	0.003412589	0.046558853	0.023558596	0.354843412	0.457042075	0.311335965	0.417386708	0.442372875	2.177691368	16.85707581	0.051001767	0.137289572
FBgn0015527	0.132240582	0.092941858	0.077376538	0.032612688	-0.014129539	-0.006223571	0.016356835	0.034887383	0.021524204	4.48758639	2.721238593	0.974330096	0.985426021
FBgn0015541	-0.122476077	-0.102294533	-0.087428098	-0.060026766	-0.040216109	-0.263278755	-0.163916667	-0.129799686	-0.136335285	6.710840442	13.92639237	0.124967791	0.262894938
FBgn0015542	-0.069229718	-0.043563997	0.009791401	0.059448052	0.028773399	-0.150640246	-0.071461087	0.018745997	0.075297271	8.135180611	9.81743884	0.365465871	0.537480733
FBgn0015544	-0.154447028	-0.091917102	-0.220731345	-0.031146795	-0.249323301	-0.015340977	-0.026235671	-0.181835764	-0.19765231	4.971441378	19.97368862	0.018075478	0.063151987
FBgn0015546	0.370938365	0.361924539	0.394436428	0.568558122	0.260591615	0.152443431	0.257554451	-0.001581176	0.456905293	2.762819704	20.36007643	0.015815721	0.057232181
FBgn0015553	-0.171821235	-0.516165814	-0.731133932	-0.196216445	-0.58229751	-0.557450066	-0.900366457	-0.019660008	-0.362040265	-0.098791053	8.554024768	0.479416105	0.638926187
FBgn0015558	-0.008032919	-0.060233369	-0.189590243	0.223738891	-0.016209078	-0.303470311	-0.141540494	0.350353161	0.32468067	4.374914754	29.80748563	0.000473062	0.003353278
FBgn0015561	0.104396233	-0.160292745	0.218431685	-0.106497117	0.367308186	0.082920656	-0.217705995	-0.118335859	0.099796729	2.11653653	12.85115775	0.169457686	0.323711588
FBgn0015565	0.025585413	0.12464017	-0.037144551	0.150885899	0.199621628	0.127834393	0.12721827	0.026916023	0.027248942	6.280654011	12.81919972	0.170959391	0.325637394
FBgn0015568	0.077614944	-0.02174119	0.257948284	0.03767548	0.307068343	-0.001587213	-0.171882329	-0.264876693	0.089114733	5.355080091	53.08718723	2.81E-08	6.94E-07
FBgn0015569	0.110901293	-0.061927571	0.103218184	0.025140404	-0.119752238	-0.002959365	-0.037404774	-0.040217065	-0.017950993	7.077965103	11.25447044	0.258668831	0.427288621
FBgn0015570	0.523890979	0.588969771	0.678724853	0.250031368	0.764965052	0.572263787	0.580921215	0.5999885	0.769939305	5.072213355	82.87472698	4.33E-14	2.84E-12
FBgn0015571	0.111381233	0.107816191	0.117081236	0.117160029	0.13699953	0.203231318	0.142217855	0.086915188	0.098021682	7.403565962	8.667667895	0.468499343	0.630126155
FBgn0015572	0.015546089	0.023151177	-0.06928934	0.018260443	-0.238413098	-0.172950149	-0.210260096	0.101099469	0.15729827	2.22438179	5.90276727	0.749608965	0.841978534
FBgn0015574	0.031802362	-0.010166047	-0.087225557	-0.129752088	-0.026622127	0.00626939	0.045215624	-0.046276321	-0.174229263	5.733370617	11.643972	0.234132518	0.400576614
FBgn0015575	0.070941159	0.004651034	0.149112341	0.049048739	-0.002645008	0.030852375	0.086082979	-0.003826436	0.136227596	7.566325788	6.887656708	0.648814794	0.771332309
FBgn0015576	0.192698445	0.154465437	0.091424366	0.321943222	0.072109121	0.194629736	0.198930015	0.218480981	0.200768458	6.636866666	20.42736221	0.01545059	0.056208913
FBgn0015577	-0.02881867	-0.000516293	0.060519453	-0.097371452	0.063960792	-0.036143361	-0.042248319	-0.121840461	0.104511036	5.849335599	17.89468972	0.03641517	0.107311302
FBgn0015582	-0.06170196	-0.0057192	-0.000259865	-0.044378873	-0.735591653	-0.163725049	0.1601584	-0.020612262	-0.185263769	4.830136592	55.7884906	8.61E-09	2.39E-07
FBgn0015583	-0.072211434	-0.096094051	0.106152596	0.021119048	-0.119671727	-0.099482212	-0.078458544	-0.320533282	0.113334827	4.19500031	22.52926478	0.007344699	0.031756397
FBgn0015584	-0.275358395	-0.086887293	-0.153537945	-0.115072538	-0.238820541	-0.052364304	-0.24590804	-0.312487602	-0.06272476	9.13240966	14.84316257	0.095335105	0.217768628
FBgn0015585	-0.301927634	-0.064708878	0.004429822	-0.050545847	-0.235184049	0.056164968	-0.192310189	-0.182273213	0.160833998	6.461532302	43.86094583	1.50E-06	2.51E-05
FBgn0015586	-0.66885902	-0.199971052	-0.220947476	-0.163761387	-0.527731527	-0.138919717	-0.520274308	-0.797117679	-0.202272323	7.197057591	40.63926943	5.82E-06	8.15E-05
FBgn0015589	-0.043777911	0.075929318	-0.097192371	0.026657549	0.063567821	0.051568488	-0.022372691	0.046333204	0.017622985	6.457425048	6.399146855	0.699400195	0.807834876
FBgn0015591	-0.001846361	0.023999348	0.097543923	0.133304157	-0.0030008	-0.003420409	0.128918677	0.11875896	0.142777405	4.451077759	6.111618293	0.728697168	0.828407577
FBgn0015600	-0.019415717	0.050955234	-0.206971903	-0.079639889	0.062777708	0.136445568	0.058573614	0.053912515	-0.001606621	8.536414327	40.76615364	5.52E-06	7.79E-05
FBgn0015602	-0.086803596	-0.118417714	-0.09622377	-0.094651197	0.05671634	-0.162010278	-0.097149503	-0.070038397	-0.129626583	4.351661219	5.322613972	0.805327376	0.879647697
FBgn0015609	-0.135440567	-0.002814066	-0.10302204	0.027160773	0.068133705	-0.125421793	-0.080312813	-0.066389638	0.020933732	5.6764392	3.807341178	0.923629	0.954565525
FBgn0015615	-0.06855826	0.004468227	0.046054778	0.009250613	-0.006881408	-0.017924278	-0.052223343	0.039259946	-0.008535701	4.733222463	2.961748708	0.965792183	0.979973779
FBgn0015618	-0.009551886	0.208137579	0.385078469	0.009579196	0.219306477	0.219818091	0.302286596	0.213405946	0.259992887	1.940438276	5.294887202	0.807881907	0.88152016
FBgn0015622	-0.041492544	-0.074083369	-0.051185169	0.053707194	-0.013100691	-0.045774808	-0.018585223	-0.041010882	-0.08791149	8.373896571	4.391206445	0.883832006	0.930094962
FBgn0015623	-0.019194189	-0.010470735	-0.025229574	0.091734782	-0.052926448	0.028811263	0.067788176	0.001348964	0.033706618	10.74405985	6.254229238	0.71422894	0.818084563
FBgn0015625	0.072264745	0.157879211	0.155350261	0.256976259	0.164072817	0.463285085	0.102423222	0.215619367	0.111180679	3.908065518	26.87627522	0.001466214	0.008601988
FBgn0015663	0.00825399	-0.033406092	-0.106403223	-0.29739107	0.151422574	0.100385845	-0.131097152	-0.186348936	0.389454547	4.409595525	15.24489114	0.084425163	0.198955363
FBgn0015664	0.050845139	0.063808149	0.043030779	-0.042342676	-0.040431764	-0.016581269	-0.075991233	-0.159502167	-0.033939772	4.746743434	8.047318	0.529384832	0.678713583
FBgn0015714	0.137163473	-0.182036121	0.316452096	-0.047756822	0.48514718	-0.087494186	0.099797524	0.307881957	0.117670433	5.303427626	51.50014999	5.62E-08	1.30E-06
FBgn0015721	-0.353050489	0.120976983	-0.240104182	-0.326843734	-0.76216684	-0.534880216	-0.183526701	-0.527567422	-0.029948444	2.807626549	50.25410417	9.65E-08	2.13E-06
FBgn0015737	0.193360995	0.030731614	0.095788082	0.138709546	-0.009578762	-0.06522057	0.002413596	0.018669009	0.055359904	7.499118692	9.012722139	0.436100651	0.601605028
FBgn0015754	-0.080837625	-0.059795697	-0.058253369	-0.067998537	0.010178311	-0.117143749	-0.020370053	0.018141125	-0.003714778	7.558493334	7.455863959	0.589768456	0.726906959
FBgn0015756	0.117998284	0.102365574	0.143027605	0.051801173	0.059447409	0.154991154	0.135602022	0.037935913	0.281213708	8.987658512	23.26276878	0.005632384	0.02581323
FBgn0015765	-0.081868868	-0.290805745	-0.013726942	-0.159415064	-0.056072394	-0.10780619	-0.337762336	-0.292895884	-0.031628488	3.85853338	18.82512399	0.026721573	0.085218939
FBgn0015766	-0.016103915	-0.038049497	-0.021806938	0.041701052	0.011393596	-0.050303247	-0.012318614	-0.011659653	0.037767595	10.85867858	3.687658919	0.930742301	0.959168258
FBgn0015770	-0.127099506	-0.05273335	-1.567826086	-0.483715728	-0.384825934	-0.276614623	-1.029628478	0.024344179	0.062766766	-0.560609651	16.81051205	0.051767358	0.138703347
FBgn0015772	0.008881218	0.094511216	0.074178169	0.033651832	0.090381725	-0.014800333	-0.019619001	0.123066739	0.194132197	6.721326099	14.3790438	0.109466339	0.240745399
FBgn0015773	0.031515597	-0.101588388	-0.04423299	0.160749507	-0.029019616	0.008695804	-0.123473104	-0.041676611	0.007497756	4.843286941	11.26011715	0.258299815	0.426801241
FBgn0015776	-0.080378457	-0.049323921	-0.017845404	-0.09088113	0.023053135	-0.083829237	0.025129249	-0.151102347	0.039469857	8.636171696	13.75623506	0.131264466	0.271285112
FBgn0015777	-0.053162782	0.029981353	-0.04922341	0.026289433	-0.001425609	-0.05802287	-0.01287621	-0.045041881	-0.05570041	8.990604428	4.847655806	0.847381075	0.907063655
FBgn0015778	-0.015091267	-0.023634582	-0.054234328	-0.062767255	-0.008425284	-0.064887492	0.006133911	0.058091507	-0.037643147	8.625056705	4.102589971	0.904531373	0.943617071
FBgn0015781	0.016012579	0.006118925	0.053053208	-0.185919685	-0.192605731	-0.167426392	-0.049912823	0.010343747	-0.090568864	4.521521334	12.04136547	0.210987353	0.373712127
FBgn0015789	0.061016883	-0.040278609	-0.020813005	0.063040179	0.024188514	-0.052451424	0.017926628	0.002011071	0.113916984	7.086296202	11.75714544	0.227349113	0.392697017
FBgn0015790	-0.027305158	-0.038056027	-0.039328209	-0.087973933	0.028838049	-0.100402352	0.003577993	0.01584933	0.006106682	7.756973124	8.316102373	0.50263126	0.657418861
FBgn0015791	0.065444461	-0.046762699	0.076866389	0.115524934	0.131098793	0.096495681	0.024736862	0.106619832	0.05615194	6.608345345	13.27908249	0.150379336	0.298533896
FBgn0015793	0.098768504	-0.015320058	-0.111059585	0.074429335	0.033740752	0.044121855	0.041651862	0.012039029	0.054484927	4.623577151	7.014818711	0.63557649	0.761714892
FBgn0015794	0.232852627	0.1026198	0.172771654	0.066829486	0.034008149	0.04052713	0.152836597	0.191876415	0.298668742	5.381941782	19.00421299	0.025157097	0.081515371
FBgn0015795	0.000237399	-0.003219663	0.013345065	0.017428719	0.132780076	0.033453742	0.04494183	0.079192044	0.072672168	8.136553841	6.490278134	0.690021623	0.801010917
FBgn0015797	-0.032650019	-0.113497583	0.035834282	-0.031664527	0.052185223	-0.037318873	-0.008452513	-0.001992096	0.115682131	6.164128832	9.445954439	0.397167177	0.565357083
FBgn0015799	0.14237161	0.206938621	0.108259351	0.085414976	0.215400133	0.049036327	0.107156525	0.037760363	-0.052683563	5.256910443	14.87994455	0.094286923	0.216015702
FBgn0015801	-0.164096439	-0.036998323	0.230237192	0.068175218	-0.164413431	-0.061571191	-0.016022865	0.080787494	0.023469455	5.203684475	27.91707544	0.000984777	0.006172128
FBgn0015803	-0.020117188	-0.051752949	-0.006056013	-0.029046468	0.03223464	-0.090535664	-0.012629396	0.005239592	0.010441865	6.013312813	2.709082482	0.974722028	0.985426021
FBgn0015805	-0.137771379	-0.133202367	-0.002691982	-0.008511394	-0.035432344	0.051859056	-0.168839446	-0.197644659	-0.133997138	4.971945895	17.71898615	0.038577364	0.112391513
FBgn0015806	0.103580479	-0.028980243	-0.122998834	-0.064303171	-0.029280794	-0.104411321	0.003683733	0.043612646	0.186912094	7.181058489	18.26025837	0.032271365	0.098080472
FBgn0015818	0.041783852	0.153537527	-0.060842624	0.050022486	0.117887352	0.192766107	0.053272666	-0.005271431	-0.043121839	3.185920813	4.583246657	0.86902104	0.920303895
FBgn0015828	0.006841953	0.016149191	0.058945243	0.159216688	0.030631236	0.093369965	0.085724643	0.066651914	-0.009612958	4.338632312	5.524390635	0.786412633	0.865871747
FBgn0015829	0.106496732	0.116889622	0.037522254	0.143861781	0.115879699	0.015493457	0.065910746	0.152925746	0.045962232	4.435205177	4.41284712	0.882203133	0.929089409
FBgn0015834	0.130256748	0.111013584	0.056143337	-0.074515573	-0.051630806	0.187541708	0.0923686	-0.019112264	0.073542908	6.819879578	19.51884625	0.021125394	0.071345347
FBgn0015838	0.124442776	0.100697533	0.127733343	0.276274582	0.12758671	-0.12909663	-0.16316683	-0.160969143	-0.058529977	3.225010473	17.18408578	0.045910051	0.12738687
FBgn0015872	-0.016125702	0.174875883	0.020085344	0.09317367	0.041683201	-0.019033024	0.151064596	0.103581672	0.144421316	6.895933853	18.53364774	0.029463468	0.091449279
FBgn0015903	0.093552003	0.037099757	0.045217899	0.003990623	0.067098697	-0.020150302	-0.003506337	-0.00526461	-0.034109715	5.00300768	4.475113199	0.877458856	0.926090653
FBgn0015904	0.421898307	0.21852695	0.108206287	0.142527308	0.191899771	0.178901467	0.235896727	0.156732471	0.175780855	2.625961217	7.30113156	0.605798763	0.739025697
FBgn0015905	-0.120566606	0.018562982	-0.260793481	-0.079354965	-0.052354053	-0.10148246	-0.057698063	-0.225996927	-0.243642959	3.546467935	12.30668275	0.196566945	0.355510859
FBgn0015907	-0.068043499	-0.113629186	-0.114945829	0.012892786	-0.222243234	-0.181867505	-0.222051011	-0.28077099	-0.164131804	6.630360702	41.42551925	4.18E-06	6.24E-05
FBgn0015919	0.147720609	0.187974536	0.118114792	0.285879948	0.193144391	0.154550973	0.190737802	0.082130112	0.367129224	3.483765101	7.297827287	0.606141733	0.739181613
FBgn0015924	0.049675302	0.040313081	0.161796548	0.10469543	0.066420513	-0.075676269	-0.090882441	-0.178163666	0.088156027	7.235794607	31.59650926	0.000233762	0.001857864
FBgn0015925	-0.027197714	0.004816844	-0.014878355	-0.02880846	-0.240666923	-0.028541335	0.254730251	-0.152597611	0.034578882	4.695502252	23.33840712	0.005479416	0.025245774
FBgn0015929	-0.055226077	-0.474983766	-0.487048855	-0.193645977	-0.391781027	-0.386751458	-0.513854899	-0.475299749	-0.054370366	3.067916794	29.48994493	0.000535531	0.003725151
FBgn0015949	-0.085643372	0.094039299	-0.019001078	0.019556845	0.04671545	-0.015249684	0.039741416	0.039960626	0.068367334	6.272297299	9.832486965	0.364215907	0.536788195
FBgn0016013	0.003496259	-0.097079558	-0.017794389	-0.078689918	0.037248149	-0.236215843	0.064384092	0.051684682	0.106340844	4.897196239	7.496668561	0.585552713	0.723942394
FBgn0016031	-0.077627092	-0.081512517	0.055419532	0.088443022	0.143414359	-0.059057384	-0.035169661	-0.017594386	0.034895478	7.428296248	12.32937621	0.195371059	0.354098011
FBgn0016032	-0.085233381	-0.042800573	-0.108805773	-0.107620216	-0.250929839	-0.208215271	-0.117863732	-0.242606167	-0.218713236	3.301034378	7.633646464	0.571444863	0.71338866
FBgn0016034	0.14889604	0.169686288	-0.257791556	0.106208048	-0.045082964	0.067573308	0.0547674	0.028980741	-0.222822096	2.994265138	16.41148638	0.05877027	0.152818592
FBgn0016038	-0.04090745	-0.031123547	-0.03664026	-0.070959412	0.009209824	0.05456352	0.030309645	0.058553812	-0.003993539	5.275469453	4.936094121	0.839843118	0.901310293
FBgn0016041	-0.058253874	0.036046269	-0.002087482	-0.014633888	-0.025237041	0.052417023	-0.041540464	0.015943529	-0.078326571	5.869613701	4.802427628	0.851179778	0.908912246
FBgn0016047	0.339019763	-0.160801509	0.319596724	0.502654289	-0.051338128	-0.469966492	-0.033102078	-0.243213033	-0.006397406	0.9832375	19.91952473	0.018415593	0.064107375
FBgn0016054	1.333909794	0.581943242	0.578744987	-0.392796811	-0.099315443	0.593703517	0.039065997	0.755324421	0.702558417	0.378396249	35.52134516	4.82E-05	0.000495265
FBgn0016059	-0.010366634	0.021699726	-0.05959323	-0.040726627	0.02197122	-0.119360806	-0.037400016	-0.011278873	0.016719313	7.148515069	6.071274932	0.732764138	0.83122756
FBgn0016061	-0.04263663	-0.092651673	-0.128845536	-0.200366876	-0.068241482	-0.282624558	-0.291568325	-0.209264705	-0.09113657	4.780688619	14.43340277	0.10772193	0.238016499
FBgn0016070	-0.030297038	0.153269318	0.186858926	0.153427046	0.124446015	0.005484285	0.020575391	0.011111307	0.195218187	6.597366258	18.03776459	0.034737923	0.103415989
FBgn0016075	-0.024478335	0.069569066	-0.062498114	0.053679635	0.135796553	-0.155212785	-0.207879337	-0.200105978	0.038828535	7.666356569	10.9488723	0.279229778	0.449256387
FBgn0016076	-0.00056365	0.062238032	0.076265017	-0.000869239	0.306891578	0.377907415	0.280734978	0.347528935	0.509009494	8.441805732	88.14965447	3.82E-15	2.98E-13
FBgn0016078	-0.04472498	-0.073501537	-0.107857861	0.197789624	0.081770939	0.073291881	0.023334956	0.056106397	0.259617875	5.597571275	31.02272268	0.000293387	0.002253064
FBgn0016081	-0.036923694	0.139108408	0.001827147	-0.048437246	0.104573488	-0.122457796	-0.034802384	0.048796271	0.004765574	8.104038874	12.97327423	0.163819309	0.315825917
FBgn0016119	0.032321553	-0.015886373	0.099327982	0.118381321	0.023630201	-0.062730443	-0.021881623	-0.050886664	-0.043855845	8.763005098	4.219489021	0.896381352	0.938203864
FBgn0016120	0.10872248	0.117016663	0.197157517	0.223551104	0.194650382	0.019260039	0.06141887	0.113406181	0.44521192	8.594550653	20.3470158	0.015887536	0.057420031
FBgn0016122	0.088508428	0.170671416	0.093572898	-0.025708865	0.048641254	0.000233064	-0.123264503	-0.060175765	-0.121269169	7.957334501	27.15053508	0.001320767	0.00786463
FBgn0016123	0.489629508	0.397628649	0.352006055	0.326935279	0.32438064	0.453433433	0.277621309	0.315362733	0.438810684	8.534858499	19.55702732	0.020851844	0.070719065
FBgn0016126	-0.146902972	-0.07657123	-0.040882091	-0.105323939	-0.068130884	-0.169442333	-0.02095208	-0.058443912	-0.052427663	8.087868172	5.764722726	0.763215339	0.851597405
FBgn0016131	-0.264407682	-0.127847763	-0.139725731	-0.059783177	-0.163080699	-0.272028421	-0.241943581	-0.177711595	-0.000384773	3.451992218	9.72473283	0.37322587	0.543885155
FBgn0016641	-0.047169332	0.026995242	0.032665466	0.072909423	0.023650867	-0.057365232	-0.088856983	0.054662164	-0.024224265	5.836042095	5.137701406	0.822143007	0.890095722
FBgn0016650	0.045664894	0.170597804	0.087405946	0.133130227	0.232955924	0.016252918	0.199037993	0.038891753	0.374566213	4.387251266	17.74863601	0.038204368	0.111530081
FBgn0016660	0.310028897	-0.023253994	0.234533973	0.11263568	0.264551499	0.500880468	-0.150634668	-0.056124405	0.207483269	1.053177734	10.77276028	0.291607285	0.462436178
FBgn0016672	0.125894252	0.022502176	0.120718897	0.170506476	-0.050087755	0.01052616	0.172393884	0.131055448	0.193029067	5.815319444	16.84957878	0.051124329	0.137555319
FBgn0016675	0.240848091	-0.407936185	-0.003297785	-0.259418569	0.010119017	0.195942953	0.059000897	0.017083945	0.634550367	5.880861315	56.36757075	6.68E-09	1.92E-07
FBgn0016684	0.290776469	0.203629941	0.441414007	0.287061942	0.40665213	0.206181778	0.381608283	0.303975216	0.668362064	5.957263514	25.31921153	0.002637636	0.014006075
FBgn0016685	-0.047031526	-0.17017947	-0.087955013	0.043824063	-0.177300023	-0.04330755	-0.118020121	0.01364494	-0.126822571	5.484985329	11.14729392	0.265747703	0.434811923
FBgn0016687	0.007976521	-0.195204099	-0.133691185	-0.061930009	-0.150533346	-0.222368141	-0.163009527	-0.217136689	-0.15134075	7.301668843	13.37062828	0.14654025	0.292826751
FBgn0016691	0.021081863	0.123982005	0.147060746	-0.004678844	-0.021537567	-0.104421883	-0.13584374	-0.15169934	0.070318427	8.963009276	7.584138233	0.576535482	0.716555678
FBgn0016693	0.068686126	0.015090812	0.049746885	-0.025491058	0.029174883	-0.013067725	0.003687353	0.027049301	-0.057628596	7.925585244	6.749898001	0.663140239	0.781676771
FBgn0016694	-0.103425516	0.074974224	0.086929594	0.045454456	0.200427666	0.036598207	0.171458134	0.258126895	0.439869415	9.596664193	41.92852091	3.39E-06	5.23E-05
FBgn0016696	-0.04380176	-0.001207528	-0.01104398	0.087164452	0.067387105	-0.076314894	0.012553526	0.044431266	0.039753665	6.730011991	11.48833571	0.243714167	0.411215752
FBgn0016697	0.058116129	-0.129126346	-0.090369497	-0.041920105	-0.067273305	-0.027849725	-0.036908617	-0.091121534	-0.048106095	6.614354358	6.409377722	0.698349184	0.80708942
FBgn0016698	0.005471116	-0.017321657	0.106218504	0.044226031	-0.023308575	0.097998715	-0.112335937	0.036553311	-0.010254864	4.045346279	6.232920085	0.716399281	0.819107074
FBgn0016700	-0.082086148	-0.104714111	-0.09269015	-0.113262818	-0.078667054	-0.13801521	-0.04257225	-0.05600099	-0.017203328	8.012026842	5.5702938	0.782034721	0.862945179
FBgn0016701	0.029839515	-0.007410218	0.092952245	0.083764848	0.002152176	-0.032904686	-0.007080733	-0.045157732	0.116523291	5.312315369	8.340282411	0.5002508	0.655787145
FBgn0016715	0.024526932	-0.239145268	0.078691393	-0.103613867	-0.160439436	-0.05770223	-0.01370417	0.015684934	-0.073424538	4.297291288	5.762484917	0.763434329	0.851597405
FBgn0016726	0.128131151	0.073634144	0.236181002	0.283950313	0.147013272	0.180532752	0.146427299	0.221849932	0.287849995	8.082124888	21.63037477	0.010127217	0.040614223
FBgn0016754	-0.048013146	0.040322791	-0.102559923	0.029910437	0.080472858	-0.091403953	-0.02646342	0.008903956	0.055961513	5.899841187	8.226712301	0.511470566	0.664157796
FBgn0016756	0.025985917	-0.02838186	-0.097043679	-0.096071144	-0.048928454	-0.036217982	-0.046050676	-0.009383449	-0.102779237	8.598120347	7.392225993	0.596353575	0.732254691
FBgn0016762	0.09536954	-0.048746051	-0.150343816	-0.013140306	0.008741007	-0.054794471	-0.010294991	0.02606142	-0.235943515	2.70057812	5.051116021	0.829829766	0.895619744
FBgn0016792	-0.153027511	-0.086383186	-0.248758328	-0.109490414	0.020888156	0.088009616	0.011646972	0.078934915	-0.142511947	5.486912273	20.03293735	0.017710221	0.062082608
FBgn0016794	0.002868792	-0.171525447	0.091925617	-0.12980332	0.165938881	-0.100826971	-0.071848486	0.13931398	0.11868736	5.43220245	34.67900837	6.79E-05	0.000654333
FBgn0016797	0.083593622	0.254435676	-0.076925758	0.227176	0.268790925	0.009407957	0.106561466	0.178152482	0.289591478	4.346134742	11.65218217	0.233635223	0.399962983
FBgn0016917	-0.100104714	-0.171796778	-0.124550123	-0.226555911	0.070787441	-0.177454529	-0.105904448	-0.004045789	-0.101849102	8.499603683	20.4776696	0.015182819	0.055498805
FBgn0016920	-0.11156937	-0.119252087	-0.201951808	0.095313385	-0.441031377	-0.653805888	-0.597492902	-0.331249832	-0.051604515	2.089332261	26.95420703	0.001423372	0.008406197
FBgn0016926	-0.088489221	-0.104076609	-0.128785182	-0.12089323	-0.253853309	-0.247567604	-0.094564829	-0.045431173	-0.104974058	8.261511375	17.32162933	0.043911154	0.12338318
FBgn0016930	-0.08180402	0.082191053	-0.014240269	-0.023749247	0.062567493	-0.0320822	0.022730094	0.040132922	0.047287147	6.527051843	6.619673563	0.676648917	0.79194001
FBgn0016970	-0.366135386	0.008931958	-0.507810421	0.25925753	-0.33058764	-0.003674166	-0.02137386	-0.394664498	-0.235620688	1.3722643	15.9447244	0.068044898	0.170703939
FBgn0016975	-0.112476389	0.085197934	-0.053532667	0.091435237	0.086423881	-0.101920099	-0.04943825	0.072805448	0.06879085	7.174668003	14.37931432	0.109457598	0.240745399
FBgn0016976	-0.109753126	0.121082596	-0.095314331	0.059120745	0.112296065	-0.150550887	-0.121210391	0.117777041	0.111327827	5.602477861	7.551561301	0.579890508	0.719253704
FBgn0016977	-0.129177062	0.010159674	-0.184403719	-0.002314409	0.194329606	-0.087529521	0.079078522	0.286012756	0.270475732	8.246335268	10.44529058	0.315652645	0.485943373
FBgn0016978	0.150234399	0.069859406	-0.003033547	0.093143977	-0.099287726	0.188971979	0.175180927	-0.066928161	-0.047080805	4.714811342	26.14995069	0.001930685	0.010794828
FBgn0016983	-0.033456789	-0.074939507	-0.0541519	-0.054211945	-0.051704988	-0.106424477	-0.08365824	-0.035547545	-0.058114962	5.412232116	1.867925215	0.993388045	0.996532862
FBgn0016984	0.007571745	-0.153435043	-0.125004387	-0.080137002	-0.026252041	-0.100539479	-0.110377517	-0.02027147	-0.06524802	5.965152024	12.14444036	0.205288414	0.36655242
FBgn0017414	0.092373119	0.034555911	-0.137336654	0.093596913	0.043698466	0.096305613	0.133419682	-0.14621478	-0.019405613	3.35501018	9.394571496	0.401677162	0.568249255
FBgn0017418	-0.093076092	0.055881351	0.024665537	-0.059665872	0.060564114	-0.148749685	-0.121548671	-0.153474777	-0.020606959	7.64935839	13.03765576	0.160909769	0.311917541
FBgn0017429	0.136189433	-0.019213867	0.151820334	0.12442629	-0.022527768	0.160296375	-0.032290062	-0.001491425	0.025597289	4.798723192	15.64753622	0.074616861	0.18189239
FBgn0017430	-0.300808265	-0.284237773	-0.320851439	-0.134818632	-0.266034307	-0.160851077	-0.239269645	-0.145272034	-0.439893533	3.977450762	10.75580144	0.292819642	0.463212978
FBgn0017448	0.358511711	0.316372716	0.036385966	0.1891641	0.448638942	0.129768149	0.062988854	-0.223514018	0.207033021	4.442345908	32.259354	0.000179581	0.001482404
FBgn0017456	0.051408085	0.148281876	0.088449118	0.210601941	0.030707588	0.27227603	0.207095777	0.310306976	0.099793209	5.424647791	14.36617614	0.109882847	0.241486965
FBgn0017457	0.035037245	0.181079887	0.140235845	0.088029057	0.036828492	0.026142932	-0.003352489	0.08194647	-0.01988696	4.423759653	4.961005502	0.837694168	0.900092243
FBgn0017482	0.091532786	0.023061419	0.195929096	-0.018839161	-0.0299058	0.057460038	0.028206676	0.032561001	0.144458765	4.219275973	8.563502753	0.478501227	0.638199661
FBgn0017545	-0.03319396	-0.029323293	0.029700853	-0.063882742	-0.132840154	-0.117399939	0.001023608	0.00673285	0.153791155	10.08528487	20.96798909	0.012793315	0.04867618
FBgn0017549	0.040055096	0.056901042	0.086887192	0.119070579	0.140094544	-0.071221922	0.063071075	-0.032172615	0.036152409	6.056261225	12.52304778	0.1854016	0.342984043
FBgn0017550	0.023705165	0.027389751	0.103302777	0.135775234	0.04681701	-0.05822941	0.022006065	0.079696402	0.054267376	6.106599137	10.00111998	0.350394551	0.522792
FBgn0017551	-0.168607619	-0.059195345	0.018605328	0.048555719	0.045585004	-0.084696722	-0.032805156	-0.039450763	-0.104581644	3.904537856	5.729817654	0.766625062	0.853518782
FBgn0017556	-0.207622808	-0.099840314	-0.111652253	-0.269229261	-0.227752903	-0.029044837	-0.077223099	0.179169921	-0.224001996	5.183253021	38.18859954	1.61E-05	0.000196281
FBgn0017557	-0.053712555	0.059066627	-0.143433274	-0.23957117	-0.023358287	-0.032378199	-0.031893484	0.025782001	-0.040925618	3.52151664	7.139195595	0.622629703	0.750955975
FBgn0017558	0.014943898	0.025582412	0.096703497	0.109765748	0.151355135	0.06139422	0.056862829	0.149248927	0.239289406	7.541216214	9.013375872	0.436040393	0.601605028
FBgn0017561	-0.007004752	0.080636129	-0.330345746	-0.049520404	-0.331770181	-0.096327516	-0.102504173	-0.289280672	-0.361285078	5.160805223	52.76101467	3.24E-08	7.88E-07
FBgn0017566	-0.021212238	0.095615372	0.078475403	0.029866494	0.008516175	-0.033194235	-0.094807641	-0.019307353	0.09699929	9.414487504	6.250807746	0.714577608	0.818237717
FBgn0017567	-0.021340996	0.092586646	0.240381844	0.143117644	0.177652432	0.131659893	0.057757827	0.057222504	0.213619974	8.088075381	14.7304535	0.098611059	0.22317545
FBgn0017572	0.056932032	0.036238022	0.02491612	-0.033714696	0.051647492	-0.006899882	0.051093092	-0.022380331	-0.02693478	6.413156584	5.314966758	0.806033057	0.880002032
FBgn0017577	0.233438024	-0.112233314	-0.27126163	-0.048589589	-0.157202916	-0.205540405	-0.007827537	-0.113985125	0.22995135	2.626829443	21.78398922	0.009589373	0.038992728
FBgn0017578	0.021432536	-0.022415523	0.002021455	0.137840668	0.001968265	-0.010321005	0.042295888	-0.038870577	0.023211132	4.673718506	4.374013832	0.885118641	0.9308065
FBgn0017579	0.057079605	-0.019878807	0.081258529	0.062797732	-0.069179081	0.20363326	0.072931054	0.021942666	0.11518111	8.916197015	17.94534153	0.035812996	0.105888284
FBgn0017581	-0.030815834	-0.009181587	-0.032766967	0.006575329	0.032824891	-0.058138267	0.031257591	0.04976878	0.119672378	10.30508679	4.078029463	0.906202096	0.944488629
FBgn0017590	0.000817989	-0.045450387	0.029050895	0.036535509	0.027034638	-0.085866364	-0.118095502	-0.039434282	0.029102193	4.742369024	6.33182455	0.706303159	0.812602343
FBgn0019624	0.057438707	0.150019796	0.281854338	0.224741497	0.085418213	0.002291115	0.004738192	0.050657505	0.22249956	9.310416509	11.33416316	0.253497282	0.42187448
FBgn0019637	-0.077252776	-0.181740712	-0.038875368	-0.070566708	-0.21426744	0.017677054	-0.203962626	-0.26984298	-0.166189005	4.213780026	13.52352139	0.14031256	0.283999774
FBgn0019643	0.11590044	-0.242636924	-0.027559075	-0.024263043	-0.162730314	-0.184478755	-0.015891803	-0.11323103	0.156865773	8.255032251	50.66471793	8.08E-08	1.82E-06
FBgn0019644	0.117335829	0.217127255	0.26235918	0.075889712	0.05596237	-0.049982341	-0.121217312	-0.075182209	0.151838808	9.175233071	13.88146188	0.126604778	0.264900111
FBgn0019650	-0.026193929	0.056941973	0.05137784	0.226611763	0.323676356	0.12123812	0.071754364	0.16228357	0.22997821	4.591684318	20.55742063	0.014767311	0.054272219
FBgn0019662	0.097874926	0.057881611	0.068401754	0.124754889	0.102268384	0.064743692	0.089226419	0.113270323	0.130886082	5.821176705	5.735923813	0.766029517	0.853392853
FBgn0019686	0.324307691	0.09840313	0.174529877	-0.045964849	0.140161093	0.342662949	0.005249746	-0.004604751	0.328333079	3.349771478	19.35118995	0.022366975	0.074497797
FBgn0019828	0.03066293	0.075972357	0.120070155	0.065811504	-0.03082264	0.125664015	0.142209708	0.260481105	0.098171808	8.810662254	14.26975398	0.11304792	0.245960217
FBgn0019830	-0.016023087	-0.039528117	0.007832757	0.023855485	-0.017150831	-0.025157099	-0.035727277	-0.040966285	0.021722534	6.95887581	1.079520774	0.999231318	0.999435322
FBgn0019886	0.017564303	-0.051040392	0.032588029	-0.078045677	0.060522581	-0.024426212	-0.030696129	0.006738693	0.043314324	8.209950745	8.079648791	0.526139923	0.676024549
FBgn0019890	-0.036952185	0.001353201	-0.0318519	-0.055100717	0.010280073	-0.110862624	-0.000804722	-0.050810888	-0.044022142	7.975633875	5.20635271	0.81596167	0.886480669
FBgn0019925	0.053158676	0.007788274	-0.022360007	-0.00969674	-0.09071382	-0.145599637	-0.057901888	-0.051424229	-0.004930017	6.674919691	9.607153957	0.383213613	0.55299301
FBgn0019928	-0.290050967	0.060235565	0.356894203	0.087341185	-0.016511155	0.576682533	-0.165477839	-0.150834242	-0.098229862	4.926878059	32.0660901	0.000193958	0.001582935
FBgn0019929	0.155397263	-0.089577562	0.08027485	0.096392269	0.031126833	0.021641511	0.129906523	0.046171665	0.048387129	5.752836603	13.75484399	0.13131704	0.271285112
FBgn0019932	-0.090199238	0.038939771	0.001165869	-0.089688816	-0.069547574	0.010100345	0.220642707	0.030244574	0.099941445	6.353362105	19.55702068	0.020851891	0.070719065
FBgn0019936	0.059470403	0.002097587	0.103783719	-0.038067474	-0.003001256	0.136544717	0.086779606	0.047640569	0.16809335	8.901731461	12.07123618	0.209323084	0.371774931
FBgn0019938	-0.186189811	-0.03968825	-0.182186849	-0.111646851	-0.044708084	-0.28831146	-0.083595252	-0.150048656	-0.183079909	4.356530505	9.552932559	0.387873728	0.55770706
FBgn0019940	0.042858084	0.01869984	0.03696372	0.086789126	-0.071701884	0.078582034	-0.063071668	-0.026259124	0.144262359	6.578764355	10.42299228	0.3173386	0.487758051
FBgn0019947	-0.071759897	-0.056081155	-0.01343956	-0.004774706	-0.035471045	-0.138581406	-0.119660639	-0.114494403	-0.20388049	5.629003635	14.74569957	0.098162222	0.222465051
FBgn0019948	-0.101448302	-0.043523791	-0.118992095	-0.015900622	0.003322217	-0.069533214	-0.025285251	-0.149553979	0.013374832	6.746388637	13.59248134	0.137577774	0.28012844
FBgn0019949	0.030010307	0.060469256	0.003600505	-0.025501162	-0.067083164	9.96E-05	0.033959345	-0.152509366	0.035251893	3.76178267	5.14317703	0.821652751	0.889898897
FBgn0019952	-0.069559794	-0.053476967	-0.084718852	-0.068973507	-0.146922698	-0.150985595	-0.171189458	-0.187699969	0.038590693	5.020497015	7.605016755	0.574387448	0.71496399
FBgn0019957	0.08151218	0.165704956	0.177286031	0.079297186	0.031847854	0.02758725	-0.069172872	-0.027776954	0.115679159	8.240946332	9.687645404	0.376358762	0.546625146
FBgn0019960	0.002629454	0.013318887	-0.012569572	-0.042837378	0.027157567	0.031676654	-0.032493262	0.050929139	-0.040081173	8.57497731	4.045643603	0.908382749	0.94545267
FBgn0019968	-0.054263871	0.025061053	-0.027514011	0.009604469	0.082320033	-0.077620303	0.000868585	-0.008511064	0.043027144	7.482504999	4.684786419	0.86087538	0.916277243
FBgn0019972	-0.090921511	-0.03795645	0.048592057	0.105368858	0.036411416	0.030954952	-0.094172182	0.016192527	-0.043553896	4.19282414	8.455762601	0.488946852	0.645634072
FBgn0019982	6.26E-06	0.070253277	0.215634404	0.098938213	-0.051299031	-0.087272711	-0.060267136	-0.160036496	0.081561079	5.979395617	20.58063754	0.014648388	0.05395544
FBgn0019985	-0.260731876	-0.052528039	-0.266641746	-0.300551344	-0.042099765	-0.233631944	-0.241610646	-0.034524294	0.170537947	3.443762414	11.4661116	0.245106448	0.412863583
FBgn0019990	-0.222198383	-0.258835662	-0.235465011	-0.191924855	-0.196184066	-0.264664317	-0.295682221	-0.317530191	-0.185659336	5.400580582	18.68418821	0.028016168	0.08814247
FBgn0020018	0.206032864	0.118622366	0.085004366	0.00502633	0.04041695	0.101574783	0.110273543	-0.001947462	-0.073096624	5.566364134	15.77306925	0.071774405	0.177243564
FBgn0020224	-0.028320159	-0.04134168	0.003372172	0.096092276	0.057259381	-0.111743841	-0.018282518	0.058411975	0.056361953	6.255211455	12.10625842	0.20738505	0.369080469
FBgn0020235	0.163988266	0.271654814	0.374831576	0.127381749	0.077242394	-0.041971919	-0.158805094	-0.163297692	0.138575202	8.635264	19.62674049	0.020360951	0.069348656
FBgn0020236	-0.039855385	-0.185425839	0.07796682	-0.062022796	-0.005726091	-0.232980815	-0.052547436	0.055305544	0.054224239	9.740096422	6.349326856	0.70451079	0.811301718
FBgn0020238	-0.024990419	0.012031776	-0.044133714	-0.046662232	-0.022592049	-0.064530672	-0.028903074	0.000555316	-0.018473787	8.941796918	2.163331809	0.988613398	0.99326124
FBgn0020245	-0.104003643	-0.030741351	-0.1343678	0.032796799	-0.066383688	-0.048619624	0.009668802	0.071058483	0.001276875	5.289705569	7.362386494	0.599445236	0.734664192
FBgn0020248	0.433968354	0.524791376	0.580885469	0.749995651	0.508822203	0.467798481	0.328613363	0.240438359	0.066811632	1.260079501	16.09484453	0.064927209	0.16503524
FBgn0020249	0.103648485	0.012537973	0.009809195	0.073725094	0.049057895	0.123597623	0.081269532	-0.054266158	0.080301435	5.632445635	8.204759182	0.513650558	0.666297109
FBgn0020251	-0.119924066	-0.105232844	-0.108966443	-0.180367971	-0.000736853	-0.153322188	-0.162637511	-0.141506626	-0.056541463	5.515349176	7.446045629	0.590783642	0.727692561
FBgn0020255	0.03155786	-0.01131355	0.018390647	0.002808486	-0.003503272	-0.085791464	0.009069663	0.051323277	0.010397341	7.175804561	4.047815568	0.908237303	0.94545267
FBgn0020257	-0.014787903	-0.067806011	-0.052325676	-0.093142674	-0.030365328	-0.082733243	-0.124694927	-0.175309812	-0.058871507	5.910188353	6.563201863	0.682492309	0.795873206
FBgn0020258	0.01972284	0.115808321	0.243078112	0.41766835	-0.086487019	-0.157269563	-0.054941277	-0.447350352	-0.001670878	1.452435395	17.13030355	0.04671411	0.128921623
FBgn0020261	0.097148821	0.097953193	0.016463016	0.011756158	0.069664026	0.019457388	0.07384749	0.05785011	-0.029597	6.647578057	6.774834813	0.660549182	0.779992078
FBgn0020269	-0.045519138	-0.149511451	-0.333417358	-0.149429278	-0.106732206	-0.403717994	-0.03978919	-0.039072238	-0.120296968	4.765127057	29.92592915	0.000451636	0.003239201
FBgn0020270	0.101925859	0.00291643	0.0738628	0.181960817	0.146907573	-0.028050196	0.081230195	-0.106181746	0.189074361	3.578596066	8.493254409	0.48530065	0.642170565
FBgn0020272	-0.178746654	-0.176068507	-0.303347808	0.054484491	-0.169127826	-0.1421314	-0.144924197	-0.175457004	-0.191861179	2.904976127	6.802527867	0.657670483	0.777497584
FBgn0020277	0.412467346	0.186723203	0.681641281	0.493878611	-0.097877878	0.047116305	-0.331774203	0.135971992	-0.251332101	1.506435589	34.57311629	7.08E-05	0.0006768
FBgn0020278	0.072759111	-0.105960998	-0.121440735	0.007304828	-0.030077867	-0.196938905	-0.012219473	-0.054076991	-0.046611442	5.558783256	15.24402025	0.084447565	0.198963842
FBgn0020279	0.005959661	-0.000458259	-0.06050959	-0.033815721	-0.025929868	-0.0929419	-0.057427173	-0.014526678	-0.018798534	8.089010965	3.306906451	0.950875059	0.971489207
FBgn0020294	-0.076238017	0.073963929	-0.020200993	0.023053911	0.112743682	-0.101117079	-0.167017579	-0.136906185	-0.095330158	5.340301538	20.18278229	0.016817292	0.059769495
FBgn0020299	-0.026465126	0.07015447	0.163791921	0.177320828	0.167543924	0.150606108	0.117638772	0.077633556	0.18027378	5.686268156	14.176139	0.116196128	0.250682991
FBgn0020300	-0.013133085	-0.067380826	-0.050838482	-0.111000911	0.062134573	0.074134093	0.037168137	-0.096137514	-0.280467796	6.479105422	41.5581455	3.96E-06	6.00E-05
FBgn0020304	-0.049092811	-0.000865142	0.030897805	0.029734138	0.072313331	-0.014156754	0.032978164	0.036836504	0.085997505	7.520396493	6.683452319	0.670038095	0.786436088
FBgn0020305	0.102037508	-0.033645798	0.124489725	0.223471763	0.089271716	0.228666953	0.020498336	0.032191299	0.047440792	2.688176128	5.532917745	0.785601376	0.865226176
FBgn0020306	-0.039004123	0.057225789	-0.081399658	-0.000492969	0.03607946	-0.047857556	0.023529316	0.008287733	0.051856125	7.73647416	3.776048722	0.925524483	0.955839676
FBgn0020307	0.027054039	0.15720489	-0.001376792	0.133527189	0.001769105	0.161155206	0.108263437	0.209499417	0.306864879	4.788124896	14.90471723	0.093586702	0.214880728
FBgn0020309	-0.042415728	0.072189672	-0.015430262	0.092680061	0.12183293	-0.133884039	-0.098869657	0.054506784	0.069149483	6.930247422	8.271018214	0.507081802	0.660838396
FBgn0020312	0.05066876	-0.089109818	0.173196802	0.010952549	-0.102151789	-0.075858077	-0.005877233	0.006936069	-0.110932344	3.958302354	8.902320358	0.446339386	0.610785784
FBgn0020369	0.079548724	-0.133325098	-0.039439379	-0.098179544	-0.134614585	-0.094882968	-0.102108822	-0.157974516	-0.065743863	6.653344595	13.84996719	0.127763169	0.26647153
FBgn0020370	0.002439059	-0.007981023	-0.040078266	-0.025679048	-0.026225518	-0.064602785	-0.07173022	-0.112645244	0.000887674	6.487888799	4.967028645	0.837172928	0.899783513
FBgn0020371	0.036037277	0.003623813	0.030207667	0.045561359	0.003840062	0.117688143	0.175645572	0.27927348	0.019197155	5.125469753	15.51819368	0.077650544	0.187270068
FBgn0020372	-0.028378936	0.237580713	0.00674931	0.173219443	0.012381644	0.116462669	0.133991562	0.094154517	0.127587404	6.082671178	20.17717344	0.016849935	0.059826071
FBgn0020378	0.16074608	0.196308161	0.120957476	0.142938719	-0.086920246	-0.172540531	-0.103110563	-0.098155811	-0.017720665	3.741946035	15.81653739	0.070813024	0.175473974
FBgn0020379	0.034916266	0.064583621	0.001428109	0.03226784	-0.124286699	-0.028766674	0.021012154	0.033271935	-0.197582964	4.776691676	11.17381189	0.263982974	0.433522179
FBgn0020381	-0.009139762	-0.077761726	0.034479539	-0.017012904	0.01092146	-0.029861962	0.041209658	0.007826488	0.044209752	3.995789038	2.291153975	0.985983102	0.992074219
FBgn0020385	-0.410514481	-0.372633459	-0.014888474	-0.372150405	-0.404596274	-0.366838542	-0.062777312	-0.235079582	-0.192438808	7.398836696	8.105206777	0.523579721	0.67404172
FBgn0020386	-0.056613914	-0.093062932	-0.155009537	-0.104917338	-0.007702755	-0.090934206	-0.104793384	-0.02432067	0.016883883	8.02630743	8.625602238	0.472526691	0.633696458
FBgn0020388	-0.032004557	-0.087061829	-0.009088698	0.089091065	0.156494627	-0.090681581	0.005754409	0.010044181	0.07461563	5.067187773	13.52593374	0.140216121	0.283975787
FBgn0020389	0.041521531	0.229924979	-0.03626993	-0.055982835	-0.056213823	-0.003942224	-0.171140094	-0.099478307	-0.268776179	4.104533662	21.82132881	0.009462815	0.038641502
FBgn0020391	-0.347932285	-0.053552409	-0.082405615	-0.285211864	-0.20391276	-0.499870641	-0.253361508	-0.656163215	-0.171081427	1.821684833	17.02275452	0.048360833	0.132059633
FBgn0020392	-0.028451419	-0.000321195	0.01355718	-0.053785598	-0.065064562	-0.067665712	-0.019359713	-0.047982902	-0.220351247	4.736335025	8.651734368	0.470022913	0.630998652
FBgn0020407	0.026140354	-0.001176476	-0.03148768	-0.12344871	0.038277624	0.109641961	0.081253569	-0.012455014	-0.103713016	6.372759994	16.93449551	0.049751706	0.13496349
FBgn0020412	-0.057958986	-0.051006231	-0.090829529	-0.088949746	-0.033803701	-0.125044242	-0.119174205	-0.032008081	-0.181750127	6.505397053	8.318084192	0.502435983	0.657382227
FBgn0020414	-0.261753357	-0.29012632	0.030478754	-0.049979472	-0.112105328	0.073630841	0.114006322	0.035420758	-0.091464738	7.705175186	46.48785168	4.89E-07	9.16E-06
FBgn0020415	-0.022131997	-0.077352364	-0.127734446	-0.218083093	-0.020050092	-0.094281158	0.123065542	-0.217311494	-0.098420985	6.966894506	36.92331554	2.72E-05	0.000306386
FBgn0020416	-0.025315705	-0.150769885	-0.271464697	-0.132871969	0.041768914	-0.110375068	0.2528514	-0.26220658	-0.053651048	5.546159058	35.3994048	5.07E-05	0.000514991
FBgn0020429	-0.267523373	-0.899769423	-0.42483597	-1.19414245	-0.644562473	-0.538287822	-1.027959357	-0.686696904	-0.167472829	-0.427223666	11.64471258	0.234087628	0.400576614
FBgn0020439	0.032624809	0.127089974	0.07897909	0.218962388	0.086070098	-0.058846432	-0.024751383	0.017407203	0.090139021	9.351806012	24.76247687	0.003245472	0.016542733
FBgn0020440	-0.03378977	-0.004272216	-0.095253787	-0.045418992	0.033960799	-0.15040239	-0.089163969	-0.045657642	0.019700277	5.608442491	8.592029112	0.475752459	0.636228444
FBgn0020443	-0.126000727	-0.109354901	-0.100109309	-0.089794174	-0.103522567	-0.114915864	-0.074248952	-0.117078651	-0.187584588	7.484445387	9.135755093	0.424838432	0.590678977
FBgn0020445	-0.009663974	0.132102755	-0.012604235	0.050314389	0.252650814	0.055674349	-0.103368325	0.056905447	0.024418466	3.731482494	10.52705172	0.309523733	0.479578872
FBgn0020493	-0.048427562	-0.103618827	-0.111129634	-0.055284777	-0.024394853	-0.154342917	-0.079404818	-0.049440857	0.038842024	6.096581732	6.74230428	0.663929032	0.782149614
FBgn0020496	-0.10034489	-0.101127217	-0.1512289	-0.055312599	-0.073879726	-0.203030522	-0.06653496	-0.039740307	0.02855795	7.632664702	20.03825843	0.01767776	0.06200649
FBgn0020497	-0.062877534	-0.081685824	-0.074934422	-0.184521446	-0.090595986	-0.108899736	-0.039151834	-0.044085852	-0.076140555	7.032387917	7.210895029	0.615172513	0.746408454
FBgn0020503	-0.131244561	-0.090334522	-0.11677089	-0.121162791	-0.11237118	-0.07094018	-0.044150733	-0.015902662	-0.182584417	9.568644153	10.64178697	0.301063659	0.471366614
FBgn0020506	0.09979266	0.050365877	0.63021148	-0.126205114	-0.04998409	-0.359631351	0.064116137	0.191628423	0.404947389	4.231621038	3.737451006	0.927827811	0.957516268
FBgn0020508	0.289750254	0.186607643	0.014716715	0.291405793	-0.510923478	0.18032341	0.011143805	-0.169201693	0.04888194	4.816739027	27.16780545	0.001312094	0.007821054
FBgn0020509	-0.298189931	-0.121494709	-0.107758103	-0.201264702	-0.486639623	-0.1799626	-0.03623428	-0.276531683	-0.039571682	6.834512409	17.37942907	0.043095274	0.121759117
FBgn0020510	0.066971252	-0.042372317	0.120518544	0.079332478	0.030343489	-0.038748482	-0.056587006	0.005199635	-0.034894109	5.672828214	10.54219749	0.308397537	0.478353868
FBgn0020521	0.036619568	0.022633139	0.025171637	0.125886682	-0.033077527	-0.070049769	-0.15328993	-0.089347303	-0.033266304	6.643733883	17.70994526	0.038691766	0.112667923
FBgn0020545	-0.118198642	-0.139802757	0.375870421	-0.148094269	-0.094607143	0.080139771	-0.018858476	-0.031689884	0.50784762	6.706478376	92.68829692	4.70E-16	4.30E-14
FBgn0020616	0.060758518	0.05231952	-0.006888596	0.07584357	0.070430056	0.08134582	-0.08589618	-0.006956931	0.140773981	4.258526059	7.788240059	0.55561949	0.700914719
FBgn0020617	-0.00782067	0.375447946	0.729151674	0.04668086	0.200134801	0.090959508	0.2398811	-0.364321555	-0.032224327	2.175461999	31.80082168	0.000215545	0.001730957
FBgn0020618	0.188627081	0.203593099	0.239528933	0.272754388	0.120431492	0.181721274	0.147441492	0.189391414	0.340404528	9.50518545	12.97452295	0.163762465	0.315825917
FBgn0020620	-0.115961579	-0.011580475	-0.045802694	0.053919364	0.044359586	-0.09665964	-0.055353856	-0.003152531	0.023025583	6.24358156	11.60290765	0.236632056	0.403708181
FBgn0020621	-0.023570157	0.074192488	0.075536644	0.040892976	0.062329095	-0.01581592	0.109247786	0.087992441	0.16576766	7.500131007	12.61370768	0.180878577	0.337211435
FBgn0020622	-0.168452098	-0.026526003	-0.070928843	-0.091428998	-0.005313039	-0.145993794	-0.091277238	-0.079911758	-0.08491765	5.701681646	5.767986189	0.762895887	0.851535184
FBgn0020626	-0.036946172	-0.005983732	0.091899289	0.083132444	-0.056595242	-0.032934766	-0.064299286	0.013048482	-0.026218517	6.701036532	8.20461272	0.513665114	0.666297109
FBgn0020633	-0.170829462	-0.223757676	-0.145878082	0.042455745	-0.199888954	-0.326339901	-0.584688744	-0.138480985	-0.299366763	1.482296795	8.992557217	0.437961509	0.602752035
FBgn0020647	-0.111349697	0.008308686	-0.043084708	-0.046885589	-0.031724062	-0.110690236	-0.091650092	-0.155648677	-0.019297636	7.950146498	11.47074557	0.244815644	0.412491045
FBgn0020653	0.041011283	-0.008923398	0.019764572	0.020817932	0.007535898	-0.000310027	-0.023313502	-0.035878822	0.016422827	8.16513495	1.468643139	0.997372775	0.998410984
FBgn0020655	-0.05648452	0.018973934	-0.091132833	0.060648983	-0.118797746	-0.110511851	-0.08998681	-0.169606487	-0.081833745	4.937201852	8.004783367	0.53366424	0.682305044
FBgn0020660	-0.065796007	-0.021884597	0.035803909	0.035361039	0.071116529	-0.083052528	0.008983991	0.073518624	0.14284366	7.42883669	12.83205766	0.170353886	0.324885778
FBgn0020762	-0.00259571	0.098999415	0.028912774	0.116339849	0.057947828	-0.228156577	-0.093203551	0.029437597	0.118890265	4.509862236	16.46086465	0.057859325	0.150891888
FBgn0020764	0.131219553	0.094528185	0.240650635	0.157807529	0.118241514	0.03554631	0.057454859	0.114606415	0.071263474	8.226392999	10.85298959	0.285920561	0.456365598
FBgn0020766	0.09986234	0.106856694	0.062353065	-0.093928811	0.052133407	0.122626128	-0.055480756	-0.247147407	0.003602844	5.395212115	21.47574491	0.010697583	0.042481111
FBgn0020880	0.459075342	0.154260168	-0.403358198	-0.060575577	0.075556263	0.162139726	-0.07377895	0.049459926	0.144942657	-0.103404624	5.491398351	0.789542723	0.868323932
FBgn0020887	-0.059133292	0.003835475	-0.008001464	0.155683801	0.090032535	-0.049048265	-0.12613364	-0.154931366	-0.001785832	5.045845226	18.72999307	0.027589132	0.08717924
FBgn0020906	-0.10799248	-0.18240583	-0.211967509	-0.166368623	-0.40141624	-0.390557983	-0.599607066	-0.519583423	0.017275329	9.53578291	20.71527586	0.013976424	0.052112419
FBgn0020907	0.196384269	0.049897008	0.060420362	-0.053694977	0.247509725	0.198876938	0.130026873	0.178554952	0.108344121	6.810283776	16.59508044	0.055447686	0.145788631
FBgn0020909	-0.05114161	-0.017444289	-0.002825468	-0.233321715	-0.094556133	-0.098875538	-0.018961092	-0.439904479	-0.335916105	2.262066166	13.23538345	0.152241455	0.300781783
FBgn0020910	0.089474757	0.092843876	0.080128391	0.024425897	0.008567756	0.182785338	0.157262062	0.111727541	0.213865888	10.00582707	19.0224878	0.025002364	0.081092546
FBgn0020912	0.111921431	0.036227576	0.02467077	0.057315686	-0.017910564	-0.030144056	-0.025044592	-0.017591499	0.036295482	5.257083319	3.881514419	0.919036329	0.951970509
FBgn0020930	-0.004543256	0.025576082	-0.033181702	0.086435263	-0.053775587	0.0417969	0.025929457	-0.112456186	-0.041744305	5.480133839	9.917767657	0.357183364	0.53000848
FBgn0021750	0.157110104	0.08667629	0.393692716	0.471165587	0.244953583	0.295405433	0.167368224	0.017694112	0.162251398	2.497971499	13.75581335	0.131280402	0.271285112
FBgn0021760	-0.087187611	-0.007664531	-0.106796762	-0.103406456	0.016901886	0.035879391	0.023012004	0.077267029	-0.078048667	8.532855993	15.73009738	0.072736303	0.17874296
FBgn0021761	-0.041560579	-0.231966573	-0.195846424	-0.038954108	-0.18873276	-0.318928742	-0.280823784	-0.282444983	-0.216353243	3.45457776	15.95816072	0.067760459	0.170212384
FBgn0021764	-0.048835628	0.056225506	-0.052185987	0.043283479	0.054997963	-0.095723195	-0.128368376	0.036799268	0.085563019	5.810060343	9.70616302	0.374792496	0.545066844
FBgn0021765	0.183137666	-0.107916126	0.11121745	-0.025021306	-0.040086534	-0.066006042	-0.02411765	-0.001193248	0.203431242	5.962280554	8.759546026	0.459759884	0.621996373
FBgn0021767	0.040865952	0.14948913	0.072230729	-0.035272261	0.17182599	0.103346557	-0.057911687	0.069578447	0.18433566	2.327356929	4.081669157	0.905955428	0.944405859
FBgn0021768	-0.056290673	-0.049576121	-0.035729211	-0.032032008	-0.047201688	-0.013961866	-0.026981262	-0.046319315	-0.18837455	5.789355634	8.613529854	0.473685462	0.63488156
FBgn0021776	-0.593488516	-0.42252548	-0.201917629	-0.24231371	-0.654126332	-0.234201577	0.106032783	-0.024692667	0.014081535	2.894873829	36.94710367	2.69E-05	0.000304299
FBgn0021795	0.062467541	-0.068073076	0.040984255	-0.138621138	-0.208495453	0.042964237	-0.126458551	0.041286478	-0.117468782	6.036678263	18.46571289	0.030139147	0.093170576
FBgn0021796	-0.015352583	0.027417221	-0.137073683	-0.083508077	0.006366355	-0.078248346	-0.114010766	-0.084525231	-0.154865531	6.183646213	8.977300617	0.439372185	0.604014695
FBgn0021800	-0.057254528	0.020942714	-0.090867278	0.040224085	0.019880728	-0.14105467	-0.06152427	0.030329576	0.075149691	6.025337613	9.315220593	0.408700061	0.574890139
FBgn0021814	-0.055802269	-0.023196379	0.041140612	-0.139401532	0.108140072	0.034947016	0.103038605	0.121143627	-0.017120103	4.5114501	10.85376981	0.285865653	0.456341076
FBgn0021818	0.031243296	0.015754457	-0.034767492	0.046296772	0.041622172	-0.061894685	-0.051369087	-0.039402319	0.011262796	5.418231712	3.230925367	0.954431398	0.973238343
FBgn0021825	0.057775301	0.043596645	0.077369356	-0.024753091	0.011590676	0.001773449	-0.025522647	-0.066937378	-0.065123021	5.451503088	6.347049044	0.704744147	0.811489469
FBgn0021847	-0.051297023	-0.055335099	-0.022534254	-0.054050406	0.005274032	-0.053138542	-0.194931858	-0.117536119	-0.14157637	5.517129289	14.62947822	0.101629405	0.228038759
FBgn0021872	-0.014192037	-0.077385285	0.005270716	0.0601336	-0.018956486	-0.038679284	-0.093783235	-0.048969304	0.049483814	8.644199519	9.330464629	0.407345463	0.573683994
FBgn0021873	0.021454033	0.041362142	-0.01978846	0.109888994	0.052221328	0.059481754	0.044700065	0.061384929	-0.070034478	6.837450335	6.930568471	0.644348185	0.767762319
FBgn0021874	-0.020674478	-0.060522486	-0.327878627	-0.217825099	-0.269585984	-0.194742868	-0.190415024	-0.424124496	-0.224606892	3.263120489	16.98163926	0.049004281	0.133563864
FBgn0021875	0.071683648	-0.19932854	0.175904655	-0.070765607	-0.126042371	0.030491249	0.0373503	-0.046262401	-0.006487799	2.842588951	7.952784037	0.538911391	0.686731167
FBgn0021895	0.026233886	0.013867344	-0.042686098	-0.085279182	0.051648238	-0.085242082	-0.083070107	0.044995119	-0.123624458	5.785063073	11.25463695	0.258657944	0.427288621
FBgn0021906	0.180480065	0.173427884	0.30479393	0.17300008	0.11446287	0.055658245	0.028418731	0.074759984	0.15238268	9.302083439	11.51931575	0.241783413	0.409064297
FBgn0021944	0.14628626	0.100194408	0.125756474	0.176285076	0.048277275	0.149645163	0.101693239	-0.008535189	0.03777525	5.469921881	9.404668488	0.400788581	0.567636257
FBgn0021953	0.260700772	0.24172829	0.253457902	0.164790017	0.09496186	0.135061145	-0.019586374	0.047552896	0.268231922	8.097531671	42.99637992	2.16E-06	3.52E-05
FBgn0021967	0.088044878	0.084402701	0.147009555	0.036108647	-0.003601411	-0.041411375	-0.003037975	-0.033453543	0.097229861	7.420560092	6.079069508	0.731979333	0.830502557
FBgn0021979	0.150130701	-0.011594242	0.084138976	0.045415369	0.01850375	-0.054409719	-0.042544059	0.09474886	0.142607666	7.681184497	21.72983235	0.009775803	0.039527951
FBgn0021995	-0.006836499	0.056956685	-0.031429946	0.069391644	-0.096060271	-0.10298978	-0.010690109	-0.200977242	0.007572021	4.130553487	7.951478472	0.539043346	0.686770439
FBgn0022023	0.0865005	0.058813547	0.060366802	0.023835937	0.201822715	0.185232789	0.133027874	0.087730848	0.05879784	7.46637894	16.66152421	0.054287952	0.143688754
FBgn0022027	-0.148358458	-0.027027603	0.002213591	0.004719948	-0.066661004	-0.169313244	-0.099422795	-0.118114436	-0.157481645	3.775273248	6.477071099	0.69138303	0.802268493
FBgn0022029	0.088690757	-0.034382148	0.074451386	0.029735515	0.083648289	0.039606265	0.054276432	0.007316837	0.048021263	5.127200683	3.301672699	0.951124973	0.971497804
FBgn0022069	-0.025849957	-0.020445093	-0.092482824	-0.06354603	-0.112246463	-0.129373718	-0.009095618	-0.057574873	-0.165223582	5.697924034	7.055574212	0.631333245	0.758303756
FBgn0022153	0.054279201	0.039976565	-0.029581762	0.018446984	-0.018165041	-0.074462585	0.013914712	-0.133645117	0.020400343	5.742411589	9.481984666	0.394022551	0.562920581
FBgn0022160	0.091070948	0.154521576	0.213796416	0.08795517	0.147137155	-0.03197215	-0.046143343	0.096210592	0.175388967	9.123397486	9.233793676	0.415979032	0.582125936
FBgn0022213	-0.05213013	-0.102119846	-0.027045466	-0.145339604	-0.002546465	-0.213673198	-0.18850614	-0.207100221	-0.089377196	4.868998903	18.17977003	0.033144253	0.099995993
FBgn0022224	0.336531523	-0.132821769	-0.04844187	0.069862631	0.10887784	0.309312592	0.032028363	0.116548313	-0.132747503	2.217484055	13.14314107	0.156235533	0.306001027
FBgn0022238	-0.034239969	0.039345631	0.112017662	-0.012468372	0.046960763	-0.011673378	0.027649666	0.113957982	0.076142034	6.616002317	7.843156067	0.550026466	0.695671353
FBgn0022246	-0.249333106	-0.07328288	-0.284998261	0.072497012	-0.014427016	-0.03191917	0.193094131	-0.167551195	0.117735463	2.299772287	12.37144112	0.193169811	0.351477699
FBgn0022288	0.170038309	0.069467608	0.109837676	-0.058106269	-0.029587439	0.056559979	0.071121793	-0.247676218	0.08517921	4.046690759	23.38579641	0.005385621	0.024909846
FBgn0022338	0.026445973	-0.058380939	-0.056617921	-0.222062366	-0.032069942	0.070046083	-0.071078118	-0.301965761	0.100540089	3.336682026	15.49179251	0.078283143	0.188441275
FBgn0022343	-0.053672059	0.023593861	0.027666487	0.076971318	-0.011346432	0.059676337	0.027384209	0.04061595	-0.015603339	5.78643686	2.731333532	0.97400176	0.985426021
FBgn0022344	0.204516592	0.12252883	0.186988052	-0.088897977	0.008677228	-0.0684777	0.093365487	0.051466087	0.13375471	5.490156046	17.02679249	0.048298058	0.13195066
FBgn0022349	0.007522616	0.001940286	0.034282251	0.071799503	0.022859628	0.035203142	0.007190934	0.004236287	0.053460706	6.361877815	2.676412445	0.975756778	0.985923581
FBgn0022355	-0.294583833	-0.494611162	0.064656989	-0.774802393	-0.224807271	-0.472926988	0.070163814	-0.10228965	-0.10379404	10.55586594	9.682663601	0.376780824	0.546718308
FBgn0022359	0.338200812	0.149814834	0.107167673	0.237085684	-0.272171495	0.306447852	-0.384373058	-0.074373079	0.319270493	5.083510771	70.01994694	1.51E-11	6.80E-10
FBgn0022361	-0.164513138	-0.095249658	-0.065410782	-0.136581474	-0.026018633	-0.168826456	-0.083351268	-0.053771526	0.036810191	7.465083819	9.375539503	0.403355174	0.570151727
FBgn0022382	-0.062436116	-0.072527075	-0.110754678	-0.067137168	-0.010284697	-0.088691601	-0.029026328	0.054771373	-0.001609107	7.953699887	8.179791722	0.516134151	0.667623119
FBgn0022699	0.053403341	-0.059652862	-0.07086331	-0.064971276	-0.119924904	0.013757849	-0.104520574	-0.175489035	-0.0941223	4.770025549	10.97550201	0.277391891	0.44733125
FBgn0022700	0.048016489	0.157455517	-0.266204382	0.238127098	0.294990381	-0.23614054	0.512483001	0.463208537	0.100674439	2.87538405	18.38244551	0.030986997	0.09520499
FBgn0022702	0.294260716	0.237598073	0.23538517	0.348211006	0.189842015	0.006597349	-0.112975875	0.077834282	0.264986752	3.253323113	15.44586399	0.079394601	0.19040185
FBgn0022708	0.014429421	-0.021519896	0.033428168	-0.051245533	-0.037540606	-0.017123823	-0.008593924	-0.110246399	-0.029673106	5.785213938	2.833501502	0.970531657	0.98365693
FBgn0022709	0.026515718	0.116726007	0.085241132	0.039262397	0.038919151	0.007967541	0.061821964	0.059383129	0.050318353	7.975018448	5.259742773	0.811103467	0.883281496
FBgn0022710	0.025614209	0.034790023	-0.065815798	0.016753363	-0.02940625	-0.145014156	-0.091280101	-0.108800386	0.045358217	6.005766345	6.71233168	0.667041266	0.784114924
FBgn0022720	-0.002318596	0.059125896	0.133480977	0.140264193	0.026165203	-0.006576488	0.059079264	-0.033757217	-0.0017872	4.985301377	10.1490128	0.338557098	0.51004555
FBgn0022724	-0.125613625	-0.210740577	-0.079722999	0.167359601	-0.03340058	0.0258941	0.048896986	-0.017507479	-0.156367066	3.207117987	10.81944578	0.288288391	0.459002212
FBgn0022764	-0.027364301	0.016705326	-0.047457299	-0.032654933	0.110065508	-0.099362384	-0.087648508	0.063075623	0.025751165	7.46693042	11.63707417	0.234550955	0.401114111
FBgn0022768	-0.051082228	0.053887065	-0.000284857	0.083582226	0.137626816	0.06824147	0.00645587	0.032617296	-0.058938426	7.251869886	13.24055417	0.152020116	0.300525262
FBgn0022770	0.122927931	0.066365039	0.403971738	0.352840324	-0.000376377	0.072553474	0.067024072	0.024912639	0.067063366	2.812436859	13.33202433	0.148148988	0.295121581
FBgn0022772	-0.030569262	0.158856748	-0.068586227	0.066988671	-0.217439442	-0.005078356	0.067248538	0.030539104	-0.515407007	3.467826038	40.37325639	6.50E-06	9.00E-05
FBgn0022774	-0.513730869	-0.569347019	0.113926284	-0.756666338	-0.312268992	-0.441994591	-0.540748652	-0.40525435	-0.083672301	4.475531801	14.54110523	0.104337068	0.232173114
FBgn0022786	0.007899824	0.205407304	0.132035637	0.118095927	0.096510991	0.264906461	0.034601914	0.048413816	0.161154233	3.151554684	6.196086957	0.720143985	0.822004113
FBgn0022787	0.003026679	0.011096567	-0.062930814	-0.037280644	-0.03331024	-0.128208721	-0.09665656	-0.089378094	-0.065438287	6.290553312	5.534652352	0.785436235	0.865126864
FBgn0022800	0.130814924	0.055727748	0.199323207	-0.028730479	0.040198292	-0.097290065	-0.138619636	-0.024819673	-0.174218501	3.88118437	15.58785007	0.076003356	0.184221536
FBgn0022893	0.139722512	0.078153964	0.034663338	0.042154916	0.083582411	-0.007157744	-0.03184248	0.022149542	0.051763832	6.097029154	9.146070245	0.42390144	0.589762959
FBgn0022935	0.112977888	0.200780776	-0.010033541	0.158990488	0.019344627	0.103787165	0.057845685	0.094095049	0.085340189	4.501204219	11.16686434	0.26444448	0.433971743
FBgn0022936	-0.142702589	-0.047362202	0.024249255	-0.037939987	-0.241212102	0.001832616	-0.034854674	-0.182733215	0.113230641	3.190519681	9.674023183	0.377513536	0.54736854
FBgn0022942	-0.140594094	-0.204767934	-0.080043727	-0.058349592	-0.141399002	-0.184468902	-0.14458734	-0.250345024	-0.09674469	4.746543101	12.35795626	0.193873287	0.351967241
FBgn0022943	-0.185141044	-0.130398922	-0.170521612	-0.177558437	-0.017337316	-0.189002037	-0.102061731	-0.078403453	-0.25243128	3.533004807	8.511192678	0.483560324	0.641314453
FBgn0022959	0.000574106	0.017518448	0.016284363	0.016569055	-0.009758659	-0.008154407	-0.012329673	0.089026885	0.074666439	8.97964305	2.697396529	0.975095261	0.985535828
FBgn0022960	-0.082203348	-0.085235192	-0.226405062	-0.010481712	-0.114734698	-0.019218244	-0.078486074	-0.03841799	0.117832736	4.469559662	10.86403836	0.285143716	0.455629809
FBgn0022981	0.040375015	0.464737644	0.168325689	-0.30961135	-0.685999248	-0.977008483	-0.414760408	-0.517236298	-0.015649384	-0.209483983	18.37255316	0.031089185	0.095476953
FBgn0022984	0.009569873	-0.035637154	0.004356115	0.022369073	-0.041848145	0.013005255	-0.038060881	0.01461373	0.039732135	5.687789382	3.202356885	0.955728674	0.97368692
FBgn0022985	0.057636762	0.114301748	0.106091334	0.304199686	0.096716757	0.055290407	0.055965579	0.117833079	0.10565464	5.559504227	12.65445351	0.178875251	0.3349174
FBgn0022986	-0.182751713	-0.207549972	-0.250803188	-0.176624414	-0.187567336	-0.210916881	-0.153565935	-0.11705324	-0.167904984	5.300854961	8.822884528	0.453781703	0.616715035
FBgn0022987	-0.096820184	-0.012017947	0.006171638	0.011465137	0.096380127	-0.027073732	-0.043117436	0.071488775	0.098066324	5.633347735	6.824195079	0.655417357	0.775745262
FBgn0023000	-0.762429269	-0.857013458	-0.176058747	-0.585559595	-0.697250326	-0.268161267	-0.166079076	-0.072899039	-0.151877617	2.910077781	55.94038589	8.06E-09	2.24E-07
FBgn0023001	-0.084766639	-0.012784452	0.047753428	-0.094518284	0.045516158	-0.158719734	-0.1629243	0.036016196	-0.080995503	4.030218042	7.8809896	0.546182774	0.692865583
FBgn0023023	-0.139071481	-0.187899251	-0.231853222	-0.126394039	0.032117651	-0.124283181	-0.266855771	-0.22995754	-0.069770585	5.62235478	24.08889367	0.004162962	0.020193604
FBgn0023076	-0.125845207	-0.094548809	-0.169740393	-0.157937757	-0.1081053	-0.030105522	0.035614637	-0.063223425	-0.165397699	7.813368258	11.92301232	0.21768439	0.381716739
FBgn0023081	-0.020937315	0.01070951	-0.039680621	-0.00496674	-0.086257381	-0.126256121	-0.021591448	0.016557145	0.139173416	6.072872673	15.15877906	0.086665906	0.202988544
FBgn0023083	0.173921276	0.019897941	-0.029827735	-0.126648741	0.28304083	-0.005178072	-0.112631565	0.082809587	0.270952628	5.961614637	50.12467621	1.02E-07	2.23E-06
FBgn0023090	-0.139627865	-0.040059107	-0.180709096	-0.30846139	-0.079641221	-0.068093009	-0.022325593	0.047135137	-0.142659976	6.869713387	14.91209445	0.093379065	0.214703012
FBgn0023095	0.014790253	-0.040851161	-0.112588271	0.084631649	-0.030599969	-0.143769297	-0.156702204	-0.087967392	-0.036280788	6.529457676	14.26588774	0.113176461	0.24619347
FBgn0023096	-0.456753808	-0.386674512	-0.488772349	-0.52282329	-0.56645269	-0.841681826	-0.776041538	-0.556843691	-0.876150731	1.876668054	29.40956257	0.000552582	0.003807042
FBgn0023097	0.081730723	0.045282056	0.025486423	-0.007039429	0.064721216	-0.066955496	-0.08850365	-0.028339671	0.134098661	5.692972329	8.799939817	0.455942871	0.618643526
FBgn0023129	-0.258483104	-0.341010858	-0.324682606	-0.474246544	-0.319648513	-0.524787598	-0.355938629	-0.403654151	-0.45324562	7.335155355	7.238347729	0.612319189	0.744119992
FBgn0023130	0.002306434	0.217176977	0.137106452	0.372548224	0.254187768	0.136953273	-0.222739084	0.136292191	0.184848946	2.654602234	14.42353123	0.108036904	0.23842912
FBgn0023143	0.063050605	0.054928294	0.081146082	0.017083604	0.063358786	0.033288858	0.059416921	0.052450756	0.002973814	8.472001509	3.091360019	0.96056232	0.976986531
FBgn0023167	0.129080507	0.184260037	0.051839859	0.312236301	0.003417811	0.082920748	0.016223836	0.154312581	0.203493446	4.319652342	9.959319591	0.353788567	0.526295062
FBgn0023169	0.038780352	0.073072387	0.129313761	0.103851411	0.100102468	0.003844556	-0.003824909	-0.06147522	0.063137775	7.323204092	13.36938246	0.146591937	0.292879319
FBgn0023170	-0.051053614	-0.073314273	0.010045979	-0.008354753	-0.078011847	-0.017550898	-0.043553632	-0.060149768	0.220716898	7.668304283	11.1942131	0.262631241	0.431784073
FBgn0023171	-0.104905592	-0.165726496	-0.210108171	-0.000615558	0.000555569	-0.038996078	-0.045593134	-0.143281552	-0.251171935	5.28504026	19.42730785	0.021795024	0.073114701
FBgn0023172	-0.098779707	0.02738759	-0.026915727	-0.002608092	0.082302774	-0.122536191	-0.098335931	-0.03984099	0.052792969	7.624053539	12.08064982	0.208800755	0.371101296
FBgn0023174	0.019746159	-0.144120983	-0.019200279	-0.051935036	-0.047375728	0.022834285	-0.006435309	-0.019282684	0.011062118	6.879401357	7.921854753	0.542040215	0.689500009
FBgn0023175	0.047787411	-0.06234383	-0.034643856	-0.083491474	-0.13184015	-0.058747777	-0.022418928	-0.036916869	-0.100172721	6.876382561	7.712786989	0.563329341	0.70653281
FBgn0023177	0.099808829	0.12773502	-0.009605546	0.127488927	-0.065021234	-0.161600183	0.041311218	-0.150287125	0.066418507	3.801685984	10.75439327	0.292920471	0.463260033
FBgn0023178	0.058559985	-0.071036946	0.029098627	-0.052074918	0.057766559	-0.038551061	-0.140925847	-0.14688627	0.155046689	3.603533726	8.164616361	0.517645885	0.668855528
FBgn0023179	-0.078737744	-0.060605615	-0.206569883	0.026884731	-0.0790811	-0.133644985	-0.148613089	-0.105109457	-0.051137988	5.966553409	18.19023589	0.033029525	0.099780291
FBgn0023180	-0.744924984	-0.36095258	-1.254927214	-0.962777164	-0.961671297	-0.775067117	-1.00004809	-0.836648057	-0.785119994	-0.127389882	11.50923168	0.242410593	0.409698043
FBgn0023181	-0.58250551	-0.679713352	-0.11538277	-0.417958964	-0.078024335	-0.397879555	-0.478581174	-0.119275653	-0.857347861	0.1701579	11.34020278	0.253108542	0.421437733
FBgn0023197	0.261996565	0.157369653	0.104870269	0.33909791	-0.628572729	-0.139478131	0.168834087	-0.08284275	-0.104214056	8.723594506	21.87189292	0.009293973	0.038151318
FBgn0023211	-0.096777001	-0.126372029	-0.030932832	-0.017017159	-0.025925832	-0.047369621	-0.032080801	-0.153749686	-0.033348683	6.0111712	10.21218914	0.33358211	0.505122365
FBgn0023212	0.018571029	-0.105080261	-0.016424624	-0.001710772	-0.075216053	-0.065405443	-0.10517198	-0.133179449	-0.039136697	7.228292056	9.657258699	0.37893767	0.549088488
FBgn0023213	-0.127112583	-0.092041942	-0.09638015	-0.138065127	0.003213815	-0.155662465	-0.072081015	0.02767106	0.010827815	9.401993107	11.45249866	0.245962243	0.41391151
FBgn0023214	-0.296100708	-0.409272478	-0.331813925	-0.171604677	-0.357382246	-0.264614561	-0.227540056	-0.123358003	0.052846889	2.026994301	9.828338434	0.364560232	0.537021328
FBgn0023215	-0.15260136	-0.088770018	-0.11302298	-0.070596542	0.114274374	-0.154116776	-0.071348	0.036307538	0.130579581	7.183809458	11.6839035	0.231721486	0.397512405
FBgn0023216	0.094099831	0.262231849	0.148794258	0.25410782	0.145714592	0.103684456	0.157543127	0.276271703	0.245588818	4.089227075	11.63136896	0.23489748	0.401409287
FBgn0023388	-0.085354045	-0.052799965	-0.017000636	-0.010967492	0.040322545	-0.065054342	-0.13910313	-0.00886586	-0.026757191	6.668015261	7.639522269	0.570841371	0.71285677
FBgn0023395	0.750145034	0.917751527	0.217818512	0.406447154	0.625204762	0.68168767	0.531744466	0.119063744	0.372622006	2.892404198	54.78111067	1.34E-08	3.56E-07
FBgn0023407	-0.244670762	-0.015227209	-0.111022269	-0.179610743	-0.076970095	-0.166228015	-0.175852791	-0.094239787	0.064643465	6.753162692	16.67203345	0.054106556	0.143405984
FBgn0023415	0.051805377	0.00505893	-0.016185524	0.148218576	-0.251364946	-0.17032954	-0.151051287	-0.197957069	0.10081607	7.52962842	50.4651546	8.81E-08	1.97E-06
FBgn0023423	-0.010546363	-0.015652309	-0.005047419	-0.054969974	0.014552008	0.022620863	-0.042214551	-0.053963602	-0.127107274	7.197901246	8.875529341	0.448842475	0.612468034
FBgn0023441	-0.037570473	-0.084258728	-0.107773253	-0.029242389	-0.103929519	-0.163873832	-0.071593553	-0.021590162	0.019240163	8.300603125	10.15286286	0.338252511	0.509786336
FBgn0023458	-0.020943113	0.024909837	-0.070520653	-0.066595284	-0.006085938	-0.178778984	-0.177411688	-0.070819677	-0.054494897	7.76169798	7.300293014	0.605885799	0.739025697
FBgn0023477	-0.059952468	-0.310714799	-0.049854036	-0.125263772	-0.249269537	-0.272664058	-0.306390331	-0.224606263	-0.235040688	7.808669199	4.744925723	0.855952783	0.912573459
FBgn0023479	0.050234654	0.00093939	-0.000769418	0.024506292	0.098423584	-0.11027655	-0.041698569	-0.01896539	0.076398885	9.161040285	6.590254146	0.67969436	0.793653032
FBgn0023489	0.143355113	0.056238908	-0.056100546	0.171092657	-0.038718254	-0.055122639	0.03069627	-0.012079178	0.209393147	2.712244471	6.00892287	0.73902492	0.834691151
FBgn0023495	1.006443309	0.169261587	-0.130981861	0.023296162	-0.477400002	-0.50072609	-0.564395499	-0.531260205	0.156519363	2.20718304	12.47380224	0.187896676	0.34517753
FBgn0023496	0.712565359	0.584814335	0.346141519	-0.124006318	0.74471648	0.182868776	0.697534499	0.455721333	0.634278239	0.663817167	14.3147739	0.111560426	0.243873331
FBgn0023506	0.227204097	0.144411947	0.097288362	0.128694744	0.107015863	0.075664999	0.08467133	0.199940234	0.065815556	4.457090994	6.969988974	0.640244115	0.765237986
FBgn0023507	0.116356409	-0.033633214	0.06428924	0.130557021	-0.000224696	-0.019297885	0.057235791	-0.040247744	0.176336367	7.188498124	6.871927417	0.650451668	0.772412107
FBgn0023508	0.080190359	-0.03048916	0.048115025	0.010828771	0.136216582	0.041916845	0.029961379	0.030687887	0.058797942	5.613776806	6.933302645	0.644063551	0.767660956
FBgn0023510	-0.02086406	0.049768218	-0.004683012	-0.033027237	0.121196651	-0.11971498	-0.080872234	-0.021612515	0.015094123	6.096453894	7.609318357	0.573945109	0.714789066
FBgn0023511	-0.014710438	0.012232859	-0.002137445	0.006652744	0.122338305	-0.138527306	-0.081218517	-0.025674187	-0.033365641	4.928259159	10.70525974	0.296454101	0.466786781
FBgn0023512	0.007958483	-0.001653654	0.084280297	-0.005722799	0.044309367	0.043798584	0.019431339	-0.068081712	-0.024966486	4.546697847	4.151112246	0.901187961	0.941405728
FBgn0023513	-0.001415961	-0.071058532	-0.059278512	0.092139451	0.122498669	-0.259023741	-0.063755924	-0.083910215	0.022196224	3.007815295	9.126430362	0.425686431	0.591428645
FBgn0023514	-0.238370604	0.034086328	-0.248365168	-0.209421456	-0.165266494	0.035792595	-0.004604172	-0.407790077	-0.414738369	3.666880367	20.98195329	0.012730793	0.048470256
FBgn0023515	-0.04751813	0.021094809	-0.170982922	0.0202523	-0.011695077	-0.002076307	0.108174756	-0.04857548	-0.124160813	4.061484962	13.2868279	0.150051286	0.297985174
FBgn0023516	0.021932366	0.023091482	0.027258394	0.131448827	0.030369211	0.079375125	0.106984883	-0.048851808	0.04356343	5.489687973	6.866943565	0.650970266	0.772896208
FBgn0023517	-0.055123014	-0.05625852	-0.133466342	-0.077984738	-0.19243177	-0.173040798	-0.212642323	-0.184789405	-0.128932562	3.6077857	5.194896204	0.8169984	0.887022442
FBgn0023518	0.010758701	0.073860473	-0.009870783	0.14505606	0.105484655	-0.012131469	-0.035655254	0.053919562	0.066316452	5.578883394	6.76915718	0.661139214	0.780296814
FBgn0023519	0.074495027	0.022426413	0.100722124	-0.047727074	-0.037782213	0.006765401	-0.208051046	-0.104945337	-0.096160439	3.824105494	7.616825977	0.573173272	0.714377315
FBgn0023520	0.112755363	0.171721514	0.266069607	0.285093574	0.257371495	0.096339008	0.069342934	0.135805538	0.112142808	2.306051812	4.973508608	0.836611437	0.899420256
FBgn0023521	0.053652261	-0.119758421	-0.15886006	-0.102309234	-0.212860565	-0.213177382	-0.062809008	-0.070885131	-0.090803486	2.874563319	6.854835676	0.652230053	0.773718628
FBgn0023522	0.032440517	-0.098979492	-0.014954318	-0.047733757	-0.061130548	-0.121010653	-0.128742166	0.004111707	-0.047511622	4.5626764	6.817089045	0.656156371	0.776142325
FBgn0023524	-0.189396647	-0.217986167	-0.371920357	0.013318861	-0.241663731	-0.361392136	-0.326836502	-0.491738098	-0.151677463	3.557492137	27.19701176	0.001297552	0.007770496
FBgn0023525	-0.088406139	-0.009870688	-0.057540922	-0.106279291	-0.07910392	-0.036808615	-0.161879202	-0.166337877	-0.150779113	4.514391208	7.497217378	0.585496049	0.723942394
FBgn0023526	-0.114700644	-0.089338594	-0.180055365	-0.150477834	0.014159066	-0.169809334	-0.052693057	-0.071041595	0.012912208	5.113247694	6.340720225	0.705392378	0.811830861
FBgn0023527	0.25585387	0.242620815	-0.054402316	0.095017967	0.01975998	0.028736195	0.001008826	-0.096628026	-0.428665196	3.234807908	23.06370868	0.006054811	0.027336667
FBgn0023528	0.019255048	0.063403769	0.028501398	-0.02242236	0.083967948	-0.069452308	0.043258515	0.092231552	0.146316804	6.056398621	11.5106126	0.242324633	0.409664051
FBgn0023529	-0.06851264	-0.133017054	-0.099629675	-0.165089501	-0.155659855	-0.133689028	-0.292365231	-0.15310331	-0.112127934	7.557957843	11.87868067	0.220235456	0.384553967
FBgn0023530	0.016901354	-0.056543451	0.058762727	0.282278623	0.122904895	0.042563602	-0.050336057	0.121407826	0.087840746	4.179723491	12.36554364	0.193477217	0.351610565
FBgn0023531	-0.194679036	-0.07646081	-0.157546595	-0.181748967	-0.063487195	-0.413953902	-0.189887065	-0.182011833	-0.148848926	6.282515019	23.72351189	0.004760514	0.022533362
FBgn0023534	0.25646777	0.131753724	0.30530989	0.331914593	0.055433542	0.151946202	0.350311098	0.296510914	0.339218043	2.141205167	6.915507554	0.645915989	0.769153908
FBgn0023535	-0.112410848	-0.366694579	0.011175127	-0.409262325	-0.256901588	-0.158276988	-0.143630567	0.060871651	-0.055611752	5.118922305	17.60119161	0.040092674	0.115494124
FBgn0023536	0.014424255	0.120474076	-0.033177473	0.113163011	-0.001455546	0.045786233	0.085573253	0.049406245	-0.045304567	4.608294875	7.302096087	0.605698653	0.739025697
FBgn0023537	-0.06854276	-0.202922189	-0.11114962	-0.194648947	-0.172293389	-0.249395076	-0.147872237	-0.391357426	-0.072991158	7.106027779	15.31461307	0.08264874	0.196127177
FBgn0023540	0.033969069	0.004726097	0.085000659	0.086500906	0.09742389	-0.108935828	0.075478349	0.080324731	0.164433921	7.535081777	9.272119559	0.412543926	0.578674718
FBgn0023541	0.040150926	-0.126820744	-0.568543467	-0.175260251	0.257238733	0.217023145	-0.254638119	0.070860478	0.400420524	4.864597192	24.01880223	0.004271684	0.020686206
FBgn0023542	0.074212201	0.163655717	0.143759178	0.212702665	0.011264021	0.062962388	0.186637362	0.112147847	0.359868176	4.560754987	29.52623988	0.000528001	0.003681653
FBgn0023545	-0.06858279	-0.04809984	-0.009403005	-0.032104474	-0.068092489	0.060138861	-0.11048857	-0.09498512	-0.191908171	4.288461943	9.119483702	0.426318765	0.591952659
FBgn0023549	0.046563243	0.1793697	0.129454206	0.19819883	-0.085602721	0.12140105	0.167056207	0.200535826	0.354322235	5.525986459	33.24471542	0.000121063	0.001069726
FBgn0023550	-0.043237796	-0.326937277	-0.442769224	-0.664415643	-1.202830431	-0.331912204	-0.369034749	-0.196763378	0.115450544	5.622269109	154.4870713	1.04E-28	3.32E-26
FBgn0024150	0.258665252	-0.234699593	-0.08704068	-0.093014826	-0.068407708	-0.249308696	-0.170056572	-0.204305045	-0.384747943	3.073791691	24.94810068	0.003029131	0.015675411
FBgn0024177	-0.069481368	-0.09155365	-0.163190769	-0.512212071	0.051944239	-0.553166702	-0.188500875	-0.197234763	-0.070859479	0.532749854	6.89555012	0.647993282	0.770678855
FBgn0024179	0.030579241	-0.132414614	-0.032475916	-0.049589174	-0.112428793	-0.160191695	-0.102102364	-0.034936908	0.025139437	5.826233702	8.123216341	0.521778333	0.6725327
FBgn0024182	-0.118457663	-0.087997975	-0.107790852	-0.111824492	-0.100395382	-0.278944575	-0.149483773	-0.251615784	-0.258109168	3.56031235	10.44817683	0.315434871	0.48586738
FBgn0024183	-0.017398261	0.041511296	-0.031551782	-0.023907311	-0.010531302	-0.003647879	-0.038224675	0.001313388	0.041177084	8.490396729	2.412871289	0.983135554	0.990690211
FBgn0024184	0.110450268	0.136327032	0.110907151	-0.001693105	-0.118017218	-0.050296936	0.083787521	0.015510296	0.243388752	3.094576387	8.621605235	0.472910199	0.634063402
FBgn0024187	-0.075929923	-0.039629661	-0.112831824	-0.000393958	-0.024663803	-0.08158105	-0.056682525	-0.021973184	0.022093072	7.064146301	6.230996691	0.71659504	0.819249729
FBgn0024188	0.105330249	0.073460303	-0.051762299	-0.192103973	-0.287871913	-0.141862655	-0.196924675	-0.145292288	-0.072804241	5.133315283	37.90710712	1.81E-05	0.000217282
FBgn0024189	0.040322315	0.126170674	0.00369342	-0.099718681	0.049586281	-0.169685358	-0.179053285	-0.061219982	0.134118093	4.434958534	14.71941083	0.098937273	0.223597936
FBgn0024191	0.148404697	0.025827099	-0.123984478	0.335999511	-0.046421431	0.064642631	-0.253115928	0.05151196	-0.050682222	3.569117338	29.88892974	0.000458225	0.003276278
FBgn0024194	0.217565385	-0.194245556	0.234706696	0.114331477	-0.040701908	0.202405749	0.364631643	0.009298575	0.189258975	1.942640275	11.92914679	0.217333214	0.381506737
FBgn0024196	-0.028225324	0.095389672	0.280527622	0.107004204	-0.004647486	0.021425385	-0.038680493	-0.043277635	0.072780802	3.516804725	11.49083551	0.243557939	0.411095307
FBgn0024222	-0.008180824	-0.070153146	-0.127841971	-0.237986933	-0.06821341	-0.157131291	-0.403625742	-0.375911412	-0.227611542	4.548045958	36.92798186	2.71E-05	0.000306386
FBgn0024227	0.096905637	-0.183619906	0.023566217	0.022226372	0.009183921	-0.431966823	0.03579129	-0.125729929	-0.293974986	2.078783604	12.63516853	0.179821155	0.335945626
FBgn0024230	0.147969609	0.14155785	0.184383354	0.119353473	0.019469761	0.172273357	0.125079039	0.074606867	0.026196578	4.369464918	9.528470832	0.389987225	0.559201365
FBgn0024232	0.112140523	0.160723409	0.08009386	0.089111197	0.049420203	0.020781271	0.058322218	-0.000886127	0.08641106	4.496969922	3.604718654	0.935453777	0.962304919
FBgn0024234	0.135725357	0.042911789	0.028960364	0.175567691	0.08630151	0.086492245	0.08621026	0.037754317	0.13062353	5.469025698	8.943520905	0.442503994	0.607321992
FBgn0024236	0.04211102	0.064444336	0.009140741	0.07611285	0.032543405	-0.016174115	0.031354274	0.035695484	0.030626772	6.610870207	2.664340059	0.976132315	0.986130344
FBgn0024238	-0.089428426	-0.04941348	-0.015171	-0.131165446	0.034874292	-0.103460288	-0.022064912	-0.064222463	0.023384819	7.118270372	9.891332758	0.359353936	0.531983187
FBgn0024245	-0.121138933	-0.199227508	-0.190553699	-0.184415673	0.185447879	-0.065710439	-0.092768747	-0.048973403	-0.166874539	2.634538044	9.609144619	0.383043172	0.552885329
FBgn0024248	-0.06299394	0.074461272	0.098792613	0.114482634	0.130980696	0.099173286	0.085838576	0.107460522	0.163086063	6.147297116	12.40129776	0.191619566	0.349555769
FBgn0024250	-0.161522091	-0.205951255	-0.28455655	-0.481004131	-0.10257635	-0.272134253	-0.193453819	-0.226838419	-0.221256384	4.339368982	17.9714468	0.035506256	0.105251013
FBgn0024251	-0.120925327	-0.010985368	0.02784984	0.142700904	0.104561547	-0.098229253	-0.057857886	-0.034689956	-0.012461635	7.325006791	20.62655267	0.014415864	0.053217873
FBgn0024273	-0.012695474	-0.074856008	0.025718258	-0.096964217	0.024211545	-0.147469882	-0.097361098	-0.098404783	-0.184506139	6.004403246	20.08747385	0.017380179	0.0611814
FBgn0024277	-0.103794611	-0.05435956	-0.106514717	-0.033769143	0.008093594	-0.166495226	-0.111445436	-0.047849668	-0.040864543	7.40269815	9.537295267	0.389223999	0.558810078
FBgn0024285	-0.039271704	-0.011655705	-0.067766412	-0.073408986	-0.041523224	-0.000709672	-0.049844303	-0.012670643	-0.004982624	4.662796267	1.576073637	0.996542079	0.997923629
FBgn0024288	-0.026169046	-0.238681955	-0.022376917	-0.099701611	0.15746742	0.020343168	-0.06524343	-0.131156428	0.105828652	1.273786046	3.64765368	0.93303726	0.960846866
FBgn0024289	-0.635707353	-0.590540149	-0.037810236	-0.252092799	-0.421012058	-0.624433698	-0.723502914	-0.618307261	-0.594949638	7.552630157	5.958414725	0.744073012	0.838207981
FBgn0024291	0.113673912	0.088096786	0.116380491	0.070140546	0.190850572	0.081545178	0.111199476	0.156402772	0.194249468	6.394255351	11.78776121	0.225540504	0.390922209
FBgn0024293	-0.162365522	-0.280920298	0.010849788	-0.094301546	-0.139807775	-0.159911126	0.094025607	-0.043152663	-0.258176696	8.094062002	35.98741818	3.99E-05	0.000422683
FBgn0024294	-0.333306004	-0.011908931	-0.541911829	-0.292434009	-0.028411041	0.206226155	0.300014426	0.361628025	-0.329443214	3.163735665	76.09518312	9.60E-13	5.15E-11
FBgn0024314	0.083723568	-0.014235612	0.043420399	-0.007644786	-0.015402503	-0.060113788	-0.081209074	-0.042209316	-0.066503823	6.028532995	6.575821205	0.681187426	0.794993653
FBgn0024315	0.0324037	-0.071023265	-0.021286934	-0.008033327	-0.186259854	-0.166067212	-0.065920465	-0.229605856	-0.070269881	7.943851551	15.73537161	0.072617624	0.178489326
FBgn0024320	-0.169783581	-0.038701731	-0.075433488	-0.194504551	-0.151390037	-0.377698196	-0.186947696	-0.288742457	-0.085339245	7.221063385	48.53161265	2.03E-07	4.16E-06
FBgn0024326	-0.04280251	-0.157931802	-0.108615138	0.000474506	0.002896606	-0.149760911	-0.056688364	-0.069210311	-0.013517256	5.83616685	10.59189991	0.304721916	0.475082904
FBgn0024329	0.095428552	0.054239305	0.074982148	-0.116516942	0.169226779	0.082755123	0.071845291	0.170357339	0.124348245	6.666200058	20.17470571	0.016864316	0.059826071
FBgn0024330	0.012407984	-0.21306619	-0.009600075	-0.107165689	0.013512136	-0.133439522	-0.238185517	-0.105288344	0.010296713	3.785780114	10.14616222	0.338782731	0.510284946
FBgn0024332	0.82504936	0.216339742	0.463093807	0.447274689	0.381466829	0.566254546	0.380917196	0.548324466	0.62952939	1.572310734	17.28150683	0.044485829	0.124422315
FBgn0024352	-0.027577902	-0.046121803	-0.065946988	-0.091979466	-0.114342659	-0.086139892	-0.163601397	-0.12045453	-0.221157135	6.328377942	16.43135064	0.058402255	0.151998652
FBgn0024360	0.237245135	0.19146439	-0.104086347	-0.003774843	-0.131015816	-0.082821156	-0.077724228	-0.145828709	0.079517193	3.981670832	28.89839082	0.000674113	0.004507105
FBgn0024361	-0.121098769	-0.136128649	0.032863102	-0.23240002	0.101739232	-0.134513682	-0.00473281	-0.016336877	-0.03756689	4.286736805	7.266967564	0.609345932	0.741756546
FBgn0024362	-0.011435458	0.057563042	0.013693486	0.06338577	0.05354484	-0.05740111	-0.003250042	-0.003011169	-0.001999226	5.523424131	4.27093	0.892692959	0.935665463
FBgn0024364	-0.139539839	-0.046349479	0.050220261	-0.295587616	-0.22371644	-0.207790312	-0.07826424	-0.091195076	-0.073026959	3.789244755	14.4296605	0.107841241	0.238104402
FBgn0024365	0.154179794	0.071489166	0.01537349	0.02856013	-0.033127652	-0.090903378	-0.091178135	-0.061178782	0.033814822	5.441802553	12.39739088	0.191821851	0.349758913
FBgn0024366	-0.543207823	-0.309418292	-0.367670926	0.241278811	0.001556322	-0.045559133	-0.069844899	-0.19090465	-0.561786839	2.142930073	23.70936597	0.004785236	0.022592027
FBgn0024371	-0.03262232	-0.007146297	-0.167217475	-0.180962665	-0.016586466	-0.087090568	-0.147175893	-0.128401216	-0.31570105	4.760446124	20.80052063	0.013566198	0.050878755
FBgn0024432	0.105456525	0.049587342	0.118547011	0.160401782	0.169211868	0.217901311	0.108848284	0.130742951	0.064723374	6.38877097	11.71628025	0.229780716	0.395535421
FBgn0024491	-0.031736271	-0.040405483	-0.300572565	-0.111324203	-0.044395626	0.014995976	-0.060252397	-0.038518738	-0.0324288	3.290356685	5.424912194	0.795807151	0.87296716
FBgn0024509	0.055531036	-0.070843253	0.026790384	-0.023406787	-0.158279088	-0.050745519	-0.068932124	-0.082074574	0.043185093	6.021648464	8.892444282	0.44726128	0.611539712
FBgn0024510	0.148747249	0.166359127	0.076004568	0.183259222	0.173472881	0.182980028	0.27666982	0.199106818	-0.115185006	3.780761931	17.88066261	0.03658358	0.107725061
FBgn0024542	0.092636344	0.039016907	0.091437022	0.022296259	-0.029084121	0.038430976	0.115412851	0.061466964	-0.087809856	3.434014522	2.819952002	0.971007344	0.983881355
FBgn0024555	-0.009396356	0.01498759	-0.06446823	-0.067300334	0.074537176	-0.079732909	-0.001629975	-0.033706643	0.037694042	7.103544474	5.428555399	0.795465416	0.872794713
FBgn0024556	0.160833519	0.109592085	0.148496981	0.135290713	0.164211107	0.078859497	-0.022833298	0.052598887	0.072502823	6.18360231	7.859134906	0.548402127	0.694639401
FBgn0024558	0.065439564	0.049741541	0.099013534	-0.061467622	-0.189493665	0.015192492	-0.07699755	0.048610622	0.059776652	3.878771418	8.994420292	0.437789406	0.602658922
FBgn0024689	-0.023102735	-0.156494916	-0.083832851	-0.123551336	-0.077529066	-0.031503824	-0.173568405	-0.281389923	-0.098423981	4.438101336	10.90971516	0.281948333	0.452026086
FBgn0024698	0.05882213	-0.016661143	-0.027972636	0.009525081	-0.059190794	-0.196658895	-0.195117976	-0.265587911	-0.035875206	3.762819272	16.19549791	0.062909626	0.160827888
FBgn0024728	-0.125598637	-0.059241951	-0.075734883	-0.12605173	-0.140609574	-0.027266642	0.040258252	-0.060462437	-0.05734825	6.171021455	8.050442266	0.529070961	0.678528485
FBgn0024732	0.139005517	0.015264431	0.05162369	0.057902874	0.047919849	0.134907214	-0.000292634	0.136492519	-0.000361442	4.099728833	6.145993958	0.725222348	0.825758845
FBgn0024733	0.02193294	0.009135062	0.008809871	-0.111769685	-0.09024161	-0.034183039	-0.039082827	-0.117219204	0.099237001	9.807691035	13.02244976	0.161593063	0.312778253
FBgn0024734	-0.162281047	-0.003772494	-0.057170966	-0.037027678	0.042559055	-0.125405745	0.028499277	0.083181144	0.146313253	8.487519732	15.85362041	0.070002017	0.174051444
FBgn0024740	-0.224649639	-0.406333119	0.117231659	-0.652066503	-0.038031546	-0.195757771	0.441225219	-0.119744014	-0.344453249	2.513911617	63.6428183	2.65E-10	9.86E-09
FBgn0024754	0.136712962	0.062329055	0.068883711	0.057769149	0.108445948	-0.028317542	-0.051944576	-0.097591837	0.026731613	5.800600211	19.39108831	0.022065443	0.073785922
FBgn0024806	-0.063063476	0.027198346	-0.019327879	-0.044105822	0.002211137	-0.063429103	-0.05162619	-0.029765543	-0.07026876	6.041196599	1.968810482	0.991951266	0.995661269
FBgn0024811	-0.07941386	-0.158629857	-0.021310179	-0.05275037	-0.01403781	-0.013825854	-0.100654932	-0.022884463	0.030060613	6.343615391	5.832614597	0.756547043	0.847525474
FBgn0024814	0.071327558	0.051303576	0.098720027	0.182893893	0.056453844	0.027529044	-0.021147888	0.025695326	0.072355372	6.123855822	5.016344257	0.832881168	0.897176204
FBgn0024833	0.169465175	0.101838243	0.104476972	-0.067027957	-0.019582773	0.058211622	0.076127954	0.072261435	0.018455269	5.538966647	13.36190019	0.146902683	0.293176142
FBgn0024836	0.125090888	-0.067618301	-0.232345774	-0.078494721	0.019389326	-0.082452373	0.012198854	0.039538728	0.017153847	3.519110139	3.732212851	0.928137439	0.957516268
FBgn0024841	-0.159870569	-0.206266472	0.059579037	-0.114833149	-0.10984258	-0.138461883	-0.136237036	-0.078032922	0.081324171	4.578076691	16.53817695	0.056458766	0.1478743
FBgn0024846	0.114912286	0.123866419	0.037531383	0.108100289	0.007777492	0.065229106	-0.054755708	-0.052576001	0.047462665	4.49456029	6.920494092	0.645396918	0.768615112
FBgn0024887	0.126784643	0.036276117	0.039831025	0.030519463	-0.130887671	0.105647965	0.146299183	0.034178864	0.004376395	3.937247424	8.876085375	0.448790453	0.612468034
FBgn0024889	0.105539417	0.02193565	0.09029545	0.017281417	-0.075226204	0.037614208	0.070955271	0.041218659	0.043477403	5.875994558	7.480845675	0.587186808	0.724875456
FBgn0024891	0.150532259	0.04636465	0.045342701	0.097833589	0.184711455	0.108745838	0.066018406	0.03848947	0.062299778	5.35619217	8.297350279	0.504480496	0.659011198
[truncated: 9,541 more rows]
