# Supplementary material for: Reproductive isolation arises during laboratory adaptation to a novel hot environment
Source: Genome Biol. 2024 May 28;25:141. doi: 10.1186/s13059-024-03285-9 (PMC11134630; doi:10.1186/s13059-024-03285-9)
Supplement: Supplementary file 3 — Additional file 3: Table S2. Gene ontology (GO) enrichment analysis for the significantly diverged across evolutionary replicates. topGO output table with the weight01 algorithm for 3,062 significantly diverged genes among evolutionary replicates. [file 13059_2024_3285_MOESM3_ESM.txt]

GO.ID	Term	Fisher.classic	Fisher.weight01
GO:0032504	multicellular organism reproduction	0.86492	4.30E-11
GO:0055114	oxidation-reduction process	3.20E-05	4.50E-11
GO:0006508	proteolysis	0.02387	4.40E-09
GO:0055085	transmembrane transport	0.24547	3.90E-05
GO:0018401	peptidyl-proline hydroxylation to 4-hydroxy-L-proline	4.70E-05	4.70E-05
GO:0040003	chitin-based cuticle development	0.02445	0.00013
GO:0007604	"phototransduction, UV"	0.00101	0.00101
GO:0009158	ribonucleoside monophosphate catabolic process	0.00101	0.00101
GO:0006030	chitin metabolic process	0.00051	0.00113
GO:1901361	organic cyclic compound catabolic process	0.03242	0.00138
GO:0060294	cilium movement involved in cell motility	0.0014	0.0014
GO:0006013	mannose metabolic process	0.00141	0.00141
GO:0006309	apoptotic DNA fragmentation	0.00174	0.00174
GO:0006952	defense response	0.86928	0.00816
GO:0046700	heterocycle catabolic process	0.05338	0.01025
GO:0009190	cyclic nucleotide biosynthetic process	0.1345	0.01041
GO:0019367	"fatty acid elongation, saturated fatty acid"	0.013	0.013
GO:0034625	"fatty acid elongation, monounsaturated fatty acid"	0.013	0.013
GO:0034626	"fatty acid elongation, polyunsaturated fatty acid"	0.013	0.013
GO:0006154	adenosine catabolic process	0.01332	0.01332
GO:0043252	sodium-independent organic anion transport	0.01332	0.01332
GO:0046103	inosine biosynthetic process	0.01332	0.01332
GO:0006694	steroid biosynthetic process	0.2578	0.016
GO:0045321	leukocyte activation	0.26434	0.01601
GO:0060537	muscle tissue development	0.66168	0.01605
GO:0003352	regulation of cilium movement	0.01608	0.01608
GO:0007065	male meiosis sister chromatid cohesion	0.01608	0.01608
GO:0008203	cholesterol metabolic process	0.01608	0.01608
GO:0032837	distributive segregation	0.01608	0.01608
GO:0043462	regulation of ATPase activity	0.11778	0.01609
GO:0035194	post-transcriptional gene silencing by RNA	0.80055	0.01622
GO:0003341	cilium movement	1.40E-05	0.01991
GO:0060285	cilium-dependent cell motility	0.0005	0.02015
GO:0006937	regulation of muscle contraction	0.02047	0.02047
GO:0006644	phospholipid metabolic process	0.66752	0.02065
GO:0016042	lipid catabolic process	0.20049	0.02275
GO:0044255	cellular lipid metabolic process	0.50878	0.02323
GO:0006520	cellular amino acid metabolic process	0.26102	0.02527
GO:0042417	dopamine metabolic process	0.02528	0.02528
GO:0045434	"negative regulation of female receptivity, post-mating"	0.02528	0.02528
GO:0097254	renal tubular secretion	0.02819	0.02819
GO:0035690	cellular response to drug	0.36652	0.02828
GO:0006517	protein deglycosylation	0.02832	0.02832
GO:0010025	wax biosynthetic process	0.02832	0.02832
GO:0042737	drug catabolic process	6.00E-05	0.03009
GO:0030148	sphingolipid biosynthetic process	0.12811	0.03103
GO:0006032	chitin catabolic process	0.03556	0.03556
GO:0006108	malate metabolic process	0.03556	0.03556
GO:0044270	cellular nitrogen compound catabolic process	0.0798	0.03828
GO:0009263	deoxyribonucleotide biosynthetic process	0.03863	0.03863
GO:0035493	SNARE complex assembly	0.03863	0.03863
GO:0050482	arachidonic acid secretion	0.03863	0.03863
GO:0006282	regulation of DNA repair	0.11511	0.03863
GO:0006813	potassium ion transport	0.26236	0.03863
GO:0071236	cellular response to antibiotic	0.32016	0.0387
GO:0009636	response to toxic substance	0.53536	0.04008
GO:0007155	cell adhesion	0.70169	0.04086
GO:0035336	long-chain fatty-acyl-CoA metabolic process	0.04193	0.04193
GO:0007602	phototransduction	0.03772	0.04251
GO:0042761	very long-chain fatty acid biosynthetic process	0.04276	0.04276
GO:0046033	AMP metabolic process	0.05044	0.05044
GO:1901658	glycosyl compound catabolic process	0.00132	0.05161
GO:0072529	pyrimidine-containing compound catabolic process	0.01039	0.05178
GO:0070286	axonemal dynein complex assembly	0.03976	0.0518
GO:0050907	detection of chemical stimulus involved in sensory perception	0.1549	0.05185
GO:0042430	indole-containing compound metabolic process	0.08041	0.05186
GO:0019674	NAD metabolic process	0.29223	0.05194
GO:0010951	negative regulation of endopeptidase activity	0.05325	0.05325
GO:0031937	positive regulation of chromatin silencing	0.05626	0.05626
GO:0006270	DNA replication initiation	0.05857	0.05857
GO:0007131	reciprocal meiotic recombination	0.0421	0.05911
GO:0018990	"ecdysis, chitin-based cuticle"	0.05924	0.05924
GO:0019439	aromatic compound catabolic process	0.13215	0.0632
GO:0032392	DNA geometric change	0.22045	0.06347
GO:0050764	regulation of phagocytosis	0.2288	0.0635
GO:0051231	spindle elongation	0.55117	0.06357
GO:0051049	regulation of transport	0.99997	0.06504
GO:0099536	synaptic signaling	1	0.06545
GO:0015833	peptide transport	0.99999	0.06581
GO:0044271	cellular nitrogen compound biosynthetic process	1	0.0662
GO:0016999	antibiotic metabolic process	0.16697	0.07235
GO:0006267	pre-replicative complex assembly involved in nuclear cell cycle DNA replication	0.07237	0.07237
GO:0007021	tubulin complex assembly	0.07237	0.07237
GO:0009154	purine ribonucleotide catabolic process	0.07237	0.07237
GO:0010032	meiotic chromosome condensation	0.07237	0.07237
GO:0019985	translesion synthesis	0.07237	0.07237
GO:0032367	intracellular cholesterol transport	0.07237	0.07237
GO:0046680	response to DDT	0.07237	0.07237
GO:0071417	cellular response to organonitrogen compound	0.91824	0.07316
GO:0006749	glutathione metabolic process	0.06618	0.07463
GO:0080090	regulation of primary metabolic process	1	0.07566
GO:0005975	carbohydrate metabolic process	0.68188	0.07869
GO:0042073	intraciliary transport	0.11072	0.08038
GO:0007100	mitotic centrosome separation	0.08041	0.08041
GO:0009070	serine family amino acid biosynthetic process	0.08041	0.08041
GO:0031000	response to caffeine	0.08041	0.08041
GO:0016339	calcium-dependent cell-cell adhesion via plasma membrane cell adhesion molecules	0.08239	0.08239
GO:0006919	activation of cysteine-type endopeptidase activity involved in apoptotic process	0.08282	0.08282
GO:0009617	response to bacterium	0.6328	0.08319
GO:0044249	cellular biosynthetic process	1	0.09291
GO:0072525	pyridine-containing compound biosynthetic process	0.03556	0.10544
GO:0042402	cellular biogenic amine catabolic process	0.08041	0.10553
GO:0008610	lipid biosynthetic process	0.40871	0.1056
GO:0006208	pyrimidine nucleobase catabolic process	0.10561	0.10561
GO:0006684	sphingomyelin metabolic process	0.10561	0.10561
GO:0007023	post-chaperonin tubulin folding pathway	0.10561	0.10561
GO:0007129	synapsis	0.10561	0.10561
GO:0007561	imaginal disc eversion	0.10561	0.10561
GO:0009394	2'-deoxyribonucleotide metabolic process	0.10561	0.10561
GO:0035001	"dorsal trunk growth, open tracheal system"	0.10561	0.10561
GO:0046477	glycosylceramide catabolic process	0.10561	0.10561
GO:0050850	positive regulation of calcium-mediated signaling	0.10561	0.10561
GO:0050881	musculoskeletal movement	0.10561	0.10561
GO:0071586	CAAX-box protein processing	0.10561	0.10561
GO:1905349	ciliary transition zone assembly	0.10561	0.10561
GO:0043666	regulation of phosphoprotein phosphatase activity	0.2288	0.10564
GO:0050878	regulation of body fluid levels	0.2288	0.10564
GO:0072350	tricarboxylic acid metabolic process	0.35749	0.1057
GO:0051306	mitotic sister chromatid separation	0.49771	0.10577
GO:0006959	humoral immune response	0.90529	0.10645
GO:0007189	adenylate cyclase-activating G protein-coupled receptor signaling pathway	0.04874	0.10994
GO:0060271	cilium assembly	0.06639	0.11021
GO:0007444	imaginal disc development	1	0.11146
GO:0003014	renal system process	0.01054	0.11452
GO:0006099	tricarboxylic acid cycle	0.11618	0.11618
GO:0006805	xenobiotic metabolic process	0.01808	0.1162
GO:0044550	secondary metabolite biosynthetic process	0.05718	0.11624
GO:0006011	UDP-glucose metabolic process	0.11655	0.11655
GO:0055072	iron ion homeostasis	0.24079	0.11659
GO:0048871	multicellular organismal homeostasis	0.90205	0.11748
GO:0016311	dephosphorylation	0.53641	0.13492
GO:0045454	cell redox homeostasis	0.13773	0.13773
GO:0016063	rhodopsin biosynthetic process	0.1527	0.1527
GO:1901136	carbohydrate derivative catabolic process	0.00048	0.1571
GO:0046394	carboxylic acid biosynthetic process	0.12943	0.15794
GO:0007187	"G protein-coupled receptor signaling pathway, coupled to cyclic nucleotide second messenger"	0.06561	0.15799
GO:0006584	catecholamine metabolic process	0.00785	0.15804
GO:0042454	ribonucleoside catabolic process	0.01079	0.15811
GO:0071214	cellular response to abiotic stimulus	0.21237	0.15824
GO:0006721	terpenoid metabolic process	0.08282	0.15833
GO:0097237	cellular response to toxic substance	0.26342	0.15845
GO:0042440	pigment metabolic process	0.4455	0.15854
GO:0000054	ribosomal subunit export from nucleus	0.40502	0.15858
GO:0090329	regulation of DNA-dependent DNA replication	0.64086	0.15871
GO:0046164	alcohol catabolic process	0.70143	0.15874
GO:0006865	amino acid transport	0.87219	0.15903
GO:0030858	positive regulation of epithelial cell differentiation	0.95378	0.15912
GO:0120192	tight junction assembly	0.95378	0.15912
GO:0006582	melanin metabolic process	0.92331	0.15913
GO:0042462	eye photoreceptor cell development	0.989	0.15971
GO:0030317	flagellated sperm motility	0.11035	0.16139
GO:0007601	visual perception	0.18024	0.16167
GO:0006821	chloride transport	0.22119	0.16168
GO:0009056	catabolic process	0.98555	0.16245
GO:0040011	locomotion	1	0.16564
GO:0031324	negative regulation of cellular metabolic process	1	0.16695
GO:2001020	regulation of response to DNA damage stimulus	0.0421	0.16887
GO:0006636	unsaturated fatty acid biosynthetic process	0.16944	0.16944
GO:0015695	organic cation transport	0.16944	0.16944
GO:0046693	sperm storage	0.16944	0.16944
GO:0042398	cellular modified amino acid biosynthetic process	0.32016	0.16955
GO:0007432	salivary gland boundary specification	0.4339	0.16966
GO:0006260	DNA replication	0.60497	0.16996
GO:0046008	"regulation of female receptivity, post-mating"	0.00939	0.17194
GO:0009166	nucleotide catabolic process	0.01079	0.17207
GO:0043113	receptor clustering	0.08282	0.17238
GO:0006559	L-phenylalanine catabolic process	0.1726	0.1726
GO:0006729	tetrahydrobiopterin biosynthetic process	0.1726	0.1726
GO:0006941	striated muscle contraction	0.1726	0.1726
GO:0007144	female meiosis I	0.1726	0.1726
GO:0010635	regulation of mitochondrial fusion	0.1726	0.1726
GO:0015937	coenzyme A biosynthetic process	0.1726	0.1726
GO:0018095	protein polyglutamylation	0.1726	0.1726
GO:0019359	nicotinamide nucleotide biosynthetic process	0.1726	0.1726
GO:0019430	removal of superoxide radicals	0.1726	0.1726
GO:0030728	ovulation	0.1726	0.1726
GO:0032979	protein insertion into mitochondrial inner membrane from matrix	0.1726	0.1726
GO:0033540	fatty acid beta-oxidation using acyl-CoA oxidase	0.1726	0.1726
GO:0035094	response to nicotine	0.1726	0.1726
GO:0035208	positive regulation of hemocyte proliferation	0.1726	0.1726
GO:0036158	outer dynein arm assembly	0.1726	0.1726
GO:0046688	response to copper ion	0.1726	0.1726
GO:0046701	insecticide catabolic process	0.1726	0.1726
GO:0050961	detection of temperature stimulus involved in sensory perception	0.1726	0.1726
GO:0071880	adenylate cyclase-activating adrenergic receptor signaling pathway	0.1726	0.1726
GO:0097688	glutamate receptor clustering	0.1726	0.1726
GO:2001022	positive regulation of response to DNA damage stimulus	0.1726	0.1726
GO:0018345	protein palmitoylation	0.33985	0.17265
GO:0001941	postsynaptic membrane organization	0.35749	0.17269
GO:0007007	inner mitochondrial membrane organization	0.5429	0.17282
GO:0048863	stem cell differentiation	0.97079	0.17406
GO:0007098	centrosome cycle	0.53418	0.18089
GO:0007186	G protein-coupled receptor signaling pathway	0.37328	0.18505
GO:0031323	regulation of cellular metabolic process	1	0.18668
GO:0022607	cellular component assembly	1	0.18894
GO:0006727	ommochrome biosynthetic process	0.19488	0.19488
GO:0043052	thermotaxis	0.19488	0.19488
GO:0071705	nitrogen compound transport	0.99999	0.20918
GO:0030322	stabilization of membrane potential	0.21104	0.21104
GO:0044331	cell-cell adhesion mediated by cadherin	0.21104	0.21104
GO:0007548	sex differentiation	0.94872	0.21324
GO:0007143	female meiotic nuclear division	0.23535	0.22012
GO:0006570	tyrosine metabolic process	0.2288	0.2288
GO:0007056	spindle assembly involved in female meiosis	0.2288	0.2288
GO:0007060	male meiosis chromosome segregation	0.2288	0.2288
GO:0042542	response to hydrogen peroxide	0.2288	0.2288
GO:0043153	entrainment of circadian clock by photoperiod	0.2288	0.2288
GO:0042246	tissue regeneration	0.32016	0.22887
GO:0110020	regulation of actomyosin structure organization	0.37711	0.22893
GO:0048066	developmental pigmentation	0.50801	0.2291
GO:0051345	positive regulation of hydrolase activity	0.98118	0.2313
GO:0006281	DNA repair	0.40917	0.2372
GO:0006869	lipid transport	0.26001	0.24047
GO:0043171	peptide catabolic process	0.2026	0.24062
GO:1901701	cellular response to oxygen-containing compound	0.90496	0.2436
GO:0034614	cellular response to reactive oxygen species	0.08282	0.24742
GO:0007020	microtubule nucleation	0.1527	0.24754
GO:0002764	immune response-regulating signaling pathway	0.24777	0.24777
GO:0006207	'de novo' pyrimidine nucleobase biosynthetic process	0.24777	0.24777
GO:0006560	proline metabolic process	0.24777	0.24777
GO:0006939	smooth muscle contraction	0.24777	0.24777
GO:0007053	spindle assembly involved in male meiosis	0.24777	0.24777
GO:0009437	carnitine metabolic process	0.24777	0.24777
GO:0042770	signal transduction in response to DNA damage	0.24777	0.24777
GO:0046427	positive regulation of receptor signaling pathway via JAK-STAT	0.24777	0.24777
GO:0046662	regulation of oviposition	0.24777	0.24777
GO:0048562	embryonic organ morphogenesis	0.24777	0.24777
GO:0062149	detection of stimulus involved in sensory perception of pain	0.24777	0.24777
GO:0090309	positive regulation of DNA methylation-dependent heterochromatin assembly	0.24777	0.24777
GO:0097164	ammonium ion metabolic process	0.24777	0.24777
GO:0006826	iron ion transport	0.42257	0.24789
GO:0046839	phospholipid dephosphorylation	0.74371	0.24824
GO:0140056	organelle localization by membrane tethering	0.98082	0.24906
GO:0045333	cellular respiration	0.88372	0.24923
GO:0046578	regulation of Ras protein signal transduction	0.95276	0.24945
GO:0018208	peptidyl-proline modification	0.00202	0.25106
GO:0033365	protein localization to organelle	0.99351	0.2515
GO:0010466	negative regulation of peptidase activity	0.0305	0.25154
GO:0090306	spindle assembly involved in meiosis	0.05924	0.25173
GO:0008202	steroid metabolic process	0.17317	0.25176
GO:0006195	purine nucleotide catabolic process	0.02819	0.25178
GO:0007320	insemination	0.16697	0.25184
GO:0017143	insecticide metabolic process	0.07237	0.25187
GO:0034312	diol biosynthetic process	0.07237	0.25187
GO:0098869	cellular oxidant detoxification	0.07237	0.25187
GO:0009648	photoperiodism	0.11778	0.25187
GO:0046031	ADP metabolic process	0.22119	0.25187
GO:0042168	heme metabolic process	0.16173	0.2519
GO:0051282	regulation of sequestering of calcium ion	0.24777	0.25198
GO:0045839	negative regulation of mitotic nuclear division	0.37711	0.25201
GO:0034754	cellular hormone metabolic process	0.46115	0.25204
GO:0010817	regulation of hormone levels	0.47874	0.25205
GO:0031113	regulation of microtubule polymerization	0.47092	0.25206
GO:0007445	determination of imaginal disc primordium	0.48055	0.25206
GO:0035246	peptidyl-arginine N-methylation	0.48055	0.25206
GO:0031111	negative regulation of microtubule polymerization or depolymerization	0.55117	0.25209
GO:0042478	regulation of eye photoreceptor cell development	0.55117	0.25209
GO:0051204	protein insertion into mitochondrial membrane	0.63807	0.25212
GO:0034661	ncRNA catabolic process	0.60247	0.25212
GO:0030166	proteoglycan biosynthetic process	0.59353	0.25212
GO:0006012	galactose metabolic process	0.70466	0.25215
GO:0032272	negative regulation of protein polymerization	0.67368	0.25215
GO:0006027	glycosaminoglycan catabolic process	0.76068	0.25217
GO:0055080	cation homeostasis	0.57475	0.25218
GO:0048753	pigment granule organization	0.80724	0.2522
GO:0033047	regulation of mitotic sister chromatid segregation	0.69779	0.25221
GO:0043039	tRNA aminoacylation	0.67967	0.25221
GO:0030201	heparan sulfate proteoglycan metabolic process	0.80816	0.25223
GO:1904062	regulation of cation transmembrane transport	0.78125	0.25223
GO:0009855	determination of bilateral symmetry	0.84112	0.25226
GO:0046668	regulation of retinal cell programmed cell death	0.86906	0.25229
GO:0099174	regulation of presynapse organization	0.88952	0.25235
GO:0014016	neuroblast differentiation	0.85346	0.25235
GO:0048102	autophagic cell death	0.90786	0.25237
GO:1902875	regulation of embryonic pattern specification	0.90786	0.25237
GO:0009144	purine nucleoside triphosphate metabolic process	0.88972	0.25238
GO:0033673	negative regulation of kinase activity	0.94201	0.2524
GO:1902850	microtubule cytoskeleton organization involved in mitosis	0.81709	0.25248
GO:0016073	snRNA metabolic process	0.96469	0.25252
GO:0002922	positive regulation of humoral immune response	0.96483	0.25263
GO:0051964	negative regulation of synapse assembly	0.98199	0.25266
GO:0002775	antimicrobial peptide production	0.95815	0.25266
GO:0044772	mitotic cell cycle phase transition	0.92595	0.25276
GO:0051223	regulation of protein transport	0.98427	0.2528
GO:0008154	actin polymerization or depolymerization	0.99783	0.25311
GO:0002252	immune effector process	0.99418	0.25345
GO:0097435	supramolecular fiber organization	0.99262	0.25377
GO:0042327	positive regulation of phosphorylation	0.99997	0.25389
GO:0002682	regulation of immune system process	0.99867	0.25408
GO:0031344	regulation of cell projection organization	1	0.25455
GO:0120035	regulation of plasma membrane bounded cell projection organization	1	0.25464
GO:0051962	positive regulation of nervous system development	1	0.25482
GO:0060284	regulation of cell development	1	0.25712
GO:0000904	cell morphogenesis involved in differentiation	1	0.25763
GO:0016071	mRNA metabolic process	1	0.25768
GO:0019538	protein metabolic process	1	0.26405
GO:0035082	axoneme assembly	0.02224	0.2642
GO:0034587	piRNA metabolic process	0.26434	0.26434
GO:0045143	homologous chromosome segregation	0.05044	0.2648
GO:1901617	organic hydroxy compound biosynthetic process	0.29084	0.26491
GO:0044106	cellular amine metabolic process	0.2578	0.26495
GO:0051304	chromosome separation	0.31268	0.26496
GO:0046189	phenol-containing compound biosynthetic process	0.16944	0.26499
GO:0002221	pattern recognition receptor signaling pathway	0.29223	0.26509
GO:0000086	G2/M transition of mitotic cell cycle	0.38429	0.2651
GO:0000096	sulfur amino acid metabolic process	0.37711	0.26514
GO:0010923	negative regulation of phosphatase activity	0.40502	0.26518
GO:0031047	gene silencing by RNA	0.50734	0.26525
GO:0031110	regulation of microtubule polymerization or depolymerization	0.54068	0.26528
GO:0051153	regulation of striated muscle cell differentiation	0.61573	0.26532
GO:0007019	microtubule depolymerization	0.65433	0.26537
GO:0015672	monovalent inorganic cation transport	0.63042	0.26557
GO:0044242	cellular lipid catabolic process	0.73507	0.26568
GO:0042255	ribosome assembly	0.85492	0.26581
GO:1901699	cellular response to nitrogen compound	0.86761	0.26612
GO:0006333	chromatin assembly or disassembly	0.96914	0.26634
GO:0007306	eggshell chorion assembly	0.96456	0.26639
GO:0097305	response to alcohol	0.99936	0.2678
GO:0042325	regulation of phosphorylation	1	0.27087
GO:0051603	proteolysis involved in cellular protein catabolic process	0.99961	0.27294
GO:0007288	sperm axoneme assembly	0.28944	0.28944
GO:0048515	spermatid differentiation	0.31368	0.29182
GO:0002804	positive regulation of antifungal peptide production	0.29223	0.29223
GO:0006783	heme biosynthetic process	0.29223	0.29223
GO:0007638	mechanosensory behavior	0.29223	0.29223
GO:0045433	"male courtship behavior, veined wing generated song production"	0.29223	0.29223
GO:0071480	cellular response to gamma radiation	0.29223	0.29223
GO:0044237	cellular metabolic process	1	0.29421
GO:0050830	defense response to Gram-positive bacterium	0.29491	0.29491
GO:0051171	regulation of nitrogen compound metabolic process	1	0.30408
GO:0007018	microtubule-based movement	0.22155	0.30716
GO:0035073	pupariation	0.32016	0.32016
GO:0051865	protein autoubiquitination	0.32016	0.32016
GO:0019731	antibacterial humoral response	0.84709	0.32148
GO:0007623	circadian rhythm	0.77169	0.32185
GO:0006096	glycolytic process	0.32346	0.32346
GO:0009060	aerobic respiration	0.16806	0.32576
GO:0000712	resolution of meiotic recombination intermediates	0.3265	0.3265
GO:0006544	glycine metabolic process	0.3265	0.3265
GO:0007095	mitotic G2 DNA damage checkpoint	0.3265	0.3265
GO:0007319	negative regulation of oskar mRNA translation	0.3265	0.3265
GO:0009642	response to light intensity	0.3265	0.3265
GO:0010996	response to auditory stimulus	0.3265	0.3265
GO:0042135	neurotransmitter catabolic process	0.3265	0.3265
GO:0042744	hydrogen peroxide catabolic process	0.3265	0.3265
GO:0045003	double-strand break repair via synthesis-dependent strand annealing	0.3265	0.3265
GO:0045899	positive regulation of RNA polymerase II transcription preinitiation complex assembly	0.3265	0.3265
GO:0070193	synaptonemal complex organization	0.3265	0.3265
GO:2001235	positive regulation of apoptotic signaling pathway	0.3265	0.3265
GO:0007603	"phototransduction, visible light"	0.45338	0.32658
GO:0035051	cardiocyte differentiation	0.58704	0.32679
GO:0007605	sensory perception of sound	0.32703	0.32703
GO:0008063	Toll signaling pathway	0.72314	0.32715
GO:0051298	centrosome duplication	0.83893	0.32735
GO:0007052	mitotic spindle organization	0.50663	0.32918
GO:0071310	cellular response to organic substance	0.99981	0.33355
GO:0061077	chaperone-mediated protein folding	0.49771	0.34018
GO:0010499	proteasomal ubiquitin-independent protein catabolic process	0.35473	0.35473
GO:0009620	response to fungus	0.22721	0.35682
GO:0000727	double-strand break repair via break-induced replication	0.35749	0.35749
GO:0006744	ubiquinone biosynthetic process	0.35749	0.35749
GO:0035234	ectopic germ cell programmed cell death	0.35749	0.35749
GO:2000377	regulation of reactive oxygen species metabolic process	0.35749	0.35749
GO:0009611	response to wounding	0.75566	0.35879
GO:0030335	positive regulation of cell migration	0.95118	0.35925
GO:0050807	regulation of synapse organization	0.99949	0.36311
GO:0008053	mitochondrial fusion	0.11778	0.37113
GO:0051187	cofactor catabolic process	0.18024	0.37113
GO:0046011	regulation of oskar mRNA translation	0.21104	0.37125
GO:0051310	metaphase plate congression	0.33985	0.37137
GO:0060047	heart contraction	0.36652	0.37137
GO:0007617	mating behavior	0.43994	0.3714
GO:0000706	meiotic DNA double-strand break processing	0.37148	0.37148
GO:0002092	positive regulation of receptor internalization	0.37148	0.37148
GO:0006106	fumarate metabolic process	0.37148	0.37148
GO:0006718	juvenile hormone biosynthetic process	0.37148	0.37148
GO:0007211	octopamine or tyramine signaling pathway	0.37148	0.37148
GO:0007311	"maternal specification of dorsal/ventral axis, oocyte, germ-line encoded"	0.37148	0.37148
GO:0009595	detection of biotic stimulus	0.37148	0.37148
GO:0015746	citrate transport	0.37148	0.37148
GO:0030104	water homeostasis	0.37148	0.37148
GO:0032494	response to peptidoglycan	0.37148	0.37148
GO:0034553	mitochondrial respiratory chain complex II assembly	0.37148	0.37148
GO:0036159	inner dynein arm assembly	0.37148	0.37148
GO:0042065	glial cell growth	0.37148	0.37148
GO:0042423	catecholamine biosynthetic process	0.37148	0.37148
GO:0042694	muscle cell fate specification	0.37148	0.37148
GO:0042908	xenobiotic transport	0.37148	0.37148
GO:0043489	RNA stabilization	0.37148	0.37148
GO:0046184	aldehyde biosynthetic process	0.37148	0.37148
GO:0046208	spermine catabolic process	0.37148	0.37148
GO:0046599	regulation of centriole replication	0.37148	0.37148
GO:0050912	detection of chemical stimulus involved in sensory perception of taste	0.37148	0.37148
GO:0051928	positive regulation of calcium ion transport	0.37148	0.37148
GO:0060219	camera-type eye photoreceptor cell differentiation	0.37148	0.37148
GO:0060236	regulation of mitotic spindle organization	0.37148	0.37148
GO:0070265	necrotic cell death	0.37148	0.37148
GO:0071712	ER-associated misfolded protein catabolic process	0.37148	0.37148
GO:0090153	regulation of sphingolipid biosynthetic process	0.37148	0.37148
GO:0097327	response to antineoplastic agent	0.37148	0.37148
GO:0097374	sensory neuron axon guidance	0.37148	0.37148
GO:0098908	regulation of neuronal action potential	0.37148	0.37148
GO:1901642	nucleoside transmembrane transport	0.37148	0.37148
GO:1901976	regulation of cell cycle checkpoint	0.37148	0.37148
GO:0006384	transcription initiation from RNA polymerase III promoter	0.48055	0.37154
GO:0010043	response to zinc ion	0.54613	0.3716
GO:0071229	cellular response to acid chemical	0.60247	0.37166
GO:0000266	mitochondrial fission	0.67368	0.37172
GO:0060401	cytosolic calcium ion transport	0.67368	0.37172
GO:0010002	cardioblast differentiation	0.76959	0.37184
GO:0048678	response to axon injury	0.74371	0.37184
GO:1902904	negative regulation of supramolecular fiber organization	0.70972	0.37184
GO:0042045	epithelial fluid transport	0.81429	0.37196
GO:0055065	metal ion homeostasis	0.66374	0.372
GO:0030178	negative regulation of Wnt signaling pathway	0.86595	0.37226
GO:0030706	germarium-derived oocyte differentiation	0.9938	0.37285
GO:0006081	cellular aldehyde metabolic process	0.26342	0.37681
GO:0006491	N-glycan processing	0.37711	0.37711
GO:0006006	glucose metabolic process	0.67967	0.37783
GO:0042078	germ-line stem cell division	0.79027	0.37813
GO:0071702	organic substance transport	0.99958	0.3806
GO:0048569	post-embryonic animal organ development	1	0.38559
GO:0051254	positive regulation of RNA metabolic process	1	0.38588
GO:0042026	protein refolding	0.40159	0.40159
GO:0006121	"mitochondrial electron transport, succinate to ubiquinone"	0.40502	0.40502
GO:0006662	glycerol ether metabolic process	0.40502	0.40502
GO:0009068	aspartate family amino acid catabolic process	0.40502	0.40502
GO:0016204	determination of muscle attachment site	0.40502	0.40502
GO:0017196	N-terminal peptidyl-methionine acetylation	0.40502	0.40502
GO:0085029	extracellular matrix assembly	0.40502	0.40502
GO:1902969	mitotic DNA replication	0.40502	0.40502
GO:0019915	lipid storage	0.77322	0.40584
GO:0007219	Notch signaling pathway	0.97343	0.40719
GO:0000302	response to reactive oxygen species	0.08429	0.42137
GO:0040040	thermosensory behavior	0.42257	0.42257
GO:0006629	lipid metabolic process	0.20706	0.43071
GO:0007291	sperm individualization	0.43219	0.43219
GO:0017144	drug metabolic process	6.20E-06	0.43323
GO:0000028	ribosomal small subunit assembly	0.4339	0.4339
GO:0007370	ventral furrow formation	0.4339	0.4339
GO:0016246	RNA interference	0.7621	0.43477
GO:0007424	open tracheal system development	0.99957	0.43533
GO:0044283	small molecule biosynthetic process	0.00862	0.43795
GO:0006082	organic acid metabolic process	0.12438	0.43892
GO:0007621	negative regulation of female receptivity	0.01808	0.43995
GO:0051177	meiotic sister chromatid cohesion	0.01332	0.44011
GO:0015918	sterol transport	0.05626	0.44015
GO:0050953	sensory perception of light stimulus	0.12595	0.44016
GO:0009404	toxin metabolic process	0.05044	0.44019
GO:0015908	fatty acid transport	0.05044	0.44019
GO:0030301	cholesterol transport	0.05044	0.44019
GO:0046514	ceramide catabolic process	0.07237	0.44028
GO:0006672	ceramide metabolic process	0.18024	0.44028
GO:0051208	sequestering of calcium ion	0.16944	0.44036
GO:0035210	prepupal development	0.24079	0.44036
GO:0051303	establishment of chromosome localization	0.26342	0.44036
GO:0042743	hydrogen peroxide metabolic process	0.2288	0.4404
GO:1900150	regulation of defense response to fungus	0.26434	0.4404
GO:0042445	hormone metabolic process	0.38086	0.44042
GO:0000729	DNA double-strand break processing	0.24777	0.44044
GO:0003407	neural retina development	0.24777	0.44044
GO:0006716	juvenile hormone metabolic process	0.24777	0.44044
GO:0009110	vitamin biosynthetic process	0.3265	0.44049
GO:0051418	microtubule nucleation by microtubule organizing center	0.3265	0.44049
GO:0018200	peptidyl-glutamic acid modification	0.37711	0.44049
GO:0008535	respiratory chain complex IV assembly	0.42257	0.44053
GO:0071479	cellular response to ionizing radiation	0.4339	0.44053
GO:0006024	glycosaminoglycan biosynthetic process	0.48055	0.44057
GO:0050650	chondroitin sulfate proteoglycan biosynthetic process	0.48055	0.44057
GO:1903510	mucopolysaccharide metabolic process	0.48055	0.44057
GO:0033108	mitochondrial respiratory chain complex assembly	0.49908	0.44058
GO:0016078	tRNA catabolic process	0.56018	0.44061
GO:0050732	negative regulation of peptidyl-tyrosine phosphorylation	0.56018	0.44061
GO:0090382	phagosome maturation	0.56018	0.44061
GO:0000097	sulfur amino acid biosynthetic process	0.61573	0.44065
GO:0097501	stress response to metal ion	0.61573	0.44065
GO:0031023	microtubule organizing center organization	0.56053	0.44068
GO:0015743	malate transport	0.70466	0.44069
GO:0097090	presynaptic membrane organization	0.70466	0.44069
GO:0015807	L-amino acid transport	0.67368	0.4407
GO:0031644	regulation of nervous system process	0.64086	0.4407
GO:0010959	regulation of metal ion transport	0.65344	0.44075
GO:0043647	inositol phosphate metabolic process	0.72457	0.44078
GO:0007586	digestion	0.87679	0.44086
GO:0060911	cardiac cell fate commitment	0.87679	0.44086
GO:0016441	posttranscriptional gene silencing	0.75158	0.44097
GO:0051098	regulation of binding	0.88952	0.44099
GO:0046395	carboxylic acid catabolic process	0.8031	0.44119
GO:0048332	mesoderm morphogenesis	0.95696	0.4412
GO:0032873	negative regulation of stress-activated MAPK cascade	0.97561	0.44124
GO:0007622	rhythmic behavior	0.8504	0.44132
GO:0050778	positive regulation of immune response	0.88279	0.44135
GO:0048806	genitalia development	0.98759	0.44137
GO:0050920	regulation of chemotaxis	0.98759	0.44137
GO:0048568	embryonic organ development	0.95106	0.44138
GO:0048512	circadian behavior	0.87927	0.4414
GO:0036294	cellular response to decreased oxygen levels	0.99491	0.44141
GO:0017038	protein import	0.90451	0.44144
GO:1901214	regulation of neuron death	0.98738	0.44146
GO:0009953	dorsal/ventral pattern formation	0.9999	0.44147
GO:1904398	positive regulation of neuromuscular junction development	0.99893	0.44166
GO:0018209	peptidyl-serine modification	0.98964	0.44172
GO:0071375	cellular response to peptide hormone stimulus	0.98042	0.44172
GO:0045055	regulated exocytosis	0.99649	0.44188
GO:0006399	tRNA metabolic process	0.98991	0.44238
GO:0031331	positive regulation of cellular catabolic process	0.9989	0.44258
GO:0008358	"maternal determination of anterior/posterior axis, embryo"	0.99975	0.44261
GO:0032970	regulation of actin filament-based process	0.99966	0.44279
GO:0006626	protein targeting to mitochondrion	0.66105	0.4428
GO:0031668	cellular response to extracellular stimulus	0.99997	0.4429
GO:0007498	mesoderm development	0.85184	0.44296
GO:0099504	synaptic vesicle cycle	0.99998	0.44325
GO:0010975	regulation of neuron projection development	1	0.44346
GO:0016358	dendrite development	0.99979	0.44354
GO:0034248	regulation of cellular amide metabolic process	0.9998	0.44372
GO:0021700	developmental maturation	1	0.44492
GO:0002064	epithelial cell development	1	0.44694
GO:0019722	calcium-mediated signaling	0.20177	0.44731
GO:0048592	eye morphogenesis	1	0.44761
GO:0009966	regulation of signal transduction	1	0.4483
GO:0048858	cell projection morphogenesis	1	0.44886
GO:2000113	negative regulation of cellular macromolecule biosynthetic process	1	0.44906
GO:0060562	epithelial tube morphogenesis	1	0.45109
GO:0050832	defense response to fungus	0.3043	0.4527
GO:0051173	positive regulation of nitrogen compound metabolic process	1	0.45683
GO:0007005	mitochondrion organization	0.89327	0.45768
GO:0007409	axonogenesis	1	0.46065
GO:0007166	cell surface receptor signaling pathway	1	0.46092
GO:0043412	macromolecule modification	1	0.46121
GO:0023052	signaling	1	0.46282
GO:0042742	defense response to bacterium	0.75774	0.46389
GO:0043436	oxoacid metabolic process	0.13634	0.46844
GO:0032501	multicellular organismal process	1	0.46891
GO:0007620	copulation	0.14391	0.47027
GO:0010035	response to inorganic substance	0.37526	0.47062
GO:0000492	box C/D snoRNP assembly	0.47092	0.47092
GO:0001706	endoderm formation	0.47092	0.47092
GO:0002218	activation of innate immune response	0.47092	0.47092
GO:0006145	purine nucleobase catabolic process	0.47092	0.47092
GO:0006568	tryptophan metabolic process	0.47092	0.47092
GO:0006751	glutathione catabolic process	0.47092	0.47092
GO:0006883	cellular sodium ion homeostasis	0.47092	0.47092
GO:0008643	carbohydrate transport	0.47092	0.47092
GO:0009083	branched-chain amino acid catabolic process	0.47092	0.47092
GO:0009130	pyrimidine nucleoside monophosphate biosynthetic process	0.47092	0.47092
GO:0010039	response to iron ion	0.47092	0.47092
GO:0010470	regulation of gastrulation	0.47092	0.47092
GO:0014866	skeletal myofibril assembly	0.47092	0.47092
GO:0019509	L-methionine salvage from methylthioadenosine	0.47092	0.47092
GO:0030007	cellular potassium ion homeostasis	0.47092	0.47092
GO:0031118	rRNA pseudouridine synthesis	0.47092	0.47092
GO:0031646	positive regulation of nervous system process	0.47092	0.47092
GO:0032233	positive regulation of actin filament bundle assembly	0.47092	0.47092
GO:0034551	mitochondrial respiratory chain complex III assembly	0.47092	0.47092
GO:0035074	pupation	0.47092	0.47092
GO:0035169	lymph gland plasmatocyte differentiation	0.47092	0.47092
GO:0035170	lymph gland crystal cell differentiation	0.47092	0.47092
GO:0036090	cleavage furrow ingression	0.47092	0.47092
GO:0036376	sodium ion export across plasma membrane	0.47092	0.47092
GO:0042364	water-soluble vitamin biosynthetic process	0.47092	0.47092
GO:0043393	regulation of protein binding	0.47092	0.47092
GO:0046168	glycerol-3-phosphate catabolic process	0.47092	0.47092
GO:0046475	glycerophospholipid catabolic process	0.47092	0.47092
GO:0048036	central complex development	0.47092	0.47092
GO:0048087	positive regulation of developmental pigmentation	0.47092	0.47092
GO:0048478	replication fork protection	0.47092	0.47092
GO:0051283	negative regulation of sequestering of calcium ion	0.47092	0.47092
GO:0051415	microtubule nucleation by interphase microtubule organizing center	0.47092	0.47092
GO:0060079	excitatory postsynaptic potential	0.47092	0.47092
GO:0061963	regulation of entry into reproductive diapause	0.47092	0.47092
GO:0071051	polyadenylation-dependent snoRNA 3'-end processing	0.47092	0.47092
GO:0071219	cellular response to molecule of bacterial origin	0.47092	0.47092
GO:0097061	dendritic spine organization	0.47092	0.47092
GO:0098700	neurotransmitter loading into synaptic vesicle	0.47092	0.47092
GO:0098725	symmetric cell division	0.47092	0.47092
GO:0051453	regulation of intracellular pH	0.54068	0.47099
GO:0051651	maintenance of location in cell	0.53788	0.471
GO:0042446	hormone biosynthetic process	0.66168	0.47119
GO:0006261	DNA-dependent DNA replication	0.65994	0.47136
GO:0030716	oocyte fate determination	0.99509	0.47245
GO:0006898	receptor-mediated endocytosis	0.99137	0.4728
GO:0006650	glycerophospholipid metabolic process	0.97687	0.47317
GO:0035152	"regulation of tube architecture, open tracheal system"	0.9944	0.47335
GO:0051493	regulation of cytoskeleton organization	0.99736	0.47461
GO:0032446	protein modification by small protein conjugation	0.99996	0.47694
GO:0071482	cellular response to light stimulus	0.29491	0.48007
GO:0006284	base-excision repair	0.48055	0.48055
GO:0006739	NADP metabolic process	0.48055	0.48055
GO:0007436	larval salivary gland morphogenesis	0.48055	0.48055
GO:0010884	positive regulation of lipid storage	0.48055	0.48055
GO:0033314	mitotic DNA replication checkpoint	0.48055	0.48055
GO:0034969	histone arginine methylation	0.48055	0.48055
GO:0046331	lateral inhibition	0.48055	0.48055
GO:0032508	DNA duplex unwinding	0.48947	0.48056
GO:0009744	response to sucrose	0.54613	0.48064
GO:0003383	apical constriction	0.81429	0.48114
GO:0045455	ecdysteroid metabolic process	0.77622	0.48115
GO:0032008	positive regulation of TOR signaling	0.97354	0.48216
GO:0031175	neuron projection development	1	0.4847
GO:0060548	negative regulation of cell death	0.99919	0.48509
GO:0002164	larval development	0.99869	0.48546
GO:0045187	"regulation of circadian sleep/wake cycle, sleep"	0.45338	0.48578
GO:0007080	mitotic metaphase plate congression	0.48587	0.48587
GO:0007094	mitotic spindle assembly checkpoint	0.48587	0.48587
GO:0030536	larval feeding behavior	0.48587	0.48587
GO:0032147	activation of protein kinase activity	0.74453	0.48647
GO:0007591	"molting cycle, chitin-based cuticle"	0.67021	0.4865
GO:0000387	spliceosomal snRNP assembly	0.48947	0.48947
GO:0055070	copper ion homeostasis	0.48947	0.48947
GO:0030198	extracellular matrix organization	0.53571	0.4896
GO:0001708	cell fate specification	0.93241	0.49493
GO:0007015	actin filament organization	0.99014	0.50242
GO:0035239	tube morphogenesis	1	0.50248
GO:0006464	cellular protein modification process	1	0.50715
GO:0070328	triglyceride homeostasis	0.53908	0.53908
GO:0007280	pole cell migration	0.5429	0.5429
GO:0006807	nitrogen compound metabolic process	1	0.54409
GO:0007629	flight behavior	0.54613	0.54613
GO:0016059	deactivation of rhodopsin mediated signaling	0.54613	0.54613
GO:0016201	synaptic target inhibition	0.54613	0.54613
GO:0036297	interstrand cross-link repair	0.54613	0.54613
GO:0045494	photoreceptor cell maintenance	0.54613	0.54613
GO:0045938	"positive regulation of circadian sleep/wake cycle, sleep"	0.54613	0.54613
GO:1902476	chloride transmembrane transport	0.54613	0.54613
GO:0035186	syncytial blastoderm mitotic cell cycle	0.64086	0.54633
GO:0008654	phospholipid biosynthetic process	0.86171	0.54758
GO:0007304	chorion-containing eggshell formation	0.9399	0.54839
GO:0006790	sulfur compound metabolic process	0.20631	0.54961
GO:0050804	modulation of chemical synaptic transmission	0.9999	0.54989
GO:0008299	isoprenoid biosynthetic process	0.33985	0.55083
GO:0007271	"synaptic transmission, cholinergic"	0.48947	0.55109
GO:0001676	long-chain fatty acid metabolic process	0.55117	0.55117
GO:0007141	male meiosis I	0.55117	0.55117
GO:0007318	pole plasm protein localization	0.55117	0.55117
GO:0033617	mitochondrial cytochrome c oxidase assembly	0.55117	0.55117
GO:0042766	nucleosome mobilization	0.55117	0.55117
GO:0045751	negative regulation of Toll signaling pathway	0.55117	0.55117
GO:0051181	cofactor transport	0.55117	0.55117
GO:0070509	calcium ion import	0.55117	0.55117
GO:2000274	"regulation of epithelial cell migration, open tracheal system"	0.55117	0.55117
GO:0009416	response to light stimulus	0.55571	0.55134
GO:0048072	compound eye pigmentation	0.65433	0.55135
GO:0006493	protein O-linked glycosylation	0.83893	0.55196
GO:0045926	negative regulation of growth	0.99845	0.55503
GO:0006955	immune response	0.9744	0.55566
GO:0018205	peptidyl-lysine modification	1	0.5589
GO:0007188	adenylate cyclase-modulating G protein-coupled receptor signaling pathway	0.1207	0.55909
GO:0043648	dicarboxylic acid metabolic process	0.09672	0.55915
GO:0006271	DNA strand elongation involved in DNA replication	0.48587	0.56011
GO:0007289	spermatid nucleus differentiation	0.48587	0.56011
GO:0001678	cellular glucose homeostasis	0.56018	0.56018
GO:0001746	Bolwig's organ morphogenesis	0.56018	0.56018
GO:0002224	toll-like receptor signaling pathway	0.56018	0.56018
GO:0006272	leading strand elongation	0.56018	0.56018
GO:0006348	chromatin silencing at telomere	0.56018	0.56018
GO:0006379	mRNA cleavage	0.56018	0.56018
GO:0006851	mitochondrial calcium ion transmembrane transport	0.56018	0.56018
GO:0007158	neuron cell-cell adhesion	0.56018	0.56018
GO:0007438	oenocyte development	0.56018	0.56018
GO:0007506	gonadal mesoderm development	0.56018	0.56018
GO:0009071	serine family amino acid catabolic process	0.56018	0.56018
GO:0016057	regulation of membrane potential in photoreceptor cell	0.56018	0.56018
GO:0016540	protein autoprocessing	0.56018	0.56018
GO:0018279	protein N-linked glycosylation via asparagine	0.56018	0.56018
GO:0023058	adaptation of signaling pathway	0.56018	0.56018
GO:0030382	sperm mitochondrion organization	0.56018	0.56018
GO:0032222	"regulation of synaptic transmission, cholinergic"	0.56018	0.56018
GO:0035092	sperm chromatin condensation	0.56018	0.56018
GO:0035161	imaginal disc lineage restriction	0.56018	0.56018
GO:0035224	genital disc anterior/posterior pattern formation	0.56018	0.56018
GO:0035721	intraciliary retrograde transport	0.56018	0.56018
GO:0042595	behavioral response to starvation	0.56018	0.56018
GO:0042771	intrinsic apoptotic signaling pathway in response to DNA damage by p53 class mediator	0.56018	0.56018
GO:0042776	mitochondrial ATP synthesis coupled proton transport	0.56018	0.56018
GO:0045823	positive regulation of heart contraction	0.56018	0.56018
GO:0048047	"mating behavior, sex discrimination"	0.56018	0.56018
GO:0048526	imaginal disc-derived wing expansion	0.56018	0.56018
GO:0050908	detection of light stimulus involved in visual perception	0.56018	0.56018
GO:0051054	positive regulation of DNA metabolic process	0.56018	0.56018
GO:0051383	kinetochore organization	0.56018	0.56018
GO:0051926	negative regulation of calcium ion transport	0.56018	0.56018
GO:0060326	cell chemotaxis	0.56018	0.56018
GO:0060628	regulation of ER to Golgi vesicle-mediated transport	0.56018	0.56018
GO:0061320	pericardial nephrocyte differentiation	0.56018	0.56018
GO:0061512	protein localization to cilium	0.56018	0.56018
GO:0061760	antifungal innate immune response	0.56018	0.56018
GO:1900087	positive regulation of G1/S transition of mitotic cell cycle	0.56018	0.56018
GO:1901019	regulation of calcium ion transmembrane transporter activity	0.56018	0.56018
GO:0007282	cystoblast division	0.84112	0.5606
GO:0060966	regulation of gene silencing by RNA	0.87015	0.56081
GO:0035172	hemocyte proliferation	0.85492	0.56096
GO:0060179	male mating behavior	0.92526	0.56131
GO:0048588	developmental cell growth	0.98782	0.56223
GO:0046620	regulation of organ growth	0.9999	0.56305
GO:0048640	negative regulation of developmental growth	0.99944	0.5632
GO:0032870	cellular response to hormone stimulus	0.99703	0.56337
GO:0018193	peptidyl-amino acid modification	0.99767	0.56631
GO:0006412	translation	0.99959	0.56795
GO:0007156	homophilic cell adhesion via plasma membrane adhesion molecules	0.57242	0.57242
GO:0044782	cilium organization	0.08294	0.58036
GO:0000737	"DNA catabolic process, endonucleolytic"	0.00243	0.58048
GO:1903046	meiotic cell cycle process	0.17691	0.58052
GO:0000731	DNA synthesis involved in DNA repair	0.08041	0.58118
GO:0042278	purine nucleoside metabolic process	0.16697	0.58118
GO:0022404	molting cycle process	0.25057	0.58123
GO:0050000	chromosome localization	0.24092	0.58127
GO:0006801	superoxide metabolic process	0.16944	0.58132
GO:0019233	sensory perception of pain	0.2288	0.58136
GO:0051307	meiotic chromosome separation	0.29223	0.58141
GO:0016114	terpenoid biosynthetic process	0.3265	0.58146
GO:0006474	N-terminal protein amino acid acetylation	0.35749	0.58146
GO:0009395	phospholipid catabolic process	0.40502	0.5815
GO:0050962	detection of light stimulus involved in sensory perception	0.48055	0.58155
GO:0001895	retina homeostasis	0.48947	0.58155
GO:0055069	zinc ion homeostasis	0.55117	0.5816
GO:0040020	regulation of meiotic nuclear division	0.63807	0.58164
GO:2000779	regulation of double-strand break repair	0.63807	0.58164
GO:0009743	response to carbohydrate	0.58704	0.58165
GO:0051271	negative regulation of cellular component movement	0.70466	0.58169
GO:0045005	DNA-dependent DNA replication maintenance of fidelity	0.67368	0.58169
GO:0048079	regulation of cuticle pigmentation	0.67368	0.58169
GO:1901615	organic hydroxy compound metabolic process	0.55481	0.5817
GO:0051188	cofactor biosynthetic process	0.58284	0.58172
GO:0099054	presynapse assembly	0.76068	0.58174
GO:0007272	ensheathment of neurons	0.7249	0.58174
GO:0015740	C4-dicarboxylate transport	0.7249	0.58174
GO:0046533	negative regulation of photoreceptor cell differentiation	0.80724	0.58178
GO:0019433	triglyceride catabolic process	0.84554	0.58183
GO:0042044	fluid transport	0.76077	0.58184
GO:0061162	establishment of monopolar cell polarity	0.87679	0.58188
GO:0048872	homeostasis of number of cells	0.77622	0.58189
GO:0002118	aggressive behavior	0.90211	0.58193
GO:1902414	protein localization to cell junction	0.90211	0.58193
GO:0070646	protein modification by small protein removal	0.76528	0.58199
GO:0045610	regulation of hemocyte differentiation	0.95185	0.58207
GO:0051646	mitochondrion localization	0.90786	0.58207
GO:0060856	establishment of blood-brain barrier	0.9622	0.58211
GO:0009566	fertilization	0.90669	0.58212
GO:0055002	striated muscle cell development	0.85336	0.58218
GO:0009142	nucleoside triphosphate biosynthetic process	0.9339	0.58221
GO:0035069	larval midgut histolysis	0.97561	0.58231
GO:0061640	cytoskeleton-dependent cytokinesis	0.84169	0.58234
GO:0050658	RNA transport	0.95276	0.58276
GO:0010770	positive regulation of cell morphogenesis involved in differentiation	0.9976	0.58278
GO:0010259	multicellular organism aging	0.89989	0.58279
GO:0007612	learning	0.99283	0.58293
GO:0008593	regulation of Notch signaling pathway	0.99064	0.58293
GO:0009913	epidermal cell differentiation	0.9989	0.58307
GO:0014902	myotube differentiation	0.99813	0.58307
GO:0071826	ribonucleoprotein complex subunit organization	0.97825	0.58324
GO:0022900	electron transport chain	0.99318	0.58327
GO:0031123	RNA 3'-end processing	0.99917	0.58355
GO:0048639	positive regulation of developmental growth	0.9998	0.58398
GO:0007447	imaginal disc pattern formation	0.99995	0.58441
GO:0006403	RNA localization	0.99981	0.58498
GO:0048732	gland development	0.99988	0.58512
GO:0010720	positive regulation of cell development	1	0.58614
GO:0003008	system process	0.99698	0.5864
GO:0022603	regulation of anatomical structure morphogenesis	0.99999	0.58645
GO:0030855	epithelial cell differentiation	1	0.5895
GO:0018130	heterocycle biosynthetic process	1	0.59206
GO:0019438	aromatic compound biosynthetic process	1	0.59229
GO:0007286	spermatid development	0.41363	0.59292
GO:0006836	neurotransmitter transport	0.99813	0.59295
GO:0007076	mitotic chromosome condensation	0.59353	0.59353
GO:0000226	microtubule cytoskeleton organization	0.8846	0.59738
GO:0010604	positive regulation of macromolecule metabolic process	1	0.59994
GO:0007140	male meiotic nuclear division	0.34423	0.60171
GO:0030308	negative regulation of cell growth	0.60247	0.60247
GO:0050911	detection of chemical stimulus involved in sensory perception of smell	0.60247	0.60247
GO:0032774	RNA biosynthetic process	1	0.60483
GO:0046148	pigment biosynthetic process	0.12091	0.61421
GO:0015718	monocarboxylic acid transport	0.2578	0.61505
GO:0046692	sperm competition	0.26342	0.61514
GO:0010389	regulation of G2/M transition of mitotic cell cycle	0.53788	0.61566
GO:0002027	regulation of heart rate	0.61573	0.61573
GO:0006376	mRNA splice site selection	0.61573	0.61573
GO:0007035	vacuolar acidification	0.61573	0.61573
GO:0007220	Notch receptor processing	0.61573	0.61573
GO:0018094	protein polyglycylation	0.61573	0.61573
GO:0042632	cholesterol homeostasis	0.61573	0.61573
GO:1990573	potassium ion import across plasma membrane	0.61573	0.61573
GO:0051028	mRNA transport	0.82618	0.61644
GO:0010468	regulation of gene expression	1	0.61914
GO:0016070	RNA metabolic process	1	0.62228
GO:0007297	ovarian follicle cell migration	1	0.62271
GO:0032502	developmental process	1	0.62294
GO:0042048	olfactory behavior	0.9857	0.62652
GO:0007552	metamorphosis	1	0.62652
GO:0000462	"maturation of SSU-rRNA from tricistronic rRNA transcript (SSU-rRNA, 5.8S rRNA, LSU-rRNA)"	0.63085	0.63085
GO:0019236	response to pheromone	0.63085	0.63085
GO:0031122	cytoplasmic microtubule organization	0.63085	0.63085
GO:0035556	intracellular signal transduction	1	0.63237
GO:0090305	nucleic acid phosphodiester bond hydrolysis	0.13811	0.63692
GO:0043280	positive regulation of cysteine-type endopeptidase activity involved in apoptotic process	0.1345	0.63732
GO:0009649	entrainment of circadian clock	0.28944	0.63766
GO:0030162	regulation of proteolysis	0.47275	0.63786
GO:0042219	cellular modified amino acid catabolic process	0.48587	0.63794
GO:0002785	negative regulation of antimicrobial peptide production	0.63807	0.63807
GO:0006268	DNA unwinding involved in DNA replication	0.63807	0.63807
GO:0006415	translational termination	0.63807	0.63807
GO:0006882	cellular zinc ion homeostasis	0.63807	0.63807
GO:0010171	body morphogenesis	0.63807	0.63807
GO:0016486	peptide hormone processing	0.63807	0.63807
GO:0016578	histone deubiquitination	0.63807	0.63807
GO:0030206	chondroitin sulfate biosynthetic process	0.63807	0.63807
GO:0031338	regulation of vesicle fusion	0.63807	0.63807
GO:0031573	intra-S DNA damage checkpoint	0.63807	0.63807
GO:0032958	inositol phosphate biosynthetic process	0.63807	0.63807
GO:0034427	"nuclear-transcribed mRNA catabolic process, exonucleolytic, 3'-5'"	0.63807	0.63807
GO:0034446	substrate adhesion-dependent cell spreading	0.63807	0.63807
GO:0035883	enteroendocrine cell differentiation	0.63807	0.63807
GO:0043266	regulation of potassium ion transport	0.63807	0.63807
GO:0043649	dicarboxylic acid catabolic process	0.63807	0.63807
GO:0045842	positive regulation of mitotic metaphase/anaphase transition	0.63807	0.63807
GO:0046653	tetrahydrofolate metabolic process	0.63807	0.63807
GO:0046672	positive regulation of compound eye retinal cell programmed cell death	0.63807	0.63807
GO:0048841	regulation of axon extension involved in axon guidance	0.63807	0.63807
GO:0050766	positive regulation of phagocytosis	0.63807	0.63807
GO:0072697	protein localization to cell cortex	0.63807	0.63807
GO:1990834	response to odorant	0.63807	0.63807
GO:0045785	positive regulation of cell adhesion	0.70143	0.63821
GO:0051494	negative regulation of cytoskeleton organization	0.69779	0.63829
GO:0034620	cellular response to unfolded protein	0.79325	0.63843
GO:0051052	regulation of DNA metabolic process	0.77778	0.6385
GO:0065004	protein-DNA complex assembly	0.76695	0.63866
GO:0006611	protein export from nucleus	0.82572	0.63872
GO:0046474	glycerophospholipid biosynthetic process	0.90553	0.63907
GO:0045787	positive regulation of cell cycle	0.98366	0.63983
GO:0065008	regulation of biological quality	1	0.64339
GO:0051093	negative regulation of developmental process	1	0.64517
GO:0051094	positive regulation of developmental process	1	0.64766
GO:0008104	protein localization	1	0.65298
GO:0006090	pyruvate metabolic process	0.39731	0.65376
GO:1901606	alpha-amino acid catabolic process	0.50245	0.65406
GO:0008362	chitin-based embryonic cuticle biosynthetic process	0.65433	0.65433
GO:0035025	positive regulation of Rho protein signal transduction	0.65433	0.65433
GO:0016310	phosphorylation	1	0.65605
GO:0055088	lipid homeostasis	0.58938	0.66159
GO:0045824	negative regulation of innate immune response	0.66168	0.66168
GO:0030717	oocyte karyosome formation	0.6718	0.6718
GO:0006122	"mitochondrial electron transport, ubiquinol to cytochrome c"	0.67368	0.67368
GO:0018230	peptidyl-L-cysteine S-palmitoylation	0.67368	0.67368
GO:0043254	regulation of protein-containing complex assembly	0.9853	0.67624
GO:0030163	protein catabolic process	0.99963	0.68203
GO:0045087	innate immune response	0.92098	0.68327
GO:0035050	embryonic heart tube development	0.6846	0.6846
GO:0006814	sodium ion transport	0.79193	0.68515
GO:0018126	protein hydroxylation	0.00023	0.68531
GO:0030497	fatty acid elongation	0.02168	0.6862
GO:0046130	purine ribonucleoside catabolic process	0.03556	0.68648
GO:0050848	regulation of calcium-mediated signaling	0.16944	0.68676
GO:0051205	protein insertion into membrane	0.28944	0.68681
GO:0016125	sterol metabolic process	0.49217	0.687
GO:0046605	regulation of centrosome cycle	0.55117	0.68704
GO:0060485	mesenchyme development	0.55117	0.68704
GO:0030641	regulation of cellular pH	0.53908	0.68704
GO:0035308	negative regulation of protein dephosphorylation	0.70466	0.68713
GO:0018198	peptidyl-cysteine modification	0.65433	0.68713
GO:0040013	negative regulation of locomotion	0.76068	0.68718
GO:0043687	post-translational protein modification	0.76068	0.68718
GO:0051100	negative regulation of binding	0.76068	0.68718
GO:0009067	aspartate family amino acid biosynthetic process	0.7249	0.68718
GO:0014017	neuroblast fate commitment	0.6846	0.68718
GO:1903312	negative regulation of mRNA metabolic process	0.80724	0.68722
GO:0008652	cellular amino acid biosynthetic process	0.67258	0.68724
GO:0014066	regulation of phosphatidylinositol 3-kinase signaling	0.84554	0.68727
GO:0052652	cyclic purine nucleotide metabolic process	0.84554	0.68727
GO:0010906	regulation of glucose metabolic process	0.90211	0.68737
GO:0043406	positive regulation of MAP kinase activity	0.86906	0.68737
GO:0071684	organism emergence from protective structure	0.86906	0.68737
GO:0048864	stem cell development	0.89256	0.68741
GO:0006275	regulation of DNA replication	0.83055	0.68742
GO:0048015	phosphatidylinositol-mediated signaling	0.92852	0.68751
GO:0097190	apoptotic signaling pathway	0.83585	0.68752
GO:0043405	regulation of MAP kinase activity	0.92344	0.68756
GO:0098876	vesicle-mediated transport to the plasma membrane	0.97686	0.68765
GO:0009314	response to radiation	0.77042	0.68776
GO:0060581	cell fate commitment involved in pattern specification	0.98442	0.68784
GO:2000147	positive regulation of cell motility	0.943	0.68785
GO:0042386	hemocyte differentiation	0.97354	0.68789
GO:0010942	positive regulation of cell death	0.94235	0.68815
GO:0007369	gastrulation	0.96514	0.68819
GO:0051272	positive regulation of cellular component movement	0.98042	0.68828
GO:0010639	negative regulation of organelle organization	0.97444	0.68838
GO:0048546	digestive tract morphogenesis	0.99874	0.68869
GO:0032006	regulation of TOR signaling	0.99898	0.68874
GO:0030111	regulation of Wnt signaling pathway	0.99301	0.68876
GO:0006352	"DNA-templated transcription, initiation"	0.99642	0.6889
GO:0007224	smoothened signaling pathway	0.99974	0.68893
GO:0071692	protein localization to extracellular region	0.99987	0.68931
GO:1904396	regulation of neuromuscular junction development	0.99987	0.6897
GO:0031667	response to nutrient levels	0.99996	0.69048
GO:0023014	signal transduction by protein phosphorylation	1	0.69117
GO:0007610	behavior	0.9988	0.69225
GO:0043043	peptide biosynthetic process	0.99992	0.69318
GO:0010648	negative regulation of cell communication	1	0.69404
GO:1902531	regulation of intracellular signal transduction	1	0.69404
GO:0006633	fatty acid biosynthetic process	0.07924	0.69471
GO:0035220	wing disc development	1	0.69941
GO:0007400	neuroblast fate determination	0.70143	0.70143
GO:0071711	basement membrane organization	0.70143	0.70143
GO:0030182	neuron differentiation	1	0.70146
GO:0051017	actin filament bundle assembly	0.77622	0.70172
GO:0006816	calcium ion transport	0.72861	0.70185
GO:0003007	heart morphogenesis	0.81585	0.70192
GO:0045924	regulation of female receptivity	0.02286	0.70314
GO:0051321	meiotic cell cycle	0.25902	0.70341
GO:0009887	animal organ morphogenesis	1	0.70351
GO:1901570	fatty acid derivative biosynthetic process	0.07449	0.7036
GO:0006637	acyl-CoA metabolic process	0.29491	0.70407
GO:0010004	gastrulation involving germ band extension	0.49615	0.70447
GO:0006044	N-acetylglucosamine metabolic process	0.70466	0.70466
GO:0006071	glycerol metabolic process	0.70466	0.70466
GO:0006509	membrane protein ectodomain proteolysis	0.70466	0.70466
GO:0006879	cellular iron ion homeostasis	0.70466	0.70466
GO:0007193	adenylate cyclase-inhibiting G protein-coupled receptor signaling pathway	0.70466	0.70466
GO:0007477	notum development	0.70466	0.70466
GO:0019919	"peptidyl-arginine methylation, to asymmetrical-dimethyl arginine"	0.70466	0.70466
GO:0034975	protein folding in endoplasmic reticulum	0.70466	0.70466
GO:0035225	determination of genital disc primordium	0.70466	0.70466
GO:0042306	regulation of protein import into nucleus	0.70466	0.70466
GO:0048738	cardiac muscle tissue development	0.70466	0.70466
GO:0048935	peripheral nervous system neuron development	0.70466	0.70466
GO:0050974	detection of mechanical stimulus involved in sensory perception	0.70466	0.70466
GO:0071481	cellular response to X-ray	0.70466	0.70466
GO:0090316	positive regulation of intracellular protein transport	0.70466	0.70466
GO:0007040	lysosome organization	0.7249	0.70472
GO:0006855	drug transmembrane transport	0.80816	0.70486
GO:0046890	regulation of lipid biosynthetic process	0.76077	0.70486
GO:0006360	transcription by RNA polymerase I	0.89256	0.70506
GO:0046667	compound eye retinal cell programmed cell death	0.92344	0.70526
GO:0042274	ribosomal small subunit biogenesis	0.86946	0.70541
GO:0006661	phosphatidylinositol biosynthetic process	0.92181	0.70547
GO:0032984	protein-containing complex disassembly	0.9233	0.70575
GO:0008306	associative learning	0.99645	0.7064
GO:0007405	neuroblast proliferation	0.99562	0.70717
GO:0006479	protein methylation	0.99844	0.70729
GO:0008345	larval locomotory behavior	0.70972	0.70972
GO:0008347	glial cell migration	0.70972	0.70972
GO:0051130	positive regulation of cellular component organization	1	0.71304
GO:0045595	regulation of cell differentiation	1	0.71892
GO:0000077	DNA damage checkpoint	0.5782	0.72475
GO:0016233	telomere capping	0.7249	0.7249
GO:0035023	regulation of Rho protein signal transduction	0.69779	0.72499
GO:0043044	ATP-dependent chromatin remodeling	0.99006	0.7265
GO:0001666	response to hypoxia	0.98867	0.72663
GO:0007613	memory	0.99987	0.72917
GO:0051726	regulation of cell cycle	0.99948	0.73102
GO:1901566	organonitrogen compound biosynthetic process	0.99928	0.73755
GO:1902600	proton transmembrane transport	0.81963	0.74059
GO:0007283	spermatogenesis	0.75814	0.7433
GO:0000413	protein peptidyl-prolyl isomerization	0.74371	0.74371
GO:0042136	neurotransmitter biosynthetic process	0.74371	0.74371
GO:0016321	female meiosis chromosome segregation	0.74453	0.74453
GO:0070050	neuron cellular homeostasis	0.74453	0.74453
GO:0031146	SCF-dependent proteasomal ubiquitin-dependent protein catabolic process	0.75811	0.75811
GO:0008630	intrinsic apoptotic signaling pathway in response to DNA damage	0.65433	0.76062
GO:0000338	protein deneddylation	0.76068	0.76068
GO:0006094	gluconeogenesis	0.76068	0.76068
GO:0007026	negative regulation of microtubule depolymerization	0.76068	0.76068
GO:0007200	phospholipase C-activating G protein-coupled receptor signaling pathway	0.76068	0.76068
GO:0010312	detoxification of zinc ion	0.76068	0.76068
GO:0016267	"O-glycan processing, core 1"	0.76068	0.76068
GO:0016973	poly(A)+ mRNA export from nucleus	0.76068	0.76068
GO:0022409	positive regulation of cell-cell adhesion	0.76068	0.76068
GO:0030723	ovarian fusome organization	0.76068	0.76068
GO:0045314	regulation of compound eye photoreceptor development	0.76068	0.76068
GO:0046513	ceramide biosynthetic process	0.76068	0.76068
GO:0048082	regulation of adult chitin-containing cuticle pigmentation	0.76068	0.76068
GO:0060967	negative regulation of gene silencing by RNA	0.76068	0.76068
GO:1903351	cellular response to dopamine	0.76068	0.76068
GO:1904064	positive regulation of cation transmembrane transport	0.76068	0.76068
GO:2000035	regulation of stem cell division	0.76068	0.76068
GO:0030150	protein import into mitochondrial matrix	0.76077	0.76077
GO:0040018	positive regulation of multicellular organism growth	0.76077	0.76077
GO:0090307	mitotic spindle assembly	0.76077	0.76077
GO:0010212	response to ionizing radiation	0.81585	0.761
GO:0071902	positive regulation of protein serine/threonine kinase activity	0.87015	0.76106
GO:0045448	"mitotic cell cycle, embryonic"	0.87813	0.76119
GO:0007338	single fertilization	0.93661	0.76125
GO:0045214	sarcomere organization	0.7621	0.7621
GO:0007507	heart development	0.92645	0.76246
GO:0016477	cell migration	1	0.7646
GO:0045132	meiotic chromosome segregation	0.03027	0.76469
GO:0072330	monocarboxylic acid biosynthetic process	0.09852	0.76504
GO:0098754	detoxification	0.2037	0.76551
GO:0030149	sphingolipid catabolic process	0.16173	0.76559
GO:0044057	regulation of system process	0.35618	0.76565
GO:0009074	aromatic amino acid family catabolic process	0.29223	0.76572
GO:0031365	N-terminal protein amino acid modification	0.4339	0.76581
GO:0008016	regulation of heart contraction	0.49217	0.76586
GO:0042060	wound healing	0.80599	0.7659
GO:0006767	water-soluble vitamin metabolic process	0.55117	0.7659
GO:0000076	DNA replication checkpoint	0.54613	0.7659
GO:0031445	regulation of heterochromatin assembly	0.5429	0.7659
GO:0000186	activation of MAPKK activity	0.76598	0.76598
GO:0000290	deadenylation-dependent decapping of nuclear-transcribed mRNA	0.76598	0.76598
GO:0000467	exonucleolytic trimming to generate mature 3'-end of 5.8S rRNA from tricistronic rRNA transcript (SS...	0.76598	0.76598
GO:0001838	embryonic epithelial tube formation	0.76598	0.76598
GO:0001845	phagolysosome assembly	0.76598	0.76598
GO:0006471	protein ADP-ribosylation	0.76598	0.76598
GO:0006516	glycoprotein catabolic process	0.76598	0.76598
GO:0006551	leucine metabolic process	0.76598	0.76598
GO:0006563	L-serine metabolic process	0.76598	0.76598
GO:0006591	ornithine metabolic process	0.76598	0.76598
GO:0006596	polyamine biosynthetic process	0.76598	0.76598
GO:0006616	"SRP-dependent cotranslational protein targeting to membrane, translocation"	0.76598	0.76598
GO:0006655	phosphatidylglycerol biosynthetic process	0.76598	0.76598
GO:0006690	icosanoid metabolic process	0.76598	0.76598
GO:0006862	nucleotide transport	0.76598	0.76598
GO:0006901	vesicle coating	0.76598	0.76598
GO:0007257	activation of JUN kinase activity	0.76598	0.76598
GO:0007344	pronuclear fusion	0.76598	0.76598
GO:0007473	wing disc proximal/distal pattern formation	0.76598	0.76598
GO:0007563	regulation of eclosion	0.76598	0.76598
GO:0007589	body fluid secretion	0.76598	0.76598
GO:0008335	female germline ring canal stabilization	0.76598	0.76598
GO:0009301	snRNA transcription	0.76598	0.76598
GO:0009608	response to symbiont	0.76598	0.76598
GO:0009951	polarity specification of dorsal/ventral axis	0.76598	0.76598
GO:0010569	regulation of double-strand break repair via homologous recombination	0.76598	0.76598
GO:0010889	regulation of sequestering of triglyceride	0.76598	0.76598
GO:0010898	positive regulation of triglyceride catabolic process	0.76598	0.76598
GO:0015014	"heparan sulfate proteoglycan biosynthetic process, polysaccharide chain biosynthetic process"	0.76598	0.76598
GO:0016559	peroxisome fission	0.76598	0.76598
GO:0018065	protein-cofactor linkage	0.76598	0.76598
GO:0019336	phenol-containing compound catabolic process	0.76598	0.76598
GO:0021955	central nervous system neuron axonogenesis	0.76598	0.76598
GO:0030037	actin filament reorganization involved in cell cycle	0.76598	0.76598
GO:0030423	targeting of mRNA for destruction involved in RNA interference	0.76598	0.76598
GO:0030950	establishment or maintenance of actin cytoskeleton polarity	0.76598	0.76598
GO:0031048	heterochromatin assembly by small RNA	0.76598	0.76598
GO:0031116	positive regulation of microtubule polymerization	0.76598	0.76598
GO:0031297	replication fork processing	0.76598	0.76598
GO:0032469	endoplasmic reticulum calcium ion homeostasis	0.76598	0.76598
GO:0032515	negative regulation of phosphoprotein phosphatase activity	0.76598	0.76598
GO:0032527	protein exit from endoplasmic reticulum	0.76598	0.76598
GO:0032528	microvillus organization	0.76598	0.76598
GO:0032877	positive regulation of DNA endoreduplication	0.76598	0.76598
GO:0034501	protein localization to kinetochore	0.76598	0.76598
GO:0040031	snRNA modification	0.76598	0.76598
GO:0042685	cardioblast cell fate specification	0.76598	0.76598
GO:0042982	amyloid precursor protein metabolic process	0.76598	0.76598
GO:0043551	regulation of phosphatidylinositol 3-kinase activity	0.76598	0.76598
GO:0043618	regulation of transcription from RNA polymerase II promoter in response to stress	0.76598	0.76598
GO:0044771	meiotic cell cycle phase transition	0.76598	0.76598
GO:0045745	positive regulation of G protein-coupled receptor signaling pathway	0.76598	0.76598
GO:0045835	negative regulation of meiotic nuclear division	0.76598	0.76598
GO:0045998	positive regulation of ecdysteroid biosynthetic process	0.76598	0.76598
GO:0046337	phosphatidylethanolamine metabolic process	0.76598	0.76598
GO:0046663	"dorsal closure, leading edge cell differentiation"	0.76598	0.76598
GO:0046683	response to organophosphorus	0.76598	0.76598
GO:0048016	inositol phosphate-mediated signaling	0.76598	0.76598
GO:0048104	establishment of body hair or bristle planar orientation	0.76598	0.76598
GO:0048209	"regulation of vesicle targeting, to, from or within Golgi"	0.76598	0.76598
GO:0048728	proboscis development	0.76598	0.76598
GO:0048730	epidermis morphogenesis	0.76598	0.76598
GO:0048854	brain morphogenesis	0.76598	0.76598
GO:0050913	sensory perception of bitter taste	0.76598	0.76598
GO:0050916	sensory perception of sweet taste	0.76598	0.76598
GO:0051013	microtubule severing	0.76598	0.76598
GO:0051255	spindle midzone assembly	0.76598	0.76598
GO:0051791	medium-chain fatty acid metabolic process	0.76598	0.76598
GO:0051898	negative regulation of protein kinase B signaling	0.76598	0.76598
GO:0060996	dendritic spine development	0.76598	0.76598
GO:0061099	negative regulation of protein tyrosine kinase activity	0.76598	0.76598
GO:0070189	kynurenine metabolic process	0.76598	0.76598
GO:0070525	tRNA threonylcarbamoyladenosine metabolic process	0.76598	0.76598
GO:0070898	RNA polymerase III preinitiation complex assembly	0.76598	0.76598
GO:0071033	nuclear retention of pre-mRNA at the site of transcription	0.76598	0.76598
GO:0071035	nuclear polyadenylation-dependent rRNA catabolic process	0.76598	0.76598
GO:0071038	nuclear polyadenylation-dependent tRNA catabolic process	0.76598	0.76598
GO:0071329	cellular response to sucrose stimulus	0.76598	0.76598
GO:0071689	muscle thin filament assembly	0.76598	0.76598
GO:0071907	determination of digestive tract left/right asymmetry	0.76598	0.76598
GO:0072321	chaperone-mediated protein transport	0.76598	0.76598
GO:0072337	modified amino acid transport	0.76598	0.76598
GO:0072595	maintenance of protein localization in organelle	0.76598	0.76598
GO:0090251	protein localization involved in establishment of planar polarity	0.76598	0.76598
GO:0090277	positive regulation of peptide hormone secretion	0.76598	0.76598
GO:0090481	pyrimidine nucleotide-sugar transmembrane transport	0.76598	0.76598
GO:1900182	positive regulation of protein localization to nucleus	0.76598	0.76598
GO:1900407	regulation of cellular response to oxidative stress	0.76598	0.76598
GO:1901475	pyruvate transmembrane transport	0.76598	0.76598
GO:1903862	positive regulation of oxidative phosphorylation	0.76598	0.76598
GO:1990399	epithelium regeneration	0.76598	0.76598
GO:2001242	regulation of intrinsic apoptotic signaling pathway	0.76598	0.76598
GO:0051452	intracellular pH reduction	0.65433	0.76599
GO:0016056	rhodopsin mediated signaling pathway	0.64086	0.76599
GO:0046885	regulation of hormone biosynthetic process	0.76068	0.76603
GO:0071028	nuclear mRNA surveillance	0.76068	0.76603
GO:0071322	cellular response to carbohydrate stimulus	0.76068	0.76603
GO:0050982	detection of mechanical stimulus	0.7249	0.76603
GO:0044282	small molecule catabolic process	0.59273	0.76608
GO:0045475	locomotor rhythm	0.8687	0.76616
GO:0007051	spindle organization	0.65966	0.7662
GO:0048865	stem cell fate commitment	0.80485	0.76621
GO:0035070	salivary gland histolysis	0.95696	0.76652
GO:0071407	cellular response to organic cyclic compound	0.96152	0.76661
GO:1901565	organonitrogen compound catabolic process	0.68348	0.76667
GO:0042058	regulation of epidermal growth factor receptor signaling pathway	0.98738	0.76678
GO:0046847	filopodium assembly	0.99337	0.76691
GO:0007568	aging	0.90496	0.76705
GO:0051056	regulation of small GTPase mediated signal transduction	0.95966	0.76707
GO:0008544	epidermis development	0.99766	0.76731
GO:0007315	pole plasm assembly	0.99664	0.76732
GO:0016571	histone methylation	0.99738	0.76745
GO:0051338	regulation of transferase activity	0.98743	0.76747
GO:0045216	cell-cell junction organization	0.99994	0.76806
GO:0060322	head development	0.99994	0.76879
GO:0044089	positive regulation of cellular component biogenesis	0.99988	0.76885
GO:0050684	regulation of mRNA processing	1	0.76891
GO:0006623	protein targeting to vacuole	0.76959	0.76959
GO:0007160	cell-matrix adhesion	0.76959	0.76959
GO:0016126	sterol biosynthetic process	0.76959	0.76959
GO:0030513	positive regulation of BMP signaling pathway	0.76959	0.76959
GO:0045196	establishment or maintenance of neuroblast polarity	0.76959	0.76959
GO:0051085	chaperone cofactor-dependent protein refolding	0.76959	0.76959
GO:0090175	regulation of establishment of planar polarity	0.76959	0.76959
GO:0006909	phagocytosis	0.82572	0.77006
GO:0090407	organophosphate biosynthetic process	0.74082	0.77038
GO:0030838	positive regulation of actin filament polymerization	0.98443	0.77071
GO:0051259	protein complex oligomerization	0.97623	0.77079
GO:0001667	ameboidal-type cell migration	1	0.77085
GO:0002065	columnar/cuboidal epithelial cell differentiation	1	0.77239
GO:0023057	negative regulation of signaling	1	0.77247
GO:0042886	amide transport	0.99999	0.77274
GO:0010647	positive regulation of cell communication	1	0.77314
GO:0023056	positive regulation of signaling	1	0.77314
GO:0048584	positive regulation of response to stimulus	1	0.77367
GO:0032543	mitochondrial translation	0.84592	0.77542
GO:0071805	potassium ion transmembrane transport	0.73991	0.77623
GO:0045935	positive regulation of nucleobase-containing compound metabolic process	1	0.77632
GO:0046907	intracellular transport	1	0.7766
GO:0006418	tRNA aminoacylation for protein translation	0.77778	0.77778
GO:0008354	germ cell migration	0.67967	0.78118
GO:0045292	"mRNA cis splicing, via spliceosome"	0.78125	0.78125
GO:0006414	translational elongation	0.87015	0.78159
GO:0007608	sensory perception of smell	0.75158	0.78206
GO:0098609	cell-cell adhesion	0.94261	0.78307
GO:0042981	regulation of apoptotic process	0.9972	0.78571
GO:0045089	positive regulation of innate immune response	0.7108	0.79006
GO:0008258	head involution	0.79027	0.79027
GO:0016579	protein deubiquitination	0.76695	0.79028
GO:0007029	endoplasmic reticulum organization	0.83055	0.79343
GO:0034605	cellular response to heat	0.80485	0.80485
GO:0008344	adult locomotory behavior	0.84893	0.80542
GO:0042335	cuticle development	0.12999	0.80563
GO:0001578	microtubule bundle formation	0.06226	0.80589
GO:0006413	translational initiation	0.98042	0.80669
GO:0009116	nucleoside metabolic process	0.214	0.80714
GO:0006084	acetyl-CoA metabolic process	0.80724	0.80724
GO:0006513	protein monoubiquitination	0.80724	0.80724
GO:0007110	meiosis I cytokinesis	0.80724	0.80724
GO:0007295	growth of a germarium-derived egg chamber	0.80724	0.80724
GO:0007380	"specification of segmental identity, head"	0.80724	0.80724
GO:0007509	mesoderm migration involved in gastrulation	0.80724	0.80724
GO:0007519	skeletal muscle tissue development	0.80724	0.80724
GO:0008366	axon ensheathment	0.80724	0.80724
GO:0010888	negative regulation of lipid storage	0.80724	0.80724
GO:0032827	negative regulation of natural killer cell differentiation involved in immune response	0.80724	0.80724
GO:0043652	engulfment of apoptotic cell	0.80724	0.80724
GO:0046959	habituation	0.80724	0.80724
GO:0048311	mitochondrion distribution	0.80724	0.80724
GO:0048747	muscle fiber development	0.80724	0.80724
GO:0055093	response to hyperoxia	0.80724	0.80724
GO:0061327	anterior Malpighian tubule development	0.80724	0.80724
GO:0061343	cell adhesion involved in heart morphogenesis	0.80724	0.80724
GO:0071230	cellular response to amino acid stimulus	0.80724	0.80724
GO:1902475	L-alpha-amino acid transmembrane transport	0.80724	0.80724
GO:1902653	secondary alcohol biosynthetic process	0.80724	0.80724
GO:0002098	tRNA wobble uridine modification	0.80816	0.80816
GO:0010529	negative regulation of transposition	0.80816	0.80816
GO:0097352	autophagosome maturation	0.80816	0.80816
GO:0070588	calcium ion transmembrane transport	0.72021	0.80817
GO:0007619	courtship behavior	0.95815	0.80817
GO:0000070	mitotic sister chromatid segregation	0.69451	0.80834
GO:0060446	branching involved in open tracheal system development	0.99645	0.80862
GO:0032869	cellular response to insulin stimulus	0.98825	0.80863
GO:0008298	intracellular mRNA localization	0.99992	0.80988
GO:0009792	embryo development ending in birth or egg hatching	0.99991	0.81136
GO:0046627	negative regulation of insulin receptor signaling pathway	0.81429	0.81429
GO:0051240	positive regulation of multicellular organismal process	1	0.81456
GO:0045165	cell fate commitment	1	0.81532
GO:0022416	chaeta development	0.90656	0.81677
GO:0007267	cell-cell signaling	1	0.81855
GO:0033554	cellular response to stress	1	0.81984
GO:0030261	chromosome condensation	0.63138	0.82185
GO:0036335	intestinal stem cell homeostasis	0.82216	0.82216
GO:0097194	execution phase of apoptosis	0.03101	0.82414
GO:0060180	female mating behavior	0.04874	0.82414
GO:0003012	muscle system process	0.37617	0.82473
GO:0044273	sulfur compound catabolic process	0.61573	0.82492
GO:0019226	transmission of nerve impulse	0.67368	0.82496
GO:1901264	carbohydrate derivative transport	0.65433	0.82496
GO:0050919	negative chemotaxis	0.64086	0.82496
GO:0000002	mitochondrial genome maintenance	0.825	0.825
GO:0000055	ribosomal large subunit export from nucleus	0.825	0.825
GO:0000972	transcription-dependent tethering of RNA polymerase II gene DNA at nuclear periphery	0.825	0.825
GO:0001764	neuron migration	0.825	0.825
GO:0001881	receptor recycling	0.825	0.825
GO:0006035	cuticle chitin biosynthetic process	0.825	0.825
GO:0006264	mitochondrial DNA replication	0.825	0.825
GO:0006265	DNA topological change	0.825	0.825
GO:0006620	posttranslational protein targeting to endoplasmic reticulum membrane	0.825	0.825
GO:0006995	cellular response to nitrogen starvation	0.825	0.825
GO:0007312	oocyte nucleus migration involved in oocyte dorsal/ventral axis specification	0.825	0.825
GO:0007348	regulation of syncytial blastoderm mitotic cell cycle	0.825	0.825
GO:0007366	periodic partitioning by pair rule gene	0.825	0.825
GO:0007377	germ-band extension	0.825	0.825
GO:0007516	hemocyte development	0.825	0.825
GO:0009147	pyrimidine nucleoside triphosphate metabolic process	0.825	0.825
GO:0009396	folic acid-containing compound biosynthetic process	0.825	0.825
GO:0010586	miRNA metabolic process	0.825	0.825
GO:0010737	protein kinase A signaling	0.825	0.825
GO:0015804	neutral amino acid transport	0.825	0.825
GO:0018410	C-terminal protein amino acid modification	0.825	0.825
GO:0030336	negative regulation of cell migration	0.825	0.825
GO:0032053	ciliary basal body organization	0.825	0.825
GO:0032780	negative regulation of ATPase activity	0.825	0.825
GO:0032922	circadian regulation of gene expression	0.825	0.825
GO:0033353	S-adenosylmethionine cycle	0.825	0.825
GO:0033683	"nucleotide-excision repair, DNA incision"	0.825	0.825
GO:0034227	tRNA thio-modification	0.825	0.825
GO:0034308	primary alcohol metabolic process	0.825	0.825
GO:0034755	iron ion transmembrane transport	0.825	0.825
GO:0035154	"terminal cell fate specification, open tracheal system"	0.825	0.825
GO:0035202	tracheal pit formation in open tracheal system	0.825	0.825
GO:0035207	negative regulation of hemocyte proliferation	0.825	0.825
GO:0035292	"specification of segmental identity, trunk"	0.825	0.825
GO:0038203	TORC2 signaling	0.825	0.825
GO:0042407	cristae formation	0.825	0.825
GO:0042689	regulation of crystal cell differentiation	0.825	0.825
GO:0043392	negative regulation of DNA binding	0.825	0.825
GO:0043703	photoreceptor cell fate determination	0.825	0.825
GO:0046058	cAMP metabolic process	0.825	0.825
GO:0046665	amnioserosa maintenance	0.825	0.825
GO:0048076	regulation of compound eye pigmentation	0.825	0.825
GO:0048133	male germ-line stem cell asymmetric division	0.825	0.825
GO:0048262	determination of dorsal/ventral asymmetry	0.825	0.825
GO:0048280	vesicle fusion with Golgi apparatus	0.825	0.825
GO:0048636	positive regulation of muscle organ development	0.825	0.825
GO:0050771	negative regulation of axonogenesis	0.825	0.825
GO:0050995	negative regulation of lipid catabolic process	0.825	0.825
GO:0051492	regulation of stress fiber assembly	0.825	0.825
GO:0051560	mitochondrial calcium ion homeostasis	0.825	0.825
GO:0051569	regulation of histone H3-K4 methylation	0.825	0.825
GO:0051643	endoplasmic reticulum localization	0.825	0.825
GO:0060439	trachea morphogenesis	0.825	0.825
GO:0060914	heart formation	0.825	0.825
GO:0061028	establishment of endothelial barrier	0.825	0.825
GO:0061462	protein localization to lysosome	0.825	0.825
GO:0071260	cellular response to mechanical stimulus	0.825	0.825
GO:0071470	cellular response to osmotic stress	0.825	0.825
GO:0071526	semaphorin-plexin signaling pathway	0.825	0.825
GO:0072698	protein localization to microtubule cytoskeleton	0.825	0.825
GO:0089718	amino acid import across plasma membrane	0.825	0.825
GO:0097104	postsynaptic membrane assembly	0.825	0.825
GO:0097191	extrinsic apoptotic signaling pathway	0.825	0.825
GO:0097428	protein maturation by iron-sulfur cluster transfer	0.825	0.825
GO:0097553	calcium ion transmembrane import into cytosol	0.825	0.825
GO:0097720	calcineurin-mediated signaling	0.825	0.825
GO:0150008	bulk synaptic vesicle endocytosis	0.825	0.825
GO:1900117	regulation of execution phase of apoptosis	0.825	0.825
GO:2000370	positive regulation of clathrin-dependent endocytosis	0.825	0.825
GO:2000677	regulation of transcription regulatory region DNA binding	0.825	0.825
GO:0016075	rRNA catabolic process	0.80724	0.82504
GO:0032787	monocarboxylic acid metabolic process	0.58956	0.82505
GO:0048520	positive regulation of behavior	0.74453	0.82508
GO:0006911	"phagocytosis, engulfment"	0.84112	0.82512
GO:0031103	axon regeneration	0.90211	0.82516
GO:0071390	cellular response to ecdysone	0.95185	0.82527
GO:0072348	sulfur compound transport	0.92852	0.82527
GO:0006109	regulation of carbohydrate metabolic process	0.94201	0.82531
GO:0030522	intracellular receptor signaling pathway	0.9704	0.82535
GO:1900426	positive regulation of defense response to bacterium	0.95696	0.82543
GO:0034504	protein localization to nucleus	0.88411	0.82544
GO:0000288	"nuclear-transcribed mRNA catabolic process, deadenylation-dependent decay"	0.97561	0.82547
GO:0051294	establishment of spindle orientation	0.98907	0.82551
GO:0043954	cellular component maintenance	0.99343	0.82559
GO:0010001	glial cell differentiation	0.9898	0.82571
GO:0030334	regulation of cell migration	0.96909	0.8258
GO:0017145	stem cell division	0.93811	0.82581
GO:0030177	positive regulation of Wnt signaling pathway	0.99657	0.82591
GO:2000243	positive regulation of reproductive process	0.99849	0.82615
GO:0006606	protein import into nucleus	0.82572	0.82629
GO:0010629	negative regulation of gene expression	1	0.82655
GO:0071363	cellular response to growth factor stimulus	0.99963	0.82667
GO:0050829	defense response to Gram-negative bacterium	0.82739	0.82739
GO:0008595	"anterior/posterior axis specification, embryo"	0.99999	0.82746
GO:1901137	carbohydrate derivative biosynthetic process	0.99389	0.82748
GO:0043603	cellular amide metabolic process	0.99521	0.82913
GO:0008219	cell death	0.99987	0.82916
GO:0044087	regulation of cellular component biogenesis	0.99999	0.82956
GO:0007112	male meiosis cytokinesis	0.83055	0.83055
GO:0033043	regulation of organelle organization	1	0.83077
GO:0045184	establishment of protein localization	1	0.83148
GO:0006366	transcription by RNA polymerase II	1	0.83572
GO:0009888	tissue development	1	0.83974
GO:0000184	"nuclear-transcribed mRNA catabolic process, nonsense-mediated decay"	0.84112	0.84112
GO:0030968	endoplasmic reticulum unfolded protein response	0.84112	0.84112
GO:0051642	centrosome localization	0.84112	0.84112
GO:0010883	regulation of lipid storage	0.77778	0.84119
GO:0010038	response to metal ion	0.80479	0.84132
GO:0030433	ubiquitin-dependent ERAD pathway	0.84311	0.84311
GO:0006470	protein dephosphorylation	0.84592	0.84339
GO:0006996	organelle organization	1	0.84398
GO:0000212	meiotic spindle organization	0.2037	0.84484
GO:0017085	response to insecticide	0.22045	0.84493
GO:0009411	response to UV	0.35473	0.84509
GO:0000463	"maturation of LSU-rRNA from tricistronic rRNA transcript (SSU-rRNA, 5.8S rRNA, LSU-rRNA)"	0.84554	0.84554
GO:0006123	"mitochondrial electron transport, cytochrome c to oxygen"	0.84554	0.84554
GO:0006298	mismatch repair	0.84554	0.84554
GO:0009047	dosage compensation by hyperactivation of X chromosome	0.84554	0.84554
GO:0009996	negative regulation of cell fate specification	0.84554	0.84554
GO:0015837	amine transport	0.84554	0.84554
GO:0030720	oocyte localization involved in germarium-derived egg chamber formation	0.84554	0.84554
GO:0030837	negative regulation of actin filament polymerization	0.84554	0.84554
GO:0031440	regulation of mRNA 3'-end processing	0.84554	0.84554
GO:0033962	cytoplasmic mRNA processing body assembly	0.84554	0.84554
GO:0035269	protein O-linked mannosylation	0.84554	0.84554
GO:0035289	posterior head segmentation	0.84554	0.84554
GO:0035435	phosphate ion transmembrane transport	0.84554	0.84554
GO:0045116	protein neddylation	0.84554	0.84554
GO:0045324	late endosome to vacuole transport	0.84554	0.84554
GO:0048800	antennal morphogenesis	0.84554	0.84554
GO:0050905	neuromuscular process	0.84554	0.84554
GO:0071577	zinc ion transmembrane transport	0.84554	0.84554
GO:2001234	negative regulation of apoptotic signaling pathway	0.84554	0.84554
GO:1902115	regulation of organelle assembly	0.84772	0.8457
GO:0007469	antennal development	0.88952	0.84575
GO:0072553	terminal button organization	0.96152	0.84611
GO:0022411	cellular component disassembly	0.91228	0.84657
GO:0072002	Malpighian tubule development	0.98427	0.84658
GO:0048193	Golgi vesicle transport	0.99984	0.84839
GO:0016570	histone modification	1	0.85031
GO:0006139	nucleobase-containing compound metabolic process	1	0.85467
GO:0030036	actin cytoskeleton organization	0.99998	0.855
GO:0015031	protein transport	1	0.85918
GO:0019752	carboxylic acid metabolic process	0.14471	0.86774
GO:0051225	spindle assembly	0.6743	0.86789
GO:0070983	dendrite guidance	0.86806	0.86806
GO:0055059	asymmetric neuroblast division	0.87813	0.86826
GO:0046129	purine ribonucleoside biosynthetic process	0.11511	0.86869
GO:0006936	muscle contraction	0.2026	0.86873
GO:0031453	positive regulation of heterochromatin assembly	0.48587	0.86896
GO:0042749	regulation of circadian sleep/wake cycle	0.57503	0.86904
GO:0000079	regulation of cyclin-dependent protein serine/threonine kinase activity	0.86906	0.86906
GO:0007475	apposition of dorsal and ventral imaginal disc-derived wing surfaces	0.86906	0.86906
GO:0030488	tRNA methylation	0.86906	0.86906
GO:0033627	cell adhesion mediated by integrin	0.86906	0.86906
GO:0042753	positive regulation of circadian rhythm	0.6846	0.8691
GO:0001178	regulation of transcriptional start site selection at RNA polymerase II promoter	0.86913	0.86913
GO:0005978	glycogen biosynthetic process	0.86913	0.86913
GO:0006000	fructose metabolic process	0.86913	0.86913
GO:0006102	isocitrate metabolic process	0.86913	0.86913
GO:0006116	NADH oxidation	0.86913	0.86913
GO:0006313	"transposition, DNA-mediated"	0.86913	0.86913
GO:0006388	"tRNA splicing, via endonucleolytic cleavage and ligation"	0.86913	0.86913
GO:0006488	dolichol-linked oligosaccharide biosynthetic process	0.86913	0.86913
GO:0007064	mitotic sister chromatid cohesion	0.86913	0.86913
GO:0007249	I-kappaB kinase/NF-kappaB signaling	0.86913	0.86913
GO:0007458	progression of morphogenetic furrow involved in compound eye morphogenesis	0.86913	0.86913
GO:0008062	eclosion rhythm	0.86913	0.86913
GO:0008608	attachment of spindle microtubules to kinetochore	0.86913	0.86913
GO:0009415	response to water	0.86913	0.86913
GO:0015709	thiosulfate transport	0.86913	0.86913
GO:0015729	oxaloacetate transport	0.86913	0.86913
GO:0015800	acidic amino acid transport	0.86913	0.86913
GO:0016330	second mitotic wave involved in compound eye morphogenesis	0.86913	0.86913
GO:0016558	protein import into peroxisome matrix	0.86913	0.86913
GO:0016925	protein sumoylation	0.86913	0.86913
GO:0017183	peptidyl-diphthamide biosynthetic process from peptidyl-histidine	0.86913	0.86913
GO:0018027	peptidyl-lysine dimethylation	0.86913	0.86913
GO:0031054	pre-miRNA processing	0.86913	0.86913
GO:0031638	zymogen activation	0.86913	0.86913
GO:0032012	regulation of ARF protein signal transduction	0.86913	0.86913
GO:0032368	regulation of lipid transport	0.86913	0.86913
GO:0032413	negative regulation of ion transmembrane transporter activity	0.86913	0.86913
GO:0032954	regulation of cytokinetic process	0.86913	0.86913
GO:0033499	galactose catabolic process via UDP-galactose	0.86913	0.86913
GO:0034067	protein localization to Golgi apparatus	0.86913	0.86913
GO:0034097	response to cytokine	0.86913	0.86913
GO:0034453	microtubule anchoring	0.86913	0.86913
GO:0034475	U4 snRNA 3'-end processing	0.86913	0.86913
GO:0035042	"fertilization, exchange of chromosomal proteins"	0.86913	0.86913
GO:0035190	syncytial nuclear migration	0.86913	0.86913
GO:0035335	peptidyl-tyrosine dephosphorylation	0.86913	0.86913
GO:0038083	peptidyl-tyrosine autophosphorylation	0.86913	0.86913
GO:0043650	dicarboxylic acid biosynthetic process	0.86913	0.86913
GO:0045039	protein insertion into mitochondrial inner membrane	0.86913	0.86913
GO:0045742	positive regulation of epidermal growth factor receptor signaling pathway	0.86913	0.86913
GO:0046580	negative regulation of Ras protein signal transduction	0.86913	0.86913
GO:0046825	regulation of protein export from nucleus	0.86913	0.86913
GO:0046831	regulation of RNA export from nucleus	0.86913	0.86913
GO:0048567	ectodermal digestive tract morphogenesis	0.86913	0.86913
GO:0050686	negative regulation of mRNA processing	0.86913	0.86913
GO:0050918	positive chemotaxis	0.86913	0.86913
GO:0051180	vitamin transport	0.86913	0.86913
GO:0051446	positive regulation of meiotic cell cycle	0.86913	0.86913
GO:0060074	synapse maturation	0.86913	0.86913
GO:0060213	positive regulation of nuclear-transcribed mRNA poly(A) tail shortening	0.86913	0.86913
GO:0060250	germ-line stem-cell niche homeostasis	0.86913	0.86913
GO:0060361	flight	0.86913	0.86913
GO:0060573	cell fate specification involved in pattern specification	0.86913	0.86913
GO:0061331	epithelial cell proliferation involved in Malpighian tubule morphogenesis	0.86913	0.86913
GO:0061668	mitochondrial ribosome assembly	0.86913	0.86913
GO:0070131	positive regulation of mitochondrial translation	0.86913	0.86913
GO:0070475	rRNA base methylation	0.86913	0.86913
GO:0070613	regulation of protein processing	0.86913	0.86913
GO:0071422	succinate transmembrane transport	0.86913	0.86913
GO:0071423	malate transmembrane transport	0.86913	0.86913
GO:0090114	COPII-coated vesicle budding	0.86913	0.86913
GO:0090141	positive regulation of mitochondrial fission	0.86913	0.86913
GO:0090278	negative regulation of peptide hormone secretion	0.86913	0.86913
GO:0090317	negative regulation of intracellular protein transport	0.86913	0.86913
GO:0097105	presynaptic membrane assembly	0.86913	0.86913
GO:0098586	cellular response to virus	0.86913	0.86913
GO:1901068	guanosine-containing compound metabolic process	0.86913	0.86913
GO:1901216	positive regulation of neuron death	0.86913	0.86913
GO:1903900	regulation of viral life cycle	0.86913	0.86913
GO:1904063	negative regulation of cation transmembrane transport	0.86913	0.86913
GO:2000253	positive regulation of feeding behavior	0.86913	0.86913
GO:0046889	positive regulation of lipid biosynthetic process	0.84554	0.86917
GO:0006406	mRNA export from nucleus	0.87015	0.86917
GO:0009612	response to mechanical stimulus	0.72021	0.86917
GO:2000765	regulation of cytoplasmic translation	0.90211	0.86924
GO:0019730	antimicrobial humoral response	0.95272	0.86925
GO:0009409	response to cold	0.92249	0.86927
GO:0000470	maturation of LSU-rRNA	0.89256	0.86927
GO:0003382	epithelial cell morphogenesis	0.87015	0.86931
GO:0032434	regulation of proteasomal ubiquitin-dependent protein catabolic process	0.92101	0.86945
GO:0019216	regulation of lipid metabolic process	0.90169	0.86949
GO:0010948	negative regulation of cell cycle process	0.87616	0.86949
GO:0007088	regulation of mitotic nuclear division	0.89739	0.86952
GO:0060968	regulation of gene silencing	0.87566	0.86953
GO:0007277	pole cell development	0.99152	0.86958
GO:0048859	formation of anatomical boundary	0.95118	0.86959
GO:0033500	carbohydrate homeostasis	0.95851	0.86962
GO:0051604	protein maturation	0.93531	0.86977
GO:0009266	response to temperature stimulus	0.9063	0.86978
GO:0045995	regulation of embryonic development	0.99224	0.87015
GO:0007526	larval somatic muscle development	0.87015	0.87015
GO:0045752	positive regulation of Toll signaling pathway	0.87015	0.87015
GO:0030258	lipid modification	0.99301	0.87025
GO:0010927	cellular component assembly involved in morphogenesis	0.98294	0.87027
GO:0046328	regulation of JNK cascade	0.99992	0.87045
GO:0046034	ATP metabolic process	0.99151	0.87055
GO:0006811	ion transport	0.9216	0.87077
GO:0048565	digestive tract development	0.99989	0.87083
GO:0043484	regulation of RNA splicing	1	0.87149
GO:0071495	cellular response to endogenous stimulus	0.99981	0.87186
GO:0006812	cation transport	0.88212	0.87187
GO:0008407	chaeta morphogenesis	0.87376	0.87376
GO:0050821	protein stabilization	0.87376	0.87376
GO:0034976	response to endoplasmic reticulum stress	0.94253	0.8746
GO:0009790	embryo development	1	0.87556
GO:0006575	cellular modified amino acid metabolic process	0.18607	0.87586
GO:0051123	RNA polymerase II preinitiation complex assembly	0.6846	0.87666
GO:0002385	mucosal immune response	0.87679	0.87679
GO:0019934	cGMP-mediated signaling	0.87679	0.87679
GO:0030713	ovarian follicle cell stalk formation	0.87679	0.87679
GO:0035072	ecdysone-mediated induction of salivary gland cell autophagic cell death	0.87679	0.87679
GO:0046628	positive regulation of insulin receptor signaling pathway	0.87679	0.87679
GO:0046835	carbohydrate phosphorylation	0.87679	0.87679
GO:0046855	inositol phosphate dephosphorylation	0.87679	0.87679
GO:0045456	ecdysteroid biosynthetic process	0.86906	0.87684
GO:0032465	regulation of cytokinesis	0.9122	0.87693
GO:0035075	response to ecdysone	0.96604	0.87734
GO:0035151	"regulation of tube size, open tracheal system"	0.98352	0.87752
GO:0050770	regulation of axonogenesis	0.99973	0.8782
GO:0050767	regulation of neurogenesis	1	0.88295
GO:0009967	positive regulation of signal transduction	1	0.88319
GO:0048646	anatomical structure formation involved in morphogenesis	1	0.88409
GO:0006457	protein folding	0.79493	0.88778
GO:0007398	ectoderm development	0.88952	0.88952
GO:0008039	synaptic target recognition	0.81488	0.88966
GO:0032436	positive regulation of proteasomal ubiquitin-dependent protein catabolic process	0.88972	0.88972
GO:0035011	melanotic encapsulation of foreign target	0.88972	0.88972
GO:0008406	gonad development	0.88774	0.89179
GO:0034599	cellular response to oxidative stress	0.38429	0.89197
GO:0042331	phototaxis	0.89256	0.89256
GO:0070593	dendrite self-avoidance	0.89256	0.89256
GO:0042752	regulation of circadian rhythm	0.77547	0.89268
GO:0006612	protein targeting to membrane	0.98443	0.89311
GO:0042051	compound eye photoreceptor development	0.99844	0.89421
GO:0007293	germarium-derived egg chamber formation	0.9988	0.89436
GO:0045861	negative regulation of proteolysis	0.13919	0.90129
GO:0006631	fatty acid metabolic process	0.46921	0.90193
GO:0006383	transcription by RNA polymerase III	0.76077	0.90203
GO:0031623	receptor internalization	0.67368	0.90205
GO:0015986	ATP synthesis coupled proton transport	0.81429	0.90207
GO:0043094	cellular metabolic compound salvage	0.7249	0.90208
GO:0006221	pyrimidine nucleotide biosynthetic process	0.90211	0.90211
GO:0006536	glutamate metabolic process	0.90211	0.90211
GO:0007628	adult walking behavior	0.90211	0.90211
GO:0032981	mitochondrial respiratory chain complex I assembly	0.90211	0.90211
GO:0034389	lipid droplet organization	0.90211	0.90211
GO:0035147	"branch fusion, open tracheal system"	0.90211	0.90211
GO:0060025	regulation of synaptic activity	0.90211	0.90211
GO:0000726	non-recombinational repair	0.90214	0.90214
GO:0000963	mitochondrial RNA processing	0.90214	0.90214
GO:0001682	tRNA 5'-leader removal	0.90214	0.90214
GO:0006182	cGMP biosynthetic process	0.90214	0.90214
GO:0006312	mitotic recombination	0.90214	0.90214
GO:0006541	glutamine metabolic process	0.90214	0.90214
GO:0006896	Golgi to vacuole transport	0.90214	0.90214
GO:0006999	nuclear pore organization	0.90214	0.90214
GO:0007229	integrin-mediated signaling pathway	0.90214	0.90214
GO:0007402	ganglion mother cell fate determination	0.90214	0.90214
GO:0007501	mesodermal cell fate specification	0.90214	0.90214
GO:0007503	fat body development	0.90214	0.90214
GO:0007523	larval visceral muscle development	0.90214	0.90214
GO:0008584	male gonad development	0.90214	0.90214
GO:0009631	cold acclimation	0.90214	0.90214
GO:0014067	negative regulation of phosphatidylinositol 3-kinase signaling	0.90214	0.90214
GO:0016242	negative regulation of macroautophagy	0.90214	0.90214
GO:0019321	pentose metabolic process	0.90214	0.90214
GO:0031034	myosin filament assembly	0.90214	0.90214
GO:0031629	synaptic vesicle fusion to presynaptic active zone membrane	0.90214	0.90214
GO:0033119	negative regulation of RNA splicing	0.90214	0.90214
GO:0034629	cellular protein-containing complex localization	0.90214	0.90214
GO:0036065	fucosylation	0.90214	0.90214
GO:0040019	positive regulation of embryonic development	0.90214	0.90214
GO:0045035	sensory organ precursor cell division	0.90214	0.90214
GO:0045198	establishment of epithelial cell apical/basal polarity	0.90214	0.90214
GO:0045705	negative regulation of salivary gland boundary specification	0.90214	0.90214
GO:0046686	response to cadmium ion	0.90214	0.90214
GO:0048140	male germ-line cyst encapsulation	0.90214	0.90214
GO:0048682	sprouting of injured axon	0.90214	0.90214
GO:0051125	regulation of actin nucleation	0.90214	0.90214
GO:0055081	anion homeostasis	0.90214	0.90214
GO:0061060	negative regulation of peptidoglycan recognition protein signaling pathway	0.90214	0.90214
GO:0070076	histone lysine demethylation	0.90214	0.90214
GO:0080009	mRNA methylation	0.90214	0.90214
GO:0097120	receptor localization to synapse	0.90214	0.90214
GO:0110118	negative regulation of compound eye photoreceptor cell differentiation	0.90214	0.90214
GO:1901739	regulation of myoblast fusion	0.90214	0.90214
GO:1904747	positive regulation of apoptotic process involved in development	0.90214	0.90214
GO:2000637	positive regulation of gene silencing by miRNA	0.90214	0.90214
GO:0000245	spliceosomal complex assembly	0.78125	0.90214
GO:0000469	cleavage involved in rRNA processing	0.87679	0.90217
GO:0035290	trunk segmentation	0.90211	0.9022
GO:0045833	negative regulation of lipid metabolic process	0.90211	0.9022
GO:0043277	apoptotic cell clearance	0.89256	0.90223
GO:0001710	mesodermal cell fate commitment	0.93883	0.90226
GO:0010507	negative regulation of autophagy	0.94201	0.90226
GO:0042023	DNA endoreduplication	0.94201	0.90226
GO:0042675	compound eye cone cell differentiation	0.95185	0.90229
GO:0045088	regulation of innate immune response	0.79401	0.90233
GO:0000082	G1/S transition of mitotic cell cycle	0.96469	0.90244
GO:0061057	peptidoglycan recognition protein signaling pathway	0.98048	0.90246
GO:0051480	regulation of cytosolic calcium ion concentration	0.98048	0.90247
GO:0007631	feeding behavior	0.94272	0.90247
GO:0090068	positive regulation of cell cycle process	0.95957	0.9025
GO:0035017	cuticle pattern formation	0.97643	0.9025
GO:0032102	negative regulation of response to external stimulus	0.95106	0.90253
GO:0035088	establishment or maintenance of apical/basal cell polarity	0.98738	0.90259
GO:0007017	microtubule-based process	0.73389	0.90261
GO:0033993	response to lipid	0.99137	0.9028
GO:0030951	establishment or maintenance of microtubule cytoskeleton polarity	0.99884	0.90282
GO:0042273	ribosomal large subunit biogenesis	0.99478	0.90294
GO:0031032	actomyosin structure organization	0.98725	0.90295
GO:0098662	inorganic cation transmembrane transport	0.94157	0.90298
GO:0009058	biosynthetic process	1	0.90315
GO:0007254	JNK cascade	0.99994	0.90335
GO:0072089	stem cell proliferation	0.99924	0.90351
GO:0031098	stress-activated protein kinase signaling cascade	0.99995	0.90353
GO:1901575	organic substance catabolic process	0.86136	0.90356
GO:1902532	negative regulation of intracellular signal transduction	0.99996	0.90371
GO:0007281	germ cell development	1	0.90451
GO:0000724	double-strand break repair via homologous recombination	0.62755	0.90625
GO:0003333	amino acid transmembrane transport	0.92181	0.90686
GO:0016322	neuron remodeling	0.97491	0.90788
GO:1990542	mitochondrial transmembrane transport	0.86946	0.90802
GO:0010033	response to organic substance	1	0.90814
GO:0000902	cell morphogenesis	1	0.90923
GO:0061024	membrane organization	0.99727	0.91046
GO:0008340	determination of adult lifespan	0.9107	0.9107
GO:0046843	dorsal appendage formation	0.91141	0.91141
GO:0006302	double-strand break repair	0.65994	0.91205
GO:0007390	germ-band shortening	0.9122	0.9122
GO:1905515	non-motile cilium assembly	0.9122	0.9122
GO:0007399	nervous system development	1	0.91741
GO:0009653	anatomical structure morphogenesis	1	0.91818
GO:0006325	chromatin organization	1	0.91873
GO:0007417	central nervous system development	1	0.92056
GO:0045746	negative regulation of Notch signaling pathway	0.92133	0.92133
GO:0009408	response to heat	0.93489	0.92217
GO:0007525	somatic muscle development	0.98752	0.92225
GO:0007059	chromosome segregation	0.55443	0.9223
GO:0008272	sulfate transport	0.92249	0.92249
GO:0009065	glutamine family amino acid catabolic process	0.92249	0.92249
GO:0014019	neuroblast development	0.92249	0.92249
GO:0048665	neuron fate specification	0.92249	0.92249
GO:0048803	imaginal disc-derived male genitalia morphogenesis	0.92249	0.92249
GO:0006979	response to oxidative stress	0.71537	0.92268
GO:0021782	glial cell development	0.99013	0.92287
GO:0042254	ribosome biogenesis	0.99862	0.92452
GO:0008582	regulation of synaptic growth at neuromuscular junction	0.99996	0.92556
GO:0018991	oviposition	0.60247	0.92671
GO:0006072	glycerol-3-phosphate metabolic process	0.76959	0.92678
GO:0006144	purine nucleobase metabolic process	0.76959	0.92678
GO:0035209	pupal development	0.76959	0.92678
GO:0035725	sodium ion transmembrane transport	0.76959	0.92678
GO:0000022	mitotic spindle elongation	0.92683	0.92683
GO:0002028	regulation of sodium ion transport	0.92683	0.92683
GO:0006353	"DNA-templated transcription, termination"	0.92683	0.92683
GO:0006688	glycosphingolipid biosynthetic process	0.92683	0.92683
GO:0006730	one-carbon metabolic process	0.92683	0.92683
GO:0006954	inflammatory response	0.92683	0.92683
GO:0007440	foregut morphogenesis	0.92683	0.92683
GO:0009168	purine ribonucleoside monophosphate biosynthetic process	0.92683	0.92683
GO:0009253	peptidoglycan catabolic process	0.92683	0.92683
GO:0010496	intercellular transport	0.92683	0.92683
GO:0032414	positive regulation of ion transmembrane transporter activity	0.92683	0.92683
GO:0034508	centromere complex assembly	0.92683	0.92683
GO:0042676	compound eye cone cell fate commitment	0.92683	0.92683
GO:0043697	cell dedifferentiation	0.92683	0.92683
GO:0045943	positive regulation of transcription by RNA polymerase I	0.92683	0.92683
GO:0046824	positive regulation of nucleocytoplasmic transport	0.92683	0.92683
GO:0051567	histone H3-K9 methylation	0.92683	0.92683
GO:0060571	morphogenesis of an epithelial fold	0.92683	0.92683
GO:0070584	mitochondrion morphogenesis	0.92683	0.92683
GO:0071361	cellular response to ethanol	0.92683	0.92683
GO:1900074	negative regulation of neuromuscular synaptic transmission	0.92683	0.92683
GO:1903053	regulation of extracellular matrix organization	0.92683	0.92683
GO:1905477	positive regulation of protein localization to membrane	0.92683	0.92683
GO:0098659	inorganic cation import across plasma membrane	0.81429	0.92683
GO:0000041	transition metal ion transport	0.7621	0.92683
GO:0060438	trachea development	0.92249	0.92688
GO:0030727	germarium-derived female germ-line cyst formation	0.9704	0.92698
GO:0036011	imaginal disc-derived leg segmentation	0.98195	0.92703
GO:0035010	encapsulation of foreign target	0.94315	0.92705
GO:0040014	regulation of multicellular organism growth	0.95118	0.9271
GO:0050708	regulation of protein secretion	0.99343	0.92712
GO:0006874	cellular calcium ion homeostasis	0.95106	0.92713
GO:0030155	regulation of cell adhesion	0.97623	0.92718
GO:0043297	apical junction assembly	0.99572	0.9273
GO:0042127	regulation of cell population proliferation	0.99999	0.9274
GO:0007431	salivary gland development	0.99532	0.92776
GO:0006890	"retrograde vesicle-mediated transport, Golgi to endoplasmic reticulum"	0.92852	0.92852
GO:0050790	regulation of catalytic activity	0.9952	0.92852
GO:0048675	axon extension	0.99813	0.92932
GO:0007346	regulation of mitotic cell cycle	0.99416	0.93013
GO:0042391	regulation of membrane potential	0.73507	0.93261
GO:0090090	negative regulation of canonical Wnt signaling pathway	0.93289	0.93289
GO:0006506	GPI anchor biosynthetic process	0.9339	0.9339
GO:0070868	heterochromatin organization involved in chromatin silencing	0.93661	0.93661
GO:0007528	neuromuscular junction development	0.99997	0.93682
GO:0000281	mitotic cytokinesis	0.93854	0.93854
GO:0035002	"liquid clearance, open tracheal system"	0.93883	0.93883
GO:0035212	cell competition in a multicellular organism	0.93883	0.93883
GO:0045476	nurse cell apoptotic process	0.93883	0.93883
GO:0044272	sulfur compound biosynthetic process	0.83893	0.93883
GO:0048477	oogenesis	1	0.93885
GO:0008356	asymmetric cell division	0.9977	0.93983
GO:0007030	Golgi organization	0.9399	0.9399
GO:0050877	nervous system process	0.99964	0.94175
GO:0007632	visual behavior	0.94201	0.94201
GO:0009312	oligosaccharide biosynthetic process	0.94201	0.94201
GO:0006487	protein N-linked glycosylation	0.92101	0.94208
GO:0035167	larval lymph gland hemopoiesis	0.99338	0.94247
GO:0006486	protein glycosylation	0.98898	0.94281
GO:0016192	vesicle-mediated transport	1	0.94291
GO:0006417	regulation of translation	0.99826	0.94342
GO:0051124	synaptic growth at neuromuscular junction	0.99998	0.94389
GO:0007406	negative regulation of neuroblast proliferation	0.94464	0.94464
GO:0034030	ribonucleoside bisphosphate biosynthetic process	0.60247	0.94517
GO:0034033	purine nucleoside bisphosphate biosynthetic process	0.60247	0.94517
GO:0007006	mitochondrial membrane organization	0.5782	0.94517
GO:0048260	positive regulation of receptor-mediated endocytosis	0.81429	0.94527
GO:0007096	regulation of exit from mitosis	0.94529	0.94529
GO:0007615	anesthesia-resistant memory	0.94529	0.94529
GO:0008057	eye pigment granule organization	0.94529	0.94529
GO:0008334	histone mRNA metabolic process	0.94529	0.94529
GO:0030042	actin filament depolymerization	0.94529	0.94529
GO:0030589	pseudocleavage involved in syncytial blastoderm formation	0.94529	0.94529
GO:0030708	germarium-derived female germ-line cyst encapsulation	0.94529	0.94529
GO:0032924	activin receptor signaling pathway	0.94529	0.94529
GO:0035160	"maintenance of epithelial integrity, open tracheal system"	0.94529	0.94529
GO:0040034	"regulation of development, heterochronic"	0.94529	0.94529
GO:0045498	sex comb development	0.94529	0.94529
GO:0046664	"dorsal closure, amnioserosa morphology change"	0.94529	0.94529
GO:0048142	germarium-derived cystoblast division	0.94529	0.94529
GO:0048168	regulation of neuronal synaptic plasticity	0.94529	0.94529
GO:0048521	negative regulation of behavior	0.94529	0.94529
GO:0070873	regulation of glycogen metabolic process	0.94529	0.94529
GO:0090254	cell elongation involved in imaginal disc-derived wing morphogenesis	0.94529	0.94529
GO:0090328	regulation of olfactory learning	0.94529	0.94529
GO:0090502	"RNA phosphodiester bond hydrolysis, endonucleolytic"	0.94529	0.94529
GO:1904059	regulation of locomotor rhythm	0.94529	0.94529
GO:1904801	positive regulation of neuron remodeling	0.94529	0.94529
GO:0015012	heparan sulfate proteoglycan biosynthetic process	0.92249	0.94531
GO:0090100	positive regulation of transmembrane receptor protein serine/threonine kinase signaling pathway	0.90786	0.94535
GO:0045931	positive regulation of mitotic cell cycle	0.95378	0.94545
GO:0009311	oligosaccharide metabolic process	0.97643	0.9455
GO:0051302	regulation of cell division	0.95957	0.9455
GO:0007300	ovarian nurse cell to oocyte transport	0.98759	0.94552
GO:0030509	BMP signaling pathway	0.97155	0.94554
GO:0006641	triglyceride metabolic process	0.98738	0.94556
GO:0051489	regulation of filopodium assembly	0.99509	0.9456
GO:0000956	nuclear-transcribed mRNA catabolic process	0.97745	0.94564
GO:0050768	negative regulation of neurogenesis	0.99583	0.94585
GO:0007446	imaginal disc growth	0.99988	0.94591
GO:0045471	response to ethanol	0.99956	0.94597
GO:0048024	"regulation of mRNA splicing, via spliceosome"	1	0.9465
GO:0007264	small GTPase mediated signal transduction	0.99977	0.94661
GO:0051301	cell division	0.99889	0.94673
GO:0048599	oocyte development	1	0.94676
GO:0043065	positive regulation of apoptotic process	0.78004	0.94756
GO:0031532	actin cytoskeleton reorganization	0.95378	0.94775
GO:0009152	purine ribonucleotide biosynthetic process	0.93237	0.9479
GO:0042067	establishment of ommatidial planar polarity	0.99922	0.94844
GO:0043087	regulation of GTPase activity	0.99994	0.9491
GO:0002165	instar larval or pupal development	1	0.95032
GO:0002009	morphogenesis of an epithelium	1	0.95121
GO:0035019	somatic stem cell population maintenance	0.95185	0.95185
GO:0035249	"synaptic transmission, glutamatergic"	0.95185	0.95185
GO:0043524	negative regulation of neuron apoptotic process	0.95185	0.95185
GO:0048100	wing disc anterior/posterior pattern formation	0.95185	0.95185
GO:0045807	positive regulation of endocytosis	0.94315	0.95198
GO:0009755	hormone-mediated signaling pathway	0.99217	0.9521
GO:0006446	regulation of translational initiation	0.9531	0.9531
GO:0006891	intra-Golgi vesicle-mediated transport	0.9531	0.9531
GO:0006963	positive regulation of antibacterial peptide biosynthetic process	0.9531	0.9531
GO:0033227	dsRNA transport	0.9531	0.9531
GO:2000331	regulation of terminal button organization	0.9531	0.9531
GO:0042594	response to starvation	0.99993	0.95321
GO:0032482	Rab protein signal transduction	0.98786	0.9572
GO:0007218	neuropeptide signaling pathway	0.95809	0.95809
GO:0051299	centrosome separation	0.44206	0.95893
GO:0003015	heart process	0.64657	0.95901
GO:0001731	formation of translation preinitiation complex	0.95909	0.95909
GO:0002121	inter-male aggressive behavior	0.95909	0.95909
GO:0003384	apical constriction involved in gastrulation	0.95909	0.95909
GO:0006390	mitochondrial transcription	0.95909	0.95909
GO:0007482	haltere development	0.95909	0.95909
GO:0007584	response to nutrient	0.95909	0.95909
GO:0008343	adult feeding behavior	0.95909	0.95909
GO:0009303	rRNA transcription	0.95909	0.95909
GO:0016572	histone phosphorylation	0.95909	0.95909
GO:0022600	digestive system process	0.95909	0.95909
GO:0035076	ecdysone receptor-mediated signaling pathway	0.95909	0.95909
GO:0040015	negative regulation of multicellular organism growth	0.95909	0.95909
GO:0043433	negative regulation of DNA-binding transcription factor activity	0.95909	0.95909
GO:0043455	regulation of secondary metabolic process	0.95909	0.95909
GO:0045217	cell-cell junction maintenance	0.95909	0.95909
GO:0045611	negative regulation of hemocyte differentiation	0.95909	0.95909
GO:0048581	negative regulation of post-embryonic development	0.95909	0.95909
GO:0050775	positive regulation of dendrite morphogenesis	0.95909	0.95909
GO:0090303	positive regulation of wound healing	0.95909	0.95909
GO:1902117	positive regulation of organelle assembly	0.95909	0.95909
GO:0032507	maintenance of protein location in cell	0.93883	0.95911
GO:0030490	maturation of SSU-rRNA	0.83893	0.95911
GO:0007204	positive regulation of cytosolic calcium ion concentration	0.9704	0.95916
GO:0035071	salivary gland cell autophagic cell death	0.96218	0.95918
GO:0035222	wing disc pattern formation	0.99963	0.95969
GO:0001558	regulation of cell growth	0.99954	0.95971
GO:0032101	regulation of response to external stimulus	0.99936	0.9602
GO:0007350	blastoderm segmentation	1	0.96067
GO:0000209	protein polyubiquitination	0.96099	0.96099
GO:0048585	negative regulation of response to stimulus	1	0.96179
GO:0009593	detection of chemical stimulus	0.53571	0.96198
GO:0006635	fatty acid beta-oxidation	0.80485	0.96204
GO:0006378	mRNA polyadenylation	0.96218	0.96218
GO:0007317	regulation of pole plasm oskar mRNA localization	0.96218	0.96218
GO:0044719	regulation of imaginal disc-derived wing size	0.96218	0.96218
GO:0035293	chitin-based larval cuticle pattern formation	0.9622	0.9622
GO:0048137	spermatocyte division	0.9622	0.9622
GO:0045197	establishment or maintenance of epithelial cell apical/basal polarity	0.97561	0.96229
GO:0007097	nuclear migration	0.97112	0.96231
GO:0015893	drug transport	0.96805	0.96233
GO:0006400	tRNA modification	0.99137	0.96254
GO:0008361	regulation of cell size	0.99999	0.96328
GO:0007480	imaginal disc-derived leg morphogenesis	0.99407	0.96525
GO:0030718	germ-line stem cell population maintenance	0.99988	0.96549
GO:1901362	organic cyclic compound biosynthetic process	1	0.96611
GO:0001700	embryonic development via the syncytial blastoderm	0.99991	0.96617
GO:0008285	negative regulation of cell population proliferation	0.99598	0.96858
GO:0043279	response to alkaloid	0.49217	0.96928
GO:0007062	sister chromatid cohesion	0.49434	0.96928
GO:0007362	terminal region determination	0.96941	0.96941
GO:0007412	axon target recognition	0.96941	0.96941
GO:0009084	glutamine family amino acid biosynthetic process	0.96941	0.96941
GO:0016348	imaginal disc-derived leg joint morphogenesis	0.96941	0.96941
GO:0017156	calcium-ion regulated exocytosis	0.96941	0.96941
GO:0019432	triglyceride biosynthetic process	0.96941	0.96941
GO:0019896	axonal transport of mitochondrion	0.96941	0.96941
GO:0031062	positive regulation of histone methylation	0.96941	0.96941
GO:0031145	anaphase-promoting complex-dependent catabolic process	0.96941	0.96941
GO:0032483	regulation of Rab protein signal transduction	0.96941	0.96941
GO:0035309	wing and notum subfield formation	0.96941	0.96941
GO:0043488	regulation of mRNA stability	0.96941	0.96941
GO:0045175	basal protein localization	0.96941	0.96941
GO:0045332	phospholipid translocation	0.96941	0.96941
GO:0045450	bicoid mRNA localization	0.96941	0.96941
GO:0046856	phosphatidylinositol dephosphorylation	0.96941	0.96941
GO:0060395	SMAD protein signal transduction	0.96941	0.96941
GO:2001257	regulation of cation channel activity	0.96941	0.96941
GO:0050805	negative regulation of synaptic transmission	0.98195	0.96948
GO:0009826	unidimensional cell growth	0.98595	0.9695
GO:0014070	response to organic cyclic compound	0.8775	0.96953
GO:0072384	organelle transport along microtubule	0.99607	0.96957
GO:0046716	muscle cell cellular homeostasis	0.96959	0.96959
GO:0046579	positive regulation of Ras protein signal transduction	0.93298	0.96961
GO:0001894	tissue homeostasis	0.98138	0.96963
GO:0098656	anion transmembrane transport	0.95824	0.96964
GO:0006091	generation of precursor metabolites and energy	0.99134	0.97005
GO:0030097	hemopoiesis	0.99996	0.97007
GO:0007265	Ras protein signal transduction	0.99946	0.97016
GO:0060341	regulation of cellular localization	0.99999	0.97039
GO:0016239	positive regulation of macroautophagy	0.9704	0.9704
GO:0030514	negative regulation of BMP signaling pathway	0.9704	0.9704
GO:0045167	asymmetric protein localization involved in cell fate determination	0.9704	0.9704
GO:0000723	telomere maintenance	0.94464	0.97043
GO:0048814	regulation of dendrite morphogenesis	0.99013	0.97052
GO:0008286	insulin receptor signaling pathway	0.98758	0.97063
GO:0032535	regulation of cellular component size	1	0.9707
GO:0009880	embryonic pattern specification	1	0.9708
GO:0042593	glucose homeostasis	0.94315	0.9711
GO:0072499	photoreceptor cell axon guidance	0.97112	0.97112
GO:0051607	defense response to virus	0.97155	0.97155
GO:0030154	cell differentiation	1	0.97221
GO:0002181	cytoplasmic translation	0.99593	0.97288
GO:0048749	compound eye development	1	0.97425
GO:0007606	sensory perception of chemical stimulus	0.9268	0.97505
GO:0030431	sleep	0.88411	0.9756
GO:0007494	midgut development	0.97561	0.97561
GO:0046777	protein autophosphorylation	0.98082	0.97566
GO:0008360	regulation of cell shape	0.99649	0.97587
GO:0035159	"regulation of tube length, open tracheal system"	0.97643	0.97643
GO:0006364	rRNA processing	0.99303	0.97676
GO:0006334	nucleosome assembly	0.97686	0.97686
GO:0035277	"spiracle morphogenesis, open tracheal system"	0.97686	0.97686
GO:0018023	peptidyl-lysine trimethylation	0.97713	0.97713
GO:0034314	Arp2/3 complex-mediated actin nucleation	0.97713	0.97713
GO:0035065	regulation of histone acetylation	0.97713	0.97713
GO:0045910	negative regulation of DNA recombination	0.97713	0.97713
GO:0050975	sensory perception of touch	0.97713	0.97713
GO:1904262	negative regulation of TORC1 signaling	0.97713	0.97713
GO:2000134	negative regulation of G1/S transition of mitotic cell cycle	0.97713	0.97713
GO:0016325	oocyte microtubule cytoskeleton organization	0.99861	0.97729
GO:0030010	establishment of cell polarity	0.99878	0.97739
GO:0035214	eye-antennal disc development	0.99897	0.97745
GO:0098655	cation transmembrane transport	0.97968	0.97753
GO:0001736	establishment of planar polarity	0.99923	0.97756
GO:0032880	regulation of protein localization	0.99989	0.97764
GO:0034220	ion transmembrane transport	0.99658	0.97783
GO:1902533	positive regulation of intracellular signal transduction	0.99998	0.97793
GO:0007010	cytoskeleton organization	0.99959	0.97847
GO:0006511	ubiquitin-dependent protein catabolic process	0.99967	0.97888
GO:0035206	regulation of hemocyte proliferation	0.89455	0.98043
GO:0016476	regulation of embryonic cell shape	0.98048	0.98048
GO:0007275	multicellular organism development	1	0.98165
GO:0007099	centriole replication	0.92344	0.98192
GO:0042332	gravitaxis	0.98195	0.98195
GO:0046529	"imaginal disc fusion, thorax closure"	0.98195	0.98195
GO:0007422	peripheral nervous system development	0.97491	0.98201
GO:0007269	neurotransmitter secretion	0.99987	0.98238
GO:0007527	adult somatic muscle development	0.98291	0.98291
GO:0016575	histone deacetylation	0.98291	0.98291
GO:0030422	production of siRNA involved in RNA interference	0.98291	0.98291
GO:0034198	cellular response to amino acid starvation	0.98291	0.98291
GO:0036098	male germ-line stem cell population maintenance	0.98291	0.98291
GO:0045467	R7 cell development	0.98291	0.98291
GO:0048132	female germ-line stem cell asymmetric division	0.98291	0.98291
GO:0061355	Wnt protein secretion	0.98291	0.98291
GO:1902669	positive regulation of axon guidance	0.98291	0.98291
GO:1900073	regulation of neuromuscular synaptic transmission	0.98907	0.98295
GO:0051241	negative regulation of multicellular organismal process	1	0.98298
GO:0035006	melanization defense response	0.97623	0.98299
GO:0030100	regulation of endocytosis	0.99283	0.98306
GO:0045732	positive regulation of protein catabolic process	0.99572	0.98307
GO:0050773	regulation of dendrite development	0.99912	0.98309
GO:0022618	ribonucleoprotein complex assembly	0.98247	0.98313
GO:0070925	organelle assembly	0.9582	0.98329
GO:0034613	cellular protein localization	1	0.98385
GO:0051260	protein homooligomerization	0.98442	0.98442
GO:0045727	positive regulation of translation	0.98738	0.98446
GO:0006796	phosphate-containing compound metabolic process	1	0.98448
GO:0002168	instar larval development	0.99216	0.98457
GO:0010628	positive regulation of gene expression	1	0.98466
GO:0000278	mitotic cell cycle	0.99961	0.98482
GO:0006396	RNA processing	1	0.98522
GO:0008284	positive regulation of cell population proliferation	0.98752	0.98525
GO:0001737	establishment of imaginal disc-derived wing hair orientation	0.98595	0.98595
GO:0045792	negative regulation of cell size	0.98595	0.98595
GO:0046854	phosphatidylinositol phosphorylation	0.98595	0.98595
GO:0042493	response to drug	0.9395	0.98613
GO:0006351	"transcription, DNA-templated"	1	0.98683
GO:0043066	negative regulation of apoptotic process	0.99642	0.98695
GO:0015711	organic anion transport	0.72996	0.98721
GO:0000915	actomyosin contractile ring assembly	0.98722	0.98722
GO:0007032	endosome organization	0.98722	0.98722
GO:0007303	"cytoplasmic transport, nurse cell to oocyte"	0.98722	0.98722
GO:0016226	iron-sulfur cluster assembly	0.98722	0.98722
GO:0018993	somatic sex determination	0.98722	0.98722
GO:0035332	positive regulation of hippo signaling	0.98722	0.98722
GO:0045571	negative regulation of imaginal disc growth	0.98722	0.98722
GO:0045773	positive regulation of axon extension	0.98722	0.98722
GO:0046426	negative regulation of receptor signaling pathway via JAK-STAT	0.98722	0.98722
GO:0060857	establishment of glial blood-brain barrier	0.98722	0.98722
GO:1990709	presynaptic active zone organization	0.98722	0.98722
GO:0006839	mitochondrial transport	0.8031	0.98723
GO:0034472	snRNA 3'-end processing	0.98595	0.98724
GO:0007379	segment specification	0.96469	0.98724
GO:0018107	peptidyl-threonine phosphorylation	0.98759	0.98759
GO:0042147	"retrograde transport, endosome to Golgi"	0.98759	0.98759
GO:0001934	positive regulation of protein phosphorylation	0.99999	0.98759
GO:0043161	proteasome-mediated ubiquitin-dependent protein catabolic process	0.99638	0.98789
GO:0016573	histone acetylation	0.99999	0.98796
GO:0006897	endocytosis	0.99999	0.98808
GO:0006397	mRNA processing	1	0.98823
GO:0007423	sensory organ development	1	0.98866
GO:0031935	regulation of chromatin silencing	0.68795	0.98898
GO:0035096	larval midgut cell programmed cell death	0.98907	0.98907
GO:0046928	regulation of neurotransmitter secretion	0.98907	0.98907
GO:0051491	positive regulation of filopodium assembly	0.98907	0.98907
GO:0010508	positive regulation of autophagy	0.99726	0.98916
GO:0007268	chemical synaptic transmission	1	0.98997
GO:0006338	chromatin remodeling	0.9974	0.99005
GO:0010506	regulation of autophagy	0.99984	0.99013
GO:0045747	positive regulation of Notch signaling pathway	0.99013	0.99013
GO:0008587	imaginal disc-derived wing margin morphogenesis	0.99064	0.99018
GO:0006893	Golgi to plasma membrane transport	0.99045	0.99045
GO:0007479	leg disc proximal/distal pattern formation	0.99045	0.99045
GO:0030011	maintenance of cell polarity	0.99045	0.99045
GO:0034333	adherens junction assembly	0.99045	0.99045
GO:0045176	apical protein localization	0.99045	0.99045
GO:0050714	positive regulation of protein secretion	0.99045	0.99045
GO:0072375	medium-term memory	0.99045	0.99045
GO:2000648	positive regulation of stem cell proliferation	0.99045	0.99045
GO:0006469	negative regulation of protein kinase activity	0.98195	0.99045
GO:0022407	regulation of cell-cell adhesion	0.97561	0.99046
GO:0006915	apoptotic process	0.99635	0.99054
GO:0007517	muscle organ development	0.9991	0.99063
GO:0006518	peptide metabolic process	0.99894	0.99103
GO:0009968	negative regulation of signal transduction	1	0.99115
GO:0007009	plasma membrane organization	0.99152	0.99152
GO:0046329	negative regulation of JNK cascade	0.99152	0.99152
GO:0007419	ventral cord development	0.99162	0.99162
GO:0019991	septate junction assembly	0.99217	0.99217
GO:1903688	positive regulation of border follicle cell migration	0.99217	0.99217
GO:0048813	dendrite morphogenesis	0.99939	0.99218
GO:0007443	Malpighian tubule morphogenesis	0.99337	0.99219
GO:0006888	endoplasmic reticulum to Golgi vesicle-mediated transport	0.99064	0.9923
GO:0006974	cellular response to DNA damage stimulus	0.70745	0.99285
GO:0000132	establishment of mitotic spindle orientation	0.99286	0.99286
GO:0007279	pole cell formation	0.99286	0.99286
GO:0007307	eggshell chorion gene amplification	0.99286	0.99286
GO:0016360	sensory organ precursor cell fate determination	0.99286	0.99286
GO:0035331	negative regulation of hippo signaling	0.99286	0.99286
GO:0043248	proteasome assembly	0.99286	0.99286
GO:0045572	positive regulation of imaginal disc growth	0.99286	0.99286
GO:0034968	histone lysine methylation	0.99956	0.99295
GO:0042461	photoreceptor cell development	0.99826	0.99301
GO:0009952	anterior/posterior pattern specification	1	0.99324
GO:0009108	coenzyme biosynthetic process	0.44559	0.99332
GO:0042052	rhabdomere development	0.99337	0.99337
GO:0045886	negative regulation of synaptic growth at neuromuscular junction	0.99337	0.99337
GO:0008293	torso signaling pathway	0.99343	0.99343
GO:0032509	endosome transport via multivesicular body sorting pathway	0.99343	0.99343
GO:0035149	"lumen formation, open tracheal system"	0.99343	0.99343
GO:0042059	negative regulation of epidermal growth factor receptor signaling pathway	0.99343	0.99343
GO:0008049	male courtship behavior	0.95118	0.99377
GO:0001709	cell fate determination	0.99999	0.9941
GO:0017148	negative regulation of translation	0.97406	0.99459
GO:0008103	oocyte microtubule cytoskeleton polarization	0.99466	0.99466
GO:0031647	regulation of protein stability	0.98515	0.9947
GO:0018105	peptidyl-serine phosphorylation	0.99478	0.99478
GO:0043966	histone H3 acetylation	0.99491	0.99491
GO:0045880	positive regulation of smoothened signaling pathway	0.99491	0.99491
GO:0007416	synapse assembly	1	0.99494
GO:0006914	autophagy	1	0.99494
GO:0009950	dorsal/ventral axis specification	0.99977	0.99502
GO:0000045	autophagosome assembly	0.99509	0.99509
GO:0051276	chromosome organization	1	0.99523
GO:0031328	positive regulation of cellular biosynthetic process	1	0.99557
GO:0048190	wing disc dorsal/ventral pattern formation	0.99562	0.99562
GO:0000027	ribosomal large subunit assembly	0.99601	0.99601
GO:0007157	heterophilic cell-cell adhesion via plasma membrane cell adhesion molecules	0.99601	0.99601
GO:0007413	axonal fasciculation	0.99601	0.99601
GO:0044275	cellular carbohydrate catabolic process	0.99601	0.99601
GO:0050806	positive regulation of synaptic transmission	0.99601	0.99601
GO:0006289	nucleotide-excision repair	0.99343	0.99602
GO:0016203	muscle attachment	0.96805	0.99606
GO:1904263	positive regulation of TORC1 signaling	0.99607	0.99607
GO:0006887	exocytosis	0.99975	0.9961
GO:0001751	compound eye photoreceptor cell differentiation	1	0.99625
GO:0007169	transmembrane receptor protein tyrosine kinase signaling pathway	1	0.99627
GO:0007420	brain development	0.99997	0.99627
GO:0007474	imaginal disc-derived wing vein specification	0.99649	0.99649
GO:0007616	long-term memory	0.99684	0.99684
GO:0006120	"mitochondrial electron transport, NADH to ubiquinone"	0.99695	0.99695
GO:0007367	segment polarity determination	0.99695	0.99695
GO:0090263	positive regulation of canonical Wnt signaling pathway	0.99695	0.99695
GO:0007455	eye-antennal disc morphogenesis	0.99572	0.99697
GO:0008355	olfactory learning	0.99852	0.99698
GO:0006997	nucleus organization	0.99007	0.99699
GO:0016199	axon midline choice point recognition	0.99702	0.99702
GO:0070374	positive regulation of ERK1 and ERK2 cascade	0.99702	0.99702
GO:0051568	histone H3-K4 methylation	0.99491	0.99702
GO:0007266	Rho protein signal transduction	0.9642	0.99703
GO:0035317	imaginal disc-derived wing hair organization	0.99944	0.99705
GO:0007476	imaginal disc-derived wing morphogenesis	1	0.99715
GO:0007274	neuromuscular synaptic transmission	0.9997	0.99718
GO:0034622	cellular protein-containing complex assembly	0.99501	0.99744
GO:0045793	positive regulation of cell size	0.9976	0.9976
GO:0008283	cell population proliferation	1	0.99763
GO:0009306	protein secretion	0.99985	0.99765
GO:0048149	behavioral response to ethanol	0.99768	0.99768
GO:0030307	positive regulation of cell growth	0.99966	0.99768
GO:0006342	chromatin silencing	0.99682	0.9977
GO:0007041	lysosomal transport	0.99777	0.99777
GO:0007614	short-term memory	0.99777	0.99777
GO:0043967	histone H4 acetylation	0.99777	0.99777
GO:0043486	histone exchange	0.99696	0.99778
GO:0007310	oocyte dorsal/ventral axis specification	0.9898	0.99778
GO:0045451	pole plasm oskar mRNA localization	0.99861	0.99779
GO:0006468	protein phosphorylation	1	0.99784
GO:0000422	autophagy of mitochondrion	0.99819	0.99819
GO:0007430	"terminal branching, open tracheal system"	0.99833	0.99833
GO:0007165	signal transduction	1	0.9984
GO:0006357	regulation of transcription by RNA polymerase II	1	0.99843
GO:0016485	protein processing	0.95854	0.99861
GO:0030707	ovarian follicle cell development	1	0.99871
GO:0008045	motor neuron axon guidance	0.99874	0.99874
GO:0006904	vesicle docking involved in exocytosis	0.99876	0.99876
GO:0035162	embryonic hemopoiesis	0.99876	0.99876
GO:0045500	sevenless signaling pathway	0.99876	0.99876
GO:0007520	myoblast fusion	0.99912	0.99884
GO:0016079	synaptic vesicle exocytosis	0.99912	0.99884
GO:0007435	salivary gland morphogenesis	0.99829	0.99891
GO:0050808	synapse organization	1	0.99897
GO:0045892	"negative regulation of transcription, DNA-templated"	1	0.99899
GO:0007391	dorsal closure	0.99987	0.99902
GO:0071456	cellular response to hypoxia	0.99907	0.99907
GO:0030866	cortical actin cytoskeleton organization	0.99997	0.99908
GO:0001752	compound eye photoreceptor fate commitment	0.99999	0.99909
GO:2001251	negative regulation of chromosome organization	0.99188	0.99931
GO:0045879	negative regulation of smoothened signaling pathway	0.99937	0.99937
GO:0016318	ommatidial rotation	0.99948	0.99948
GO:2000736	regulation of stem cell differentiation	0.99948	0.99948
GO:0007294	germarium-derived oocyte fate determination	0.99961	0.99961
GO:0008543	fibroblast growth factor receptor signaling pathway	0.99961	0.99961
GO:0036099	female germ-line stem cell population maintenance	0.99961	0.99961
GO:0016319	mushroom body development	0.99965	0.99965
GO:0048010	vascular endothelial growth factor receptor signaling pathway	0.99971	0.99971
GO:0007349	cellularization	0.98725	0.99971
GO:0000398	"mRNA splicing, via spliceosome"	1	0.99973
GO:0007427	"epithelial cell migration, open tracheal system"	0.99572	0.99978
GO:0031396	regulation of protein ubiquitination	0.99978	0.99978
GO:0016567	protein ubiquitination	0.99998	0.99979
GO:0045887	positive regulation of synaptic growth at neuromuscular junction	0.99984	0.99984
GO:0007411	axon guidance	1	0.99984
GO:0001745	compound eye morphogenesis	1	0.99987
GO:0072659	protein localization to plasma membrane	0.99987	0.99987
GO:0009267	cellular response to starvation	0.99997	0.9999
GO:0008586	imaginal disc-derived wing vein morphogenesis	0.9999	0.9999
GO:0006367	transcription initiation from RNA polymerase II promoter	0.99932	0.9999
GO:0016197	endosomal transport	1	0.99991
GO:0043547	positive regulation of GTPase activity	0.99992	0.99992
GO:0048488	synaptic vesicle endocytosis	0.9999	0.99996
GO:0006355	"regulation of transcription, DNA-templated"	1	0.99998
GO:0045893	"positive regulation of transcription, DNA-templated"	1	0.99999
GO:0006886	intracellular protein transport	0.99995	1
GO:0000381	"regulation of alternative mRNA splicing, via spliceosome"	1	1
GO:0000122	negative regulation of transcription by RNA polymerase II	1	1
GO:0007298	border follicle cell migration	1	1
GO:0045944	positive regulation of transcription by RNA polymerase II	1	1
GO:0000003	reproduction	0.83697	1
GO:0000018	regulation of DNA recombination	0.9622	1
GO:0000038	very long-chain fatty acid metabolic process	0.07769	1
GO:0000075	cell cycle checkpoint	0.73474	1
GO:0000154	rRNA modification	0.92852	1
GO:0000165	MAPK cascade	1	1
GO:0000187	activation of MAPK activity	0.92683	1
GO:0000270	peptidoglycan metabolic process	0.92683	1
GO:0000271	polysaccharide biosynthetic process	0.92249	1
GO:0000280	nuclear division	0.56919	1
GO:0000289	nuclear-transcribed mRNA poly(A) tail shortening	0.98722	1
GO:0000291	"nuclear-transcribed mRNA catabolic process, exonucleolytic"	0.80724	1
GO:0000303	response to superoxide	0.1726	1
GO:0000305	response to oxygen radical	0.1726	1
GO:0000375	"RNA splicing, via transesterification reactions"	1	1
GO:0000377	"RNA splicing, via transesterification reactions with bulged adenosine as nucleophile"	1	1
GO:0000380	"alternative mRNA splicing, via spliceosome"	1	1
GO:0000394	"RNA splicing, via endonucleolytic cleavage and ligation"	0.86913	1
GO:0000459	exonucleolytic trimming involved in rRNA processing	0.76598	1
GO:0000460	maturation of 5.8S rRNA	0.98291	1
GO:0000466	"maturation of 5.8S rRNA from tricistronic rRNA transcript (SSU-rRNA, 5.8S rRNA, LSU-rRNA)"	0.96941	1
GO:0000491	small nucleolar ribonucleoprotein complex assembly	0.63807	1
GO:0000578	embryonic axis specification	1	1
GO:0000725	recombinational repair	0.62755	1
GO:0000741	karyogamy	0.76598	1
GO:0000768	syncytium formation by plasma membrane fusion	0.99912	1
GO:0000819	sister chromatid segregation	0.64343	1
GO:0000910	cytokinesis	0.87472	1
GO:0000912	assembly of actomyosin apparatus involved in cytokinesis	0.98722	1
GO:0000959	mitochondrial RNA metabolic process	0.98907	1
GO:0000966	RNA 5'-end processing	0.92683	1
GO:0001101	response to acid chemical	0.86806	1
GO:0001173	DNA-templated transcriptional start site selection	0.90214	1
GO:0001174	transcriptional start site selection at RNA polymerase II promoter	0.90214	1
GO:0001505	regulation of neurotransmitter levels	0.99942	1
GO:0001508	action potential	0.76068	1
GO:0001510	RNA methylation	0.99188	1
GO:0001522	pseudouridine synthesis	0.87679	1
GO:0001539	cilium or flagellum-dependent cell motility	0.0005	1
GO:0001654	eye development	1	1
GO:0001655	urogenital system development	0.98825	1
GO:0001672	regulation of chromatin assembly or disassembly	0.72457	1
GO:0001703	gastrulation with mouth forming first	0.49615	1
GO:0001704	formation of primary germ layer	0.98443	1
GO:0001707	mesoderm formation	0.98048	1
GO:0001738	morphogenesis of a polarized epithelium	0.9999	1
GO:0001742	oenocyte differentiation	0.76068	1
GO:0001754	eye photoreceptor cell differentiation	1	1
GO:0001763	morphogenesis of a branching structure	0.99645	1
GO:0001775	cell activation	0.5429	1
GO:0001779	natural killer cell differentiation	0.80724	1
GO:0001885	endothelial cell development	0.825	1
GO:0001932	regulation of protein phosphorylation	1	1
GO:0001933	negative regulation of protein phosphorylation	0.99946	1
GO:0002066	columnar/cuboidal epithelial cell development	1	1
GO:0002067	glandular epithelial cell differentiation	0.63807	1
GO:0002082	regulation of oxidative phosphorylation	0.96941	1
GO:0002090	regulation of receptor internalization	0.37148	1
GO:0002097	tRNA wobble base modification	0.86906	1
GO:0002182	cytoplasmic translational elongation	0.86913	1
GO:0002183	cytoplasmic translational initiation	0.98722	1
GO:0002225	positive regulation of antimicrobial peptide production	0.98352	1
GO:0002237	response to molecule of bacterial origin	0.87679	1
GO:0002251	organ or tissue specific immune response	0.87679	1
GO:0002253	activation of immune response	0.56018	1
GO:0002263	cell activation involved in immune response	0.80724	1
GO:0002285	lymphocyte activation involved in immune response	0.80724	1
GO:0002323	natural killer cell activation involved in immune response	0.80724	1
GO:0002325	natural killer cell differentiation involved in immune response	0.80724	1
GO:0002366	leukocyte activation involved in immune response	0.80724	1
GO:0002376	immune system process	0.99937	1
GO:0002440	production of molecular mediator of immune response	0.96402	1
GO:0002520	immune system development	0.99999	1
GO:0002521	leukocyte differentiation	0.80724	1
GO:0002683	negative regulation of immune system process	0.9912	1
GO:0002684	positive regulation of immune system process	0.87245	1
GO:0002694	regulation of leukocyte activation	0.80724	1
GO:0002695	negative regulation of leukocyte activation	0.80724	1
GO:0002697	regulation of immune effector process	0.99682	1
GO:0002698	negative regulation of immune effector process	0.78125	1
GO:0002699	positive regulation of immune effector process	0.98352	1
GO:0002700	regulation of production of molecular mediator of immune response	0.98138	1
GO:0002701	negative regulation of production of molecular mediator of immune response	0.70466	1
GO:0002702	positive regulation of production of molecular mediator of immune response	0.98352	1
GO:0002759	regulation of antimicrobial humoral response	0.98885	1
GO:0002760	positive regulation of antimicrobial humoral response	0.98352	1
GO:0002777	antimicrobial peptide biosynthetic process	0.99013	1
GO:0002778	antibacterial peptide production	0.97561	1
GO:0002780	antibacterial peptide biosynthetic process	0.97561	1
GO:0002781	antifungal peptide production	0.35749	1
GO:0002784	regulation of antimicrobial peptide production	0.978	1
GO:0002786	regulation of antibacterial peptide production	0.97561	1
GO:0002788	regulation of antifungal peptide production	0.35749	1
GO:0002790	peptide secretion	0.99963	1
GO:0002791	regulation of peptide secretion	0.97643	1
GO:0002792	negative regulation of peptide secretion	0.95909	1
GO:0002793	positive regulation of peptide secretion	0.9622	1
GO:0002803	positive regulation of antibacterial peptide production	0.9531	1
GO:0002805	regulation of antimicrobial peptide biosynthetic process	0.99013	1
GO:0002807	positive regulation of antimicrobial peptide biosynthetic process	0.98048	1
GO:0002808	regulation of antibacterial peptide biosynthetic process	0.97561	1
GO:0002831	regulation of response to biotic stimulus	0.99268	1
GO:0002832	negative regulation of response to biotic stimulus	0.92181	1
GO:0002833	positive regulation of response to biotic stimulus	0.93531	1
GO:0002920	regulation of humoral immune response	0.98613	1
GO:0002921	negative regulation of humoral immune response	0.90211	1
GO:0003002	regionalization	1	1
GO:0003006	developmental process involved in reproduction	1	1
GO:0003013	circulatory system process	0.64657	1
GO:0003156	regulation of animal organ formation	0.92683	1
GO:0003158	endothelium development	0.825	1
GO:0003381	epithelial cell morphogenesis involved in gastrulation	0.95909	1
GO:0005976	polysaccharide metabolic process	0.99978	1
GO:0005977	glycogen metabolic process	0.99978	1
GO:0005996	monosaccharide metabolic process	0.39026	1
GO:0006022	aminoglycan metabolic process	0.00406	1
GO:0006023	aminoglycan biosynthetic process	0.78125	1
GO:0006026	aminoglycan catabolic process	0.1345	1
GO:0006029	proteoglycan metabolic process	0.44206	1
GO:0006031	chitin biosynthetic process	0.86913	1
GO:0006034	cuticle chitin metabolic process	0.86913	1
GO:0006040	amino sugar metabolic process	0.003	1
GO:0006066	alcohol metabolic process	0.7304	1
GO:0006073	cellular glucan metabolic process	0.99978	1
GO:0006112	energy reserve metabolic process	0.99978	1
GO:0006119	oxidative phosphorylation	0.99301	1
GO:0006152	purine nucleoside catabolic process	0.03556	1
GO:0006163	purine nucleotide metabolic process	0.40008	1
GO:0006164	purine nucleotide biosynthetic process	0.96514	1
GO:0006165	nucleoside diphosphate phosphorylation	0.49615	1
GO:0006206	pyrimidine nucleobase metabolic process	0.48055	1
GO:0006220	pyrimidine nucleotide metabolic process	0.90211	1
GO:0006259	DNA metabolic process	0.24352	1
GO:0006277	DNA amplification	0.99466	1
GO:0006301	postreplication repair	0.35749	1
GO:0006308	DNA catabolic process	0.01054	1
GO:0006310	DNA recombination	0.3895	1
GO:0006323	DNA packaging	0.88567	1
GO:0006346	DNA methylation-dependent heterochromatin assembly	0.24777	1
GO:0006356	regulation of transcription by RNA polymerase I	0.94529	1
GO:0006401	RNA catabolic process	0.99845	1
GO:0006402	mRNA catabolic process	0.99777	1
GO:0006405	RNA export from nucleus	0.91141	1
GO:0006448	regulation of translational elongation	0.90214	1
GO:0006458	'de novo' protein folding	0.9122	1
GO:0006473	protein acetylation	0.99994	1
GO:0006475	internal protein amino acid acetylation	1	1
GO:0006476	protein deacetylation	0.98291	1
GO:0006482	protein demethylation	0.92683	1
GO:0006490	oligosaccharide-lipid intermediate biosynthetic process	0.94529	1
GO:0006497	protein lipidation	0.92988	1
GO:0006505	GPI anchor metabolic process	0.95378	1
GO:0006515	protein quality control for misfolded or incompletely synthesized proteins	0.80724	1
GO:0006555	methionine metabolic process	0.76068	1
GO:0006558	L-phenylalanine metabolic process	0.1726	1
GO:0006576	cellular biogenic amine metabolic process	0.40159	1
GO:0006577	amino-acid betaine metabolic process	0.24777	1
GO:0006586	indolalkylamine metabolic process	0.47092	1
GO:0006595	polyamine metabolic process	0.48055	1
GO:0006598	polyamine catabolic process	0.37148	1
GO:0006605	protein targeting	0.97825	1
GO:0006613	cotranslational protein targeting to membrane	0.96941	1
GO:0006614	SRP-dependent cotranslational protein targeting to membrane	0.96941	1
GO:0006625	protein targeting to peroxisome	0.90214	1
GO:0006638	neutral lipid metabolic process	0.99726	1
GO:0006639	acylglycerol metabolic process	0.99726	1
GO:0006643	membrane lipid metabolic process	0.55779	1
GO:0006664	glycolipid metabolic process	0.91416	1
GO:0006665	sphingolipid metabolic process	0.12091	1
GO:0006677	glycosylceramide metabolic process	0.1726	1
GO:0006687	glycosphingolipid metabolic process	0.48587	1
GO:0006714	sesquiterpenoid metabolic process	0.24777	1
GO:0006720	isoprenoid metabolic process	0.18676	1
GO:0006725	cellular aromatic compound metabolic process	1	1
GO:0006726	eye pigment biosynthetic process	0.14825	1
GO:0006732	coenzyme metabolic process	0.22511	1
GO:0006733	oxidoreduction coenzyme metabolic process	0.14348	1
GO:0006734	NADH metabolic process	0.92683	1
GO:0006743	ubiquinone metabolic process	0.35749	1
GO:0006753	nucleoside phosphate metabolic process	0.12715	1
GO:0006754	ATP biosynthetic process	0.88952	1
GO:0006757	ATP generation from ADP	0.32346	1
GO:0006760	folic acid-containing compound metabolic process	0.84554	1
GO:0006766	vitamin metabolic process	0.42257	1
GO:0006778	porphyrin-containing compound metabolic process	0.16173	1
GO:0006779	porphyrin-containing compound biosynthetic process	0.29223	1
GO:0006793	phosphorus metabolic process	1	1
GO:0006810	transport	1	1
GO:0006817	phosphate ion transport	0.93883	1
GO:0006820	anion transport	0.7065	1
GO:0006829	zinc ion transport	0.84554	1
GO:0006835	dicarboxylic acid transport	0.9122	1
GO:0006842	tricarboxylic acid transport	0.37148	1
GO:0006848	pyruvate transport	0.86913	1
GO:0006873	cellular ion homeostasis	0.94261	1
GO:0006875	cellular metal ion homeostasis	0.96667	1
GO:0006885	regulation of pH	0.53908	1
GO:0006892	post-Golgi vesicle-mediated transport	0.99766	1
GO:0006900	vesicle budding from membrane	0.98722	1
GO:0006903	vesicle targeting	0.94529	1
GO:0006906	vesicle fusion	0.95199	1
GO:0006913	nucleocytoplasmic transport	0.98383	1
GO:0006921	cellular component disassembly involved in execution phase of apoptosis	0.00174	1
GO:0006928	movement of cell or subcellular component	0.99999	1
GO:0006935	chemotaxis	1	1
GO:0006949	syncytium formation	0.99912	1
GO:0006950	response to stress	0.99997	1
GO:0006970	response to osmotic stress	0.96941	1
GO:0006986	response to unfolded protein	0.84772	1
GO:0007028	cytoplasm organization	0.99916	1
GO:0007031	peroxisome organization	0.9704	1
GO:0007033	vacuole organization	0.99064	1
GO:0007034	vacuolar transport	0.99768	1
GO:0007043	cell-cell junction assembly	0.99849	1
GO:0007049	cell cycle	0.99969	1
GO:0007091	metaphase/anaphase transition of mitotic cell cycle	0.77622	1
GO:0007093	mitotic cell cycle checkpoint	0.60362	1
GO:0007127	meiosis I	0.01892	1
GO:0007135	meiosis II	0.08041	1
GO:0007154	cell communication	1	1
GO:0007163	establishment or maintenance of cell polarity	1	1
GO:0007164	establishment of tissue polarity	0.99923	1
GO:0007167	enzyme linked receptor protein signaling pathway	1	1
GO:0007173	epidermal growth factor receptor signaling pathway	0.99983	1
GO:0007178	transmembrane receptor protein serine/threonine kinase signaling pathway	0.99228	1
GO:0007259	receptor signaling pathway via JAK-STAT	0.95696	1
GO:0007276	gamete generation	1	1
GO:0007292	female gamete generation	1	1
GO:0007308	oocyte construction	0.99999	1
GO:0007309	oocyte axis specification	0.99999	1
GO:0007314	oocyte anterior/posterior axis specification	0.9999	1
GO:0007316	pole plasm RNA localization	0.9993	1
GO:0007351	tripartite regional subdivision	0.99999	1
GO:0007354	"zygotic determination of anterior/posterior axis, embryo"	0.99286	1
GO:0007365	periodic partitioning	0.99726	1
GO:0007368	determination of left/right symmetry	0.94529	1
GO:0007389	pattern specification process	1	1
GO:0007392	initiation of dorsal closure	0.99045	1
GO:0007439	ectodermal digestive tract development	0.90214	1
GO:0007442	hindgut morphogenesis	0.99945	1
GO:0007448	"anterior/posterior pattern specification, imaginal disc"	0.96218	1
GO:0007449	"proximal/distal pattern formation, imaginal disc"	0.97686	1
GO:0007450	"dorsal/ventral pattern formation, imaginal disc"	0.99768	1
GO:0007465	R7 cell fate commitment	0.99961	1
GO:0007472	wing disc morphogenesis	1	1
GO:0007478	leg disc morphogenesis	0.99708	1
GO:0007483	genital disc morphogenesis	0.9622	1
GO:0007484	imaginal disc-derived genitalia development	0.99152	1
GO:0007485	imaginal disc-derived male genitalia development	0.98195	1
GO:0007492	endoderm development	0.56018	1
GO:0007522	visceral muscle development	0.97713	1
GO:0007530	sex determination	0.99961	1
GO:0007549	dosage compensation	0.97686	1
GO:0007553	regulation of ecdysteroid metabolic process	0.825	1
GO:0007554	regulation of ecdysteroid biosynthetic process	0.76598	1
GO:0007560	imaginal disc morphogenesis	1	1
GO:0007562	eclosion	0.90211	1
GO:0007564	regulation of chitin-based cuticle tanning	0.80724	1
GO:0007593	chitin-based cuticle sclerotization	0.90211	1
GO:0007600	sensory perception	0.83636	1
GO:0007611	learning or memory	0.99999	1
GO:0007618	mating	0.32124	1
GO:0007626	locomotory behavior	0.97806	1
GO:0007635	chemosensory behavior	0.99551	1
GO:0008015	blood circulation	0.36652	1
GO:0008033	tRNA processing	0.99921	1
GO:0008037	cell recognition	0.99852	1
GO:0008038	neuron recognition	0.99795	1
GO:0008052	sensory organ boundary specification	0.99702	1
GO:0008055	ocellus pigment biosynthetic process	0.19488	1
GO:0008064	regulation of actin polymerization or depolymerization	0.99874	1
GO:0008078	mesodermal cell migration	0.9704	1
GO:0008088	axo-dendritic transport	0.99999	1
GO:0008150	biological_process	1	1
GO:0008152	metabolic process	1	1
GO:0008156	negative regulation of DNA replication	0.92249	1
GO:0008213	protein alkylation	0.99844	1
GO:0008214	protein dealkylation	0.92683	1
GO:0008215	spermine metabolic process	0.56018	1
GO:0008277	regulation of G protein-coupled receptor signaling pathway	0.79325	1
GO:0008348	negative regulation of antimicrobial humoral response	0.80724	1
GO:0008363	larval chitin-based cuticle development	0.98595	1
GO:0008380	RNA splicing	1	1
GO:0008589	regulation of smoothened signaling pathway	0.99987	1
GO:0008592	regulation of Toll signaling pathway	0.84709	1
GO:0009057	macromolecule catabolic process	0.99984	1
GO:0009059	macromolecule biosynthetic process	1	1
GO:0009062	fatty acid catabolic process	0.95957	1
GO:0009063	cellular amino acid catabolic process	0.62755	1
GO:0009064	glutamine family amino acid metabolic process	0.97112	1
GO:0009066	aspartate family amino acid metabolic process	0.58704	1
GO:0009069	serine family amino acid metabolic process	0.08239	1
GO:0009072	aromatic amino acid family metabolic process	0.1345	1
GO:0009081	branched-chain amino acid metabolic process	0.63807	1
GO:0009086	methionine biosynthetic process	0.76068	1
GO:0009100	glycoprotein metabolic process	0.86278	1
GO:0009101	glycoprotein biosynthetic process	0.98454	1
GO:0009112	nucleobase metabolic process	0.58704	1
GO:0009117	nucleotide metabolic process	0.13397	1
GO:0009119	ribonucleoside metabolic process	0.07769	1
GO:0009123	nucleoside monophosphate metabolic process	0.16697	1
GO:0009124	nucleoside monophosphate biosynthetic process	0.84112	1
GO:0009125	nucleoside monophosphate catabolic process	0.00101	1
GO:0009126	purine nucleoside monophosphate metabolic process	0.21104	1
GO:0009127	purine nucleoside monophosphate biosynthetic process	0.92683	1
GO:0009129	pyrimidine nucleoside monophosphate metabolic process	0.47092	1
GO:0009132	nucleoside diphosphate metabolic process	0.41693	1
GO:0009135	purine nucleoside diphosphate metabolic process	0.22119	1
GO:0009141	nucleoside triphosphate metabolic process	0.81585	1
GO:0009145	purine nucleoside triphosphate biosynthetic process	0.94768	1
GO:0009150	purine ribonucleotide metabolic process	0.35932	1
GO:0009156	ribonucleoside monophosphate biosynthetic process	0.98291	1
GO:0009161	ribonucleoside monophosphate metabolic process	0.33985	1
GO:0009163	nucleoside biosynthetic process	0.11511	1
GO:0009164	nucleoside catabolic process	0.01079	1
GO:0009165	nucleotide biosynthetic process	0.60234	1
GO:0009167	purine ribonucleoside monophosphate metabolic process	0.21104	1
GO:0009179	purine ribonucleoside diphosphate metabolic process	0.22119	1
GO:0009185	ribonucleoside diphosphate metabolic process	0.22119	1
GO:0009187	cyclic nucleotide metabolic process	0.2814	1
GO:0009199	ribonucleoside triphosphate metabolic process	0.95696	1
GO:0009201	ribonucleoside triphosphate biosynthetic process	0.95696	1
GO:0009205	purine ribonucleoside triphosphate metabolic process	0.94768	1
GO:0009206	purine ribonucleoside triphosphate biosynthetic process	0.94768	1
GO:0009225	nucleotide-sugar metabolic process	0.65433	1
GO:0009247	glycolipid biosynthetic process	0.97623	1
GO:0009250	glucan biosynthetic process	0.86913	1
GO:0009259	ribonucleotide metabolic process	0.49659	1
GO:0009260	ribonucleotide biosynthetic process	0.96966	1
GO:0009261	ribonucleotide catabolic process	0.07237	1
GO:0009262	deoxyribonucleotide metabolic process	0.02819	1
GO:0009308	amine metabolic process	0.2578	1
GO:0009309	amine biosynthetic process	0.92683	1
GO:0009310	amine catabolic process	0.08041	1
GO:0009407	toxin catabolic process	0.1726	1
GO:0009410	response to xenobiotic stimulus	0.12464	1
GO:0009451	RNA modification	0.99951	1
GO:0009453	energy taxis	0.89256	1
GO:0009581	detection of external stimulus	0.04501	1
GO:0009582	detection of abiotic stimulus	0.04501	1
GO:0009583	detection of light stimulus	0.05184	1
GO:0009584	detection of visible light	0.53697	1
GO:0009589	detection of UV	0.00481	1
GO:0009605	response to external stimulus	1	1
GO:0009607	response to biotic stimulus	0.96319	1
GO:0009615	response to virus	0.97026	1
GO:0009628	response to abiotic stimulus	0.98719	1
GO:0009629	response to gravity	0.98195	1
GO:0009712	catechol-containing compound metabolic process	0.00785	1
GO:0009713	catechol-containing compound biosynthetic process	0.37148	1
GO:0009719	response to endogenous stimulus	0.99994	1
GO:0009725	response to hormone	0.99904	1
GO:0009791	post-embryonic development	1	1
GO:0009794	"regulation of mitotic cell cycle, embryonic"	0.98291	1
GO:0009798	axis specification	1	1
GO:0009799	specification of symmetry	0.84112	1
GO:0009886	post-embryonic animal morphogenesis	1	1
GO:0009889	regulation of biosynthetic process	1	1
GO:0009890	negative regulation of biosynthetic process	1	1
GO:0009891	positive regulation of biosynthetic process	1	1
GO:0009892	negative regulation of metabolic process	1	1
GO:0009893	positive regulation of metabolic process	1	1
GO:0009894	regulation of catabolic process	1	1
GO:0009895	negative regulation of catabolic process	0.97623	1
GO:0009896	positive regulation of catabolic process	0.99975	1
GO:0009914	hormone transport	0.92249	1
GO:0009948	anterior/posterior axis specification	1	1
GO:0009954	proximal/distal pattern formation	0.99343	1
GO:0009987	cellular process	1	1
GO:0009991	response to extracellular stimulus	0.99992	1
GO:0009994	oocyte differentiation	1	1
GO:0010160	formation of animal organ boundary	0.93289	1
GO:0010165	response to X-ray	0.80724	1
GO:0010166	wax metabolic process	0.02832	1
GO:0010243	response to organonitrogen compound	0.94531	1
GO:0010256	endomembrane system organization	0.99996	1
GO:0010257	NADH dehydrogenase complex assembly	0.90211	1
GO:0010324	membrane invagination	0.72457	1
GO:0010332	response to gamma radiation	0.65433	1
GO:0010453	regulation of cell fate commitment	0.99937	1
GO:0010454	negative regulation of cell fate commitment	0.93883	1
GO:0010458	exit from mitosis	0.96941	1
GO:0010467	gene expression	1	1
GO:0010498	proteasomal protein catabolic process	0.99697	1
GO:0010528	regulation of transposition	0.86906	1
GO:0010556	regulation of macromolecule biosynthetic process	1	1
GO:0010557	positive regulation of macromolecule biosynthetic process	1	1
GO:0010558	negative regulation of macromolecule biosynthetic process	1	1
GO:0010562	positive regulation of phosphorus metabolic process	0.99999	1
GO:0010563	negative regulation of phosphorus metabolic process	0.99224	1
GO:0010564	regulation of cell cycle process	0.97844	1
GO:0010565	regulation of cellular ketone metabolic process	0.94529	1
GO:0010566	regulation of ketone biosynthetic process	0.76598	1
GO:0010605	negative regulation of macromolecule metabolic process	1	1
GO:0010608	posttranscriptional regulation of gene expression	0.99531	1
GO:0010623	programmed cell death involved in cell development	0.9993	1
GO:0010631	epithelial cell migration	1	1
GO:0010632	regulation of epithelial cell migration	0.99188	1
GO:0010634	positive regulation of epithelial cell migration	0.9938	1
GO:0010638	positive regulation of organelle organization	0.99799	1
GO:0010646	regulation of cell communication	1	1
GO:0010669	epithelial structure maintenance	0.99777	1
GO:0010675	regulation of cellular carbohydrate metabolic process	0.93883	1
GO:0010721	negative regulation of cell development	0.99921	1
GO:0010769	regulation of cell morphogenesis involved in differentiation	0.9998	1
GO:0010771	negative regulation of cell morphogenesis involved in differentiation	0.92683	1
GO:0010821	regulation of mitochondrion organization	0.92852	1
GO:0010822	positive regulation of mitochondrion organization	0.94529	1
GO:0010824	regulation of centrosome duplication	0.56018	1
GO:0010830	regulation of myotube differentiation	0.90214	1
GO:0010847	regulation of chromatin assembly	0.59353	1
GO:0010876	lipid localization	0.57858	1
GO:0010893	positive regulation of steroid biosynthetic process	0.76598	1
GO:0010896	regulation of triglyceride catabolic process	0.92683	1
GO:0010921	regulation of phosphatase activity	0.11511	1
GO:0010941	regulation of cell death	0.99981	1
GO:0010950	positive regulation of endopeptidase activity	0.32346	1
GO:0010952	positive regulation of peptidase activity	0.41	1
GO:0010965	regulation of mitotic sister chromatid separation	0.77622	1
GO:0010970	transport along microtubule	0.99407	1
GO:0010972	negative regulation of G2/M transition of mitotic cell cycle	0.5429	1
GO:0010976	positive regulation of neuron projection development	0.99983	1
GO:0010977	negative regulation of neuron projection development	0.98291	1
GO:0012501	programmed cell death	0.99986	1
GO:0012502	induction of programmed cell death	0.87679	1
GO:0014041	regulation of neuron maturation	0.97713	1
GO:0014042	positive regulation of neuron maturation	0.94529	1
GO:0014065	phosphatidylinositol 3-kinase signaling	0.95185	1
GO:0014074	response to purine-containing compound	0.21104	1
GO:0014706	striated muscle tissue development	0.93661	1
GO:0015698	inorganic anion transport	0.66105	1
GO:0015744	succinate transport	0.92683	1
GO:0015748	organophosphate ester transport	0.99152	1
GO:0015780	nucleotide-sugar transmembrane transport	0.825	1
GO:0015849	organic acid transport	0.53417	1
GO:0015850	organic hydroxy compound transport	0.58704	1
GO:0015858	nucleoside transport	0.37148	1
GO:0015909	long-chain fatty acid transport	0.07237	1
GO:0015914	phospholipid transport	0.99286	1
GO:0015919	peroxisomal membrane transport	0.92683	1
GO:0015931	nucleobase-containing compound transport	0.94343	1
GO:0015936	coenzyme A metabolic process	0.24777	1
GO:0015980	energy derivation by oxidation of organic compounds	0.9909	1
GO:0015985	"energy coupled proton transport, down electrochemical gradient"	0.81429	1
GO:0016032	viral process	0.95909	1
GO:0016043	cellular component organization	1	1
GO:0016048	detection of temperature stimulus	0.1726	1
GO:0016049	cell growth	0.99991	1
GO:0016050	vesicle organization	0.99925	1
GO:0016051	carbohydrate biosynthetic process	0.98758	1
GO:0016052	carbohydrate catabolic process	0.91712	1
GO:0016053	organic acid biosynthetic process	0.12943	1
GO:0016054	organic acid catabolic process	0.8031	1
GO:0016055	Wnt signaling pathway	0.99983	1
GO:0016072	rRNA metabolic process	0.99398	1
GO:0016074	snoRNA metabolic process	0.84554	1
GO:0016106	sesquiterpenoid biosynthetic process	0.37148	1
GO:0016180	snRNA processing	0.99152	1
GO:0016198	axon choice point recognition	0.99833	1
GO:0016236	macroautophagy	0.9986	1
GO:0016241	regulation of macroautophagy	0.98759	1
GO:0016266	O-glycan processing	0.87679	1
GO:0016331	morphogenesis of embryonic epithelium	0.99997	1
GO:0016333	morphogenesis of follicular epithelium	0.99999	1
GO:0016458	gene silencing	0.99382	1
GO:0016482	cytosolic transport	0.99987	1
GO:0016545	"male courtship behavior, veined wing vibration"	0.35749	1
GO:0016556	mRNA modification	0.96941	1
GO:0016569	covalent chromatin modification	0.99999	1
GO:0016577	histone demethylation	0.90214	1
GO:0017001	antibiotic catabolic process	0.67368	1
GO:0017004	cytochrome complex assembly	0.39102	1
GO:0017062	respiratory chain complex III assembly	0.47092	1
GO:0017182	peptidyl-diphthamide metabolic process	0.86913	1
GO:0018022	peptidyl-lysine methylation	0.99987	1
GO:0018108	peptidyl-tyrosine phosphorylation	0.94201	1
GO:0018195	peptidyl-arginine modification	0.55117	1
GO:0018196	peptidyl-asparagine modification	0.56018	1
GO:0018202	peptidyl-histidine modification	0.90214	1
GO:0018206	peptidyl-methionine modification	0.55117	1
GO:0018210	peptidyl-threonine modification	0.99013	1
GO:0018212	peptidyl-tyrosine modification	0.9531	1
GO:0018216	peptidyl-arginine methylation	0.48055	1
GO:0018231	peptidyl-S-diacylglycerol-L-cysteine biosynthetic process from peptidyl-cysteine	0.67368	1
GO:0018393	internal peptidyl-lysine acetylation	1	1
GO:0018394	peptidyl-lysine acetylation	1	1
GO:0018904	ether metabolic process	0.40502	1
GO:0018958	phenol-containing compound metabolic process	0.59305	1
GO:0019058	viral life cycle	0.94529	1
GO:0019094	pole plasm mRNA localization	0.9993	1
GO:0019098	reproductive behavior	0.60116	1
GO:0019218	regulation of steroid metabolic process	0.825	1
GO:0019219	regulation of nucleobase-containing compound metabolic process	1	1
GO:0019220	regulation of phosphate metabolic process	1	1
GO:0019222	regulation of metabolic process	1	1
GO:0019228	neuronal action potential	0.56018	1
GO:0019318	hexose metabolic process	0.24403	1
GO:0019319	hexose biosynthetic process	0.76068	1
GO:0019320	hexose catabolic process	0.94529	1
GO:0019362	pyridine nucleotide metabolic process	0.1726	1
GO:0019363	pyridine nucleotide biosynthetic process	0.1726	1
GO:0019368	"fatty acid elongation, unsaturated fatty acid"	0.013	1
GO:0019377	glycolipid catabolic process	0.10561	1
GO:0019388	galactose catabolic process	0.90214	1
GO:0019395	fatty acid oxidation	0.87376	1
GO:0019400	alditol metabolic process	0.70466	1
GO:0019511	peptidyl-proline hydroxylation	9.30E-05	1
GO:0019637	organophosphate metabolic process	0.38557	1
GO:0019646	aerobic electron transport chain	0.84554	1
GO:0019692	deoxyribose phosphate metabolic process	0.10561	1
GO:0019693	ribose phosphate metabolic process	0.55492	1
GO:0019725	cellular homeostasis	0.96504	1
GO:0019732	antifungal humoral response	0.42257	1
GO:0019748	secondary metabolic process	0.33328	1
GO:0019751	polyol metabolic process	0.46425	1
GO:0019827	stem cell population maintenance	0.99999	1
GO:0019856	pyrimidine nucleobase biosynthetic process	0.24777	1
GO:0019932	second-messenger-mediated signaling	0.23365	1
GO:0019933	cAMP-mediated signaling	0.1983	1
GO:0019935	cyclic-nucleotide-mediated signaling	0.38577	1
GO:0019941	modification-dependent protein catabolic process	0.99974	1
GO:0019953	sexual reproduction	1	1
GO:0021953	central nervous system neuron differentiation	0.86913	1
GO:0021954	central nervous system neuron development	0.825	1
GO:0022008	neurogenesis	1	1
GO:0022400	regulation of rhodopsin mediated signaling pathway	0.60247	1
GO:0022402	cell cycle process	0.96166	1
GO:0022406	membrane docking	0.98082	1
GO:0022410	circadian sleep/wake cycle process	0.68795	1
GO:0022412	cellular process involved in reproduction in multicellular organism	1	1
GO:0022414	reproductive process	0.99999	1
GO:0022604	regulation of cell morphogenesis	0.99996	1
GO:0022610	biological adhesion	0.71633	1
GO:0022611	dormancy process	0.63807	1
GO:0022612	gland morphogenesis	0.99829	1
GO:0022613	ribonucleoprotein complex biogenesis	0.9998	1
GO:0022616	DNA strand elongation	0.48587	1
GO:0022898	regulation of transmembrane transporter activity	0.9622	1
GO:0022904	respiratory electron transport chain	0.99525	1
GO:0023051	regulation of signaling	1	1
GO:0023061	signal release	0.99999	1
GO:0030001	metal ion transport	0.81346	1
GO:0030003	cellular cation homeostasis	0.93635	1
GO:0030004	cellular monovalent inorganic cation homeostasis	0.45757	1
GO:0030029	actin filament-based process	0.99999	1
GO:0030030	cell projection organization	1	1
GO:0030031	cell projection assembly	0.79914	1
GO:0030038	contractile actin filament bundle assembly	0.86913	1
GO:0030041	actin filament polymerization	0.99898	1
GO:0030048	actin filament-based movement	0.96469	1
GO:0030071	regulation of mitotic metaphase/anaphase transition	0.6718	1
GO:0030072	peptide hormone secretion	0.87679	1
GO:0030098	lymphocyte differentiation	0.80724	1
GO:0030101	natural killer cell activation	0.80724	1
GO:0030203	glycosaminoglycan metabolic process	0.64086	1
GO:0030204	chondroitin sulfate metabolic process	0.63807	1
GO:0030239	myofibril assembly	0.86595	1
GO:0030262	apoptotic nuclear changes	0.00174	1
GO:0030510	regulation of BMP signaling pathway	0.9339	1
GO:0030516	regulation of axon extension	0.98907	1
GO:0030518	intracellular steroid hormone receptor signaling pathway	0.97713	1
GO:0030534	adult behavior	0.99798	1
GO:0030537	larval behavior	0.73991	1
GO:0030539	male genitalia development	0.9704	1
GO:0030588	pseudocleavage	0.94529	1
GO:0030703	eggshell formation	0.95276	1
GO:0030705	cytoskeleton-dependent intracellular transport	0.99583	1
GO:0030730	sequestering of triglyceride	0.92683	1
GO:0030832	regulation of actin filament length	0.99874	1
GO:0030833	regulation of actin filament polymerization	0.99713	1
GO:0030856	regulation of epithelial cell differentiation	0.97815	1
GO:0030859	polarized epithelial cell differentiation	0.92683	1
GO:0030865	cortical cytoskeleton organization	1	1
GO:0030952	establishment or maintenance of cytoskeleton polarity	0.99912	1
GO:0031033	myosin filament organization	0.98291	1
GO:0031050	dsRNA processing	0.98907	1
GO:0031056	regulation of histone modification	0.99909	1
GO:0031058	positive regulation of histone modification	0.99466	1
GO:0031060	regulation of histone methylation	0.98595	1
GO:0031099	regeneration	0.62306	1
GO:0031102	neuron projection regeneration	0.90211	1
GO:0031109	microtubule polymerization or depolymerization	0.22499	1
GO:0031112	positive regulation of microtubule polymerization or depolymerization	0.825	1
GO:0031114	regulation of microtubule depolymerization	0.87679	1
GO:0031124	mRNA 3'-end processing	0.99467	1
GO:0031125	rRNA 3'-end processing	0.825	1
GO:0031126	snoRNA 3'-end processing	0.80724	1
GO:0031163	metallo-sulfur cluster assembly	0.98722	1
GO:0031167	rRNA methylation	0.98291	1
GO:0031325	positive regulation of cellular metabolic process	1	1
GO:0031326	regulation of cellular biosynthetic process	1	1
GO:0031327	negative regulation of cellular biosynthetic process	1	1
GO:0031329	regulation of cellular catabolic process	0.99999	1
GO:0031330	negative regulation of cellular catabolic process	0.98786	1
GO:0031333	negative regulation of protein-containing complex assembly	0.76959	1
GO:0031334	positive regulation of protein-containing complex assembly	0.95809	1
GO:0031345	negative regulation of cell projection organization	0.99466	1
GO:0031346	positive regulation of cell projection organization	0.99999	1
GO:0031347	regulation of defense response	0.95939	1
GO:0031348	negative regulation of defense response	0.89455	1
GO:0031349	positive regulation of defense response	0.74013	1
GO:0031399	regulation of protein modification process	1	1
GO:0031400	negative regulation of protein modification process	0.99994	1
GO:0031401	positive regulation of protein modification process	1	1
GO:0031497	chromatin assembly	0.98227	1
GO:0031503	protein-containing complex localization	0.66649	1
GO:0031507	heterochromatin assembly	0.80485	1
GO:0031570	DNA integrity checkpoint	0.57503	1
GO:0031572	G2 DNA damage checkpoint	0.3265	1
GO:0031577	spindle checkpoint	0.48587	1
GO:0031589	cell-substrate adhesion	0.6846	1
GO:0031669	cellular response to nutrient levels	0.99999	1
GO:0031929	TOR signaling	0.99982	1
GO:0032007	negative regulation of TOR signaling	0.99833	1
GO:0032011	ARF protein signal transduction	0.90214	1
GO:0032103	positive regulation of response to external stimulus	0.99176	1
GO:0032196	transposition	0.74371	1
GO:0032200	telomere organization	0.94464	1
GO:0032231	regulation of actin filament bundle assembly	0.76068	1
GO:0032239	regulation of nucleobase-containing compound transport	0.90214	1
GO:0032259	methylation	0.99993	1
GO:0032268	regulation of cellular protein metabolic process	1	1
GO:0032269	negative regulation of cellular protein metabolic process	0.99738	1
GO:0032270	positive regulation of cellular protein metabolic process	1	1
GO:0032271	regulation of protein polymerization	0.99216	1
GO:0032273	positive regulation of protein polymerization	0.98199	1
GO:0032309	icosanoid secretion	0.03863	1
GO:0032350	regulation of hormone metabolic process	0.84554	1
GO:0032352	positive regulation of hormone metabolic process	0.76598	1
GO:0032365	intracellular lipid transport	0.2288	1
GO:0032366	intracellular sterol transport	0.11655	1
GO:0032386	regulation of intracellular transport	0.99572	1
GO:0032387	negative regulation of intracellular transport	0.96941	1
GO:0032388	positive regulation of intracellular transport	0.9622	1
GO:0032409	regulation of transporter activity	0.9622	1
GO:0032410	negative regulation of transporter activity	0.86913	1
GO:0032411	positive regulation of transporter activity	0.92683	1
GO:0032412	regulation of ion transmembrane transporter activity	0.9622	1
GO:0032506	cytokinetic process	0.9938	1
GO:0032814	regulation of natural killer cell activation	0.80724	1
GO:0032815	negative regulation of natural killer cell activation	0.80724	1
GO:0032823	regulation of natural killer cell differentiation	0.80724	1
GO:0032824	negative regulation of natural killer cell differentiation	0.80724	1
GO:0032826	regulation of natural killer cell differentiation involved in immune response	0.80724	1
GO:0032868	response to insulin	0.99407	1
GO:0032872	regulation of stress-activated MAPK cascade	0.99984	1
GO:0032874	positive regulation of stress-activated MAPK cascade	0.99978	1
GO:0032875	regulation of DNA endoreduplication	0.90214	1
GO:0032879	regulation of localization	1	1
GO:0032881	regulation of polysaccharide metabolic process	0.94529	1
GO:0032886	regulation of microtubule-based process	0.47363	1
GO:0032940	secretion by cell	1	1
GO:0032956	regulation of actin cytoskeleton organization	0.99984	1
GO:0032978	protein insertion into membrane from inner side	0.1726	1
GO:0032989	cellular component morphogenesis	1	1
GO:0032990	cell part morphogenesis	1	1
GO:0033013	tetrapyrrole metabolic process	0.26434	1
GO:0033014	tetrapyrrole biosynthetic process	0.29223	1
GO:0033036	macromolecule localization	1	1
GO:0033044	regulation of chromosome organization	0.99651	1
GO:0033045	regulation of sister chromatid segregation	0.81585	1
GO:0033046	negative regulation of sister chromatid segregation	0.70143	1
GO:0033048	negative regulation of mitotic sister chromatid segregation	0.54613	1
GO:0033059	cellular pigmentation	0.84554	1
GO:0033060	ocellus pigmentation	0.19488	1
GO:0033157	regulation of intracellular protein transport	0.84772	1
GO:0033206	meiotic cytokinesis	0.75016	1
GO:0033260	nuclear DNA replication	0.4339	1
GO:0033301	cell cycle comprising mitosis without cytokinesis	0.76077	1
GO:0033559	unsaturated fatty acid metabolic process	0.29223	1
GO:0033619	membrane protein proteolysis	0.84554	1
GO:0033674	positive regulation of kinase activity	0.92331	1
GO:0033692	cellular polysaccharide biosynthetic process	0.92249	1
GO:0033750	ribosome localization	0.40502	1
GO:0033865	nucleoside bisphosphate metabolic process	0.14949	1
GO:0033866	nucleoside bisphosphate biosynthetic process	0.60247	1
GO:0033875	ribonucleoside bisphosphate metabolic process	0.14949	1
GO:0034032	purine nucleoside bisphosphate metabolic process	0.14949	1
GO:0034204	lipid translocation	0.97713	1
GO:0034249	negative regulation of cellular amide metabolic process	0.98885	1
GO:0034250	positive regulation of cellular amide metabolic process	0.99846	1
GO:0034285	response to disaccharide	0.60247	1
GO:0034311	diol metabolic process	0.07237	1
GO:0034329	cell junction assembly	1	1
GO:0034330	cell junction organization	1	1
GO:0034331	cell junction maintenance	0.99601	1
GO:0034332	adherens junction organization	0.99995	1
GO:0034401	chromatin organization involved in regulation of transcription	0.99924	1
GO:0034404	nucleobase-containing small molecule biosynthetic process	0.00295	1
GO:0034440	lipid oxidation	0.89165	1
GO:0034470	ncRNA processing	1	1
GO:0034471	ncRNA 5'-end processing	0.92683	1
GO:0034502	protein localization to chromosome	0.96941	1
GO:0034552	respiratory chain complex II assembly	0.37148	1
GO:0034637	cellular carbohydrate biosynthetic process	0.98595	1
GO:0034641	cellular nitrogen compound metabolic process	1	1
GO:0034643	"establishment of mitochondrion localization, microtubule-mediated"	0.98722	1
GO:0034644	cellular response to UV	0.08041	1
GO:0034645	cellular macromolecule biosynthetic process	1	1
GO:0034654	nucleobase-containing compound biosynthetic process	1	1
GO:0034655	nucleobase-containing compound catabolic process	0.27775	1
GO:0034656	nucleobase-containing small molecule catabolic process	0.01079	1
GO:0034660	ncRNA metabolic process	0.99992	1
GO:0034728	nucleosome organization	0.99649	1
GO:0034762	regulation of transmembrane transport	0.81429	1
GO:0034763	negative regulation of transmembrane transport	0.86913	1
GO:0034764	positive regulation of transmembrane transport	0.80724	1
GO:0034765	regulation of ion transmembrane transport	0.81429	1
GO:0034766	negative regulation of ion transmembrane transport	0.86913	1
GO:0034767	positive regulation of ion transmembrane transport	0.80724	1
GO:0035026	leading edge cell differentiation	0.76598	1
GO:0035039	male pronucleus assembly	0.96941	1
GO:0035041	sperm chromatin decondensation	0.95909	1
GO:0035078	induction of programmed cell death by ecdysone	0.87679	1
GO:0035081	induction of programmed cell death by hormones	0.87679	1
GO:0035089	establishment of apical/basal cell polarity	0.94529	1
GO:0035107	appendage morphogenesis	1	1
GO:0035112	genitalia morphogenesis	0.95185	1
GO:0035114	imaginal disc-derived appendage morphogenesis	1	1
GO:0035120	post-embryonic appendage morphogenesis	1	1
GO:0035126	post-embryonic genitalia morphogenesis	0.93883	1
GO:0035146	tube fusion	0.90211	1
GO:0035148	tube formation	0.99509	1
GO:0035150	regulation of tube size	0.99064	1
GO:0035153	"epithelial cell type specification, open tracheal system"	0.94529	1
GO:0035166	post-embryonic hemopoiesis	0.99338	1
GO:0035168	larval lymph gland hemocyte differentiation	0.98595	1
GO:0035195	gene silencing by miRNA	0.99893	1
GO:0035196	production of miRNAs involved in gene silencing by miRNA	0.99286	1
GO:0035213	clypeo-labral disc development	0.76598	1
GO:0035215	genital disc development	0.99188	1
GO:0035216	haltere disc development	0.96941	1
GO:0035218	leg disc development	0.99976	1
GO:0035221	genital disc pattern formation	0.56018	1
GO:0035223	leg disc pattern formation	0.99702	1
GO:0035247	peptidyl-arginine omega-N-methylation	0.70466	1
GO:0035264	multicellular organism growth	0.96483	1
GO:0035265	organ growth	0.99997	1
GO:0035268	protein mannosylation	0.87679	1
GO:0035272	exocrine system development	0.99532	1
GO:0035282	segmentation	1	1
GO:0035285	appendage segmentation	0.98195	1
GO:0035287	head segmentation	0.9122	1
GO:0035295	tube development	1	1
GO:0035303	regulation of dephosphorylation	0.33985	1
GO:0035304	regulation of protein dephosphorylation	0.54613	1
GO:0035305	negative regulation of dephosphorylation	0.42257	1
GO:0035315	hair cell differentiation	0.99956	1
GO:0035316	non-sensory hair organization	0.99956	1
GO:0035329	hippo signaling	0.99983	1
GO:0035330	regulation of hippo signaling	0.99893	1
GO:0035337	fatty-acyl-CoA metabolic process	0.10558	1
GO:0035383	thioester metabolic process	0.29491	1
GO:0035418	protein localization to synapse	0.95909	1
GO:0035592	establishment of protein localization to extracellular region	0.99992	1
GO:0035601	protein deacylation	0.99466	1
GO:0035637	multicellular organismal signaling	0.67368	1
GO:0035825	homologous recombination	0.05534	1
GO:0035966	response to topologically incorrect protein	0.87813	1
GO:0035967	cellular response to topologically incorrect protein	0.83893	1
GO:0036211	protein modification process	1	1
GO:0036270	response to diuretic	0.08041	1
GO:0036293	response to decreased oxygen levels	0.98227	1
GO:0036296	response to increased oxygen levels	0.80724	1
GO:0036314	response to sterol	0.96604	1
GO:0036315	cellular response to sterol	0.95185	1
GO:0036388	pre-replicative complex assembly	0.07237	1
GO:0036465	synaptic vesicle recycling	0.99997	1
GO:0036503	ERAD pathway	0.77622	1
GO:0038127	ERBB signaling pathway	0.99983	1
GO:0038202	TORC1 signaling	0.99956	1
GO:0040001	establishment of mitotic spindle localization	0.9993	1
GO:0040007	growth	1	1
GO:0040008	regulation of growth	1	1
GO:0040012	regulation of locomotion	0.99869	1
GO:0040017	positive regulation of locomotion	0.98613	1
GO:0040029	"regulation of gene expression, epigenetic"	0.99885	1
GO:0042063	gliogenesis	0.99467	1
GO:0042074	cell migration involved in gastrulation	0.93883	1
GO:0042133	neurotransmitter metabolic process	0.62306	1
GO:0042157	lipoprotein metabolic process	0.95919	1
GO:0042158	lipoprotein biosynthetic process	0.92988	1
GO:0042176	regulation of protein catabolic process	0.99944	1
GO:0042178	xenobiotic catabolic process	0.1726	1
GO:0042180	cellular ketone metabolic process	0.81655	1
GO:0042181	ketone biosynthetic process	0.66168	1
GO:0042221	response to chemical	1	1
GO:0042303	molting cycle	0.69462	1
GO:0042326	negative regulation of phosphorylation	0.99874	1
GO:0042330	taxis	1	1
GO:0042337	cuticle development involved in chitin-based cuticle molting cycle	0.98907	1
GO:0042387	plasmatocyte differentiation	0.97686	1
GO:0042401	cellular biogenic amine biosynthetic process	0.92683	1
GO:0042441	eye pigment metabolic process	0.20177	1
GO:0042451	purine nucleoside biosynthetic process	0.11511	1
GO:0042455	ribonucleoside biosynthetic process	0.11511	1
GO:0042537	benzene-containing compound metabolic process	0.825	1
GO:0042551	neuron maturation	0.98227	1
GO:0042558	pteridine-containing compound metabolic process	0.59353	1
GO:0042559	pteridine-containing compound biosynthetic process	0.35749	1
GO:0042592	homeostatic process	0.9805	1
GO:0042659	regulation of cell fate specification	0.98907	1
GO:0042684	cardioblast cell fate commitment	0.94529	1
GO:0042688	crystal cell differentiation	0.87679	1
GO:0042692	muscle cell differentiation	0.99532	1
GO:0042693	muscle cell fate commitment	0.84554	1
GO:0042706	eye photoreceptor cell fate commitment	1	1
GO:0042745	circadian sleep/wake cycle	0.7108	1
GO:0042773	ATP synthesis coupled electron transport	0.98752	1
GO:0042775	mitochondrial ATP synthesis coupled electron transport	0.98543	1
GO:0043010	camera-type eye development	0.24777	1
GO:0043038	amino acid activation	0.7108	1
GO:0043062	extracellular structure organization	0.86946	1
GO:0043067	regulation of programmed cell death	0.99981	1
GO:0043068	positive regulation of programmed cell death	0.9446	1
GO:0043069	negative regulation of programmed cell death	0.99908	1
GO:0043085	positive regulation of catalytic activity	0.99913	1
GO:0043086	negative regulation of catalytic activity	0.42832	1
GO:0043090	amino acid import	0.825	1
GO:0043102	amino acid salvage	0.47092	1
GO:0043112	receptor metabolic process	0.86806	1
GO:0043144	snoRNA processing	0.84554	1
GO:0043149	stress fiber assembly	0.86913	1
GO:0043170	macromolecule metabolic process	1	1
GO:0043200	response to amino acid	0.84554	1
GO:0043207	response to external biotic stimulus	0.96319	1
GO:0043242	negative regulation of protein-containing complex disassembly	0.92249	1
GO:0043244	regulation of protein-containing complex disassembly	0.99491	1
GO:0043269	regulation of ion transport	0.91416	1
GO:0043270	positive regulation of ion transport	0.76959	1
GO:0043271	negative regulation of ion transport	0.90211	1
GO:0043281	regulation of cysteine-type endopeptidase activity involved in apoptotic process	0.32346	1
GO:0043324	pigment metabolic process involved in developmental pigmentation	0.20177	1
GO:0043401	steroid hormone mediated signaling pathway	0.98291	1
GO:0043408	regulation of MAPK cascade	1	1
GO:0043409	negative regulation of MAPK cascade	0.99613	1
GO:0043410	positive regulation of MAPK cascade	0.99998	1
GO:0043413	macromolecule glycosylation	0.98898	1
GO:0043414	macromolecule methylation	0.99982	1
GO:0043434	response to peptide hormone	0.98964	1
GO:0043467	regulation of generation of precursor metabolites and energy	0.99491	1
GO:0043473	pigmentation	0.58392	1
GO:0043474	pigment metabolic process involved in pigmentation	0.20177	1
GO:0043487	regulation of RNA stability	0.90211	1
GO:0043491	protein kinase B signaling	0.99045	1
GO:0043506	regulation of JUN kinase activity	0.94529	1
GO:0043507	positive regulation of JUN kinase activity	0.825	1
GO:0043523	regulation of neuron apoptotic process	0.9704	1
GO:0043543	protein acylation	0.9991	1
GO:0043549	regulation of kinase activity	0.96316	1
GO:0043550	regulation of lipid kinase activity	0.76598	1
GO:0043562	cellular response to nitrogen levels	0.825	1
GO:0043574	peroxisomal transport	0.92683	1
GO:0043604	amide biosynthetic process	0.99998	1
GO:0043620	regulation of DNA-templated transcription in response to stress	0.86913	1
GO:0043624	cellular protein complex disassembly	0.90905	1
GO:0043628	ncRNA 3'-end processing	0.9938	1
GO:0043631	RNA polyadenylation	0.97561	1
GO:0043632	modification-dependent macromolecule catabolic process	0.9998	1
GO:0043633	polyadenylation-dependent RNA catabolic process	0.86913	1
GO:0043634	polyadenylation-dependent ncRNA catabolic process	0.86913	1
GO:0043696	dedifferentiation	0.92683	1
GO:0043900	regulation of multi-organism process	0.99997	1
GO:0043901	negative regulation of multi-organism process	0.94529	1
GO:0043902	positive regulation of multi-organism process	0.99974	1
GO:0043903	regulation of interspecies interactions between organisms	0.90214	1
GO:0043933	protein-containing complex subunit organization	0.99976	1
GO:0044042	glucan metabolic process	0.99978	1
GO:0044085	cellular component biogenesis	1	1
GO:0044091	membrane biogenesis	0.97713	1
GO:0044092	negative regulation of molecular function	0.70825	1
GO:0044093	positive regulation of molecular function	0.99998	1
GO:0044238	primary metabolic process	1	1
GO:0044248	cellular catabolic process	0.99784	1
GO:0044257	cellular protein catabolic process	0.99975	1
GO:0044260	cellular macromolecule metabolic process	1	1
GO:0044262	cellular carbohydrate metabolic process	0.99971	1
GO:0044264	cellular polysaccharide metabolic process	0.99978	1
GO:0044265	cellular macromolecule catabolic process	0.99982	1
GO:0044267	cellular protein metabolic process	1	1
GO:0044281	small molecule metabolic process	0.00961	1
GO:0044344	cellular response to fibroblast growth factor stimulus	0.99961	1
GO:0044380	protein localization to cytoskeleton	0.90214	1
GO:0044403	symbiotic process	0.95909	1
GO:0044419	interspecies interaction between organisms	0.97845	1
GO:0044703	multi-organism reproductive process	1	1
GO:0044706	multi-multicellular organism process	0.16697	1
GO:0044743	protein transmembrane import into intracellular organelle	0.90733	1
GO:0044770	cell cycle phase transition	0.96527	1
GO:0044773	mitotic DNA damage checkpoint	0.48947	1
GO:0044774	mitotic DNA integrity checkpoint	0.40159	1
GO:0044784	metaphase/anaphase transition of cell cycle	0.77622	1
GO:0044786	cell cycle DNA replication	0.87813	1
GO:0044818	mitotic G2/M transition checkpoint	0.37711	1
GO:0044837	actomyosin contractile ring organization	0.99833	1
GO:0044839	cell cycle G2/M phase transition	0.46115	1
GO:0044843	cell cycle G1/S phase transition	0.98082	1
GO:0045010	actin nucleation	0.99601	1
GO:0045017	glycerolipid biosynthetic process	0.96456	1
GO:0045047	protein targeting to ER	0.99466	1
GO:0045137	development of primary sexual characteristics	0.88774	1
GO:0045144	meiotic sister chromatid segregation	0.01332	1
GO:0045168	cell-cell signaling involved in cell fate commitment	0.55117	1
GO:0045185	maintenance of protein location	0.99696	1
GO:0045229	external encapsulating structure organization	0.96456	1
GO:0045446	endothelial cell differentiation	0.825	1
GO:0045466	R7 cell differentiation	1	1
GO:0045478	fusome organization	0.87679	1
GO:0045570	regulation of imaginal disc growth	0.99978	1
GO:0045596	negative regulation of cell differentiation	0.99997	1
GO:0045597	positive regulation of cell differentiation	1	1
GO:0045619	regulation of lymphocyte differentiation	0.80724	1
GO:0045620	negative regulation of lymphocyte differentiation	0.80724	1
GO:0045664	regulation of neuron differentiation	1	1
GO:0045665	negative regulation of neuron differentiation	0.98048	1
GO:0045666	positive regulation of neuron differentiation	1	1
GO:0045704	regulation of salivary gland boundary specification	0.90214	1
GO:0045740	positive regulation of DNA replication	0.94529	1
GO:0045786	negative regulation of cell cycle	0.99282	1
GO:0045799	positive regulation of chromatin assembly or disassembly	0.48587	1
GO:0045814	"negative regulation of gene expression, epigenetic"	0.99682	1
GO:0045834	positive regulation of lipid metabolic process	0.89256	1
GO:0045840	positive regulation of mitotic nuclear division	0.87679	1
GO:0045841	negative regulation of mitotic metaphase/anaphase transition	0.54613	1
GO:0045851	pH reduction	0.65433	1
GO:0045859	regulation of protein kinase activity	0.96204	1
GO:0045860	positive regulation of protein kinase activity	0.89798	1
GO:0045862	positive regulation of proteolysis	0.88249	1
GO:0045898	regulation of RNA polymerase II transcription preinitiation complex assembly	0.40502	1
GO:0045927	positive regulation of growth	1	1
GO:0045930	negative regulation of mitotic cell cycle	0.92639	1
GO:0045934	negative regulation of nucleobase-containing compound metabolic process	1	1
GO:0045936	negative regulation of phosphate metabolic process	0.99224	1
GO:0045937	positive regulation of phosphate metabolic process	0.99999	1
GO:0045940	positive regulation of steroid metabolic process	0.76598	1
GO:0045966	positive regulation of ecdysteroid metabolic process	0.76598	1
GO:0046068	cGMP metabolic process	0.96941	1
GO:0046085	adenosine metabolic process	0.01332	1
GO:0046102	inosine metabolic process	0.01332	1
GO:0046112	nucleobase biosynthetic process	0.7249	1
GO:0046113	nucleobase catabolic process	0.11778	1
GO:0046128	purine ribonucleoside metabolic process	0.18024	1
GO:0046146	tetrahydrobiopterin metabolic process	0.1726	1
GO:0046152	ommochrome metabolic process	0.19488	1
GO:0046154	rhodopsin metabolic process	0.24079	1
GO:0046158	ocellus pigment metabolic process	0.19488	1
GO:0046165	alcohol biosynthetic process	0.72021	1
GO:0046173	polyol biosynthetic process	0.28944	1
GO:0046174	polyol catabolic process	0.92249	1
GO:0046330	positive regulation of JNK cascade	0.99961	1
GO:0046348	amino sugar catabolic process	0.08282	1
GO:0046349	amino sugar biosynthetic process	0.94529	1
GO:0046364	monosaccharide biosynthetic process	0.80724	1
GO:0046365	monosaccharide catabolic process	0.95909	1
GO:0046390	ribose phosphate biosynthetic process	0.97715	1
GO:0046425	regulation of receptor signaling pathway via JAK-STAT	0.90786	1
GO:0046434	organophosphate catabolic process	0.06618	1
GO:0046460	neutral lipid biosynthetic process	0.97713	1
GO:0046461	neutral lipid catabolic process	0.90211	1
GO:0046463	acylglycerol biosynthetic process	0.97713	1
GO:0046464	acylglycerol catabolic process	0.90211	1
GO:0046466	membrane lipid catabolic process	0.16173	1
GO:0046467	membrane lipid biosynthetic process	0.56053	1
GO:0046471	phosphatidylglycerol metabolic process	0.76598	1
GO:0046479	glycosphingolipid catabolic process	0.10561	1
GO:0046483	heterocycle metabolic process	1	1
GO:0046486	glycerolipid metabolic process	0.99798	1
GO:0046488	phosphatidylinositol metabolic process	0.99733	1
GO:0046496	nicotinamide nucleotide metabolic process	0.1726	1
GO:0046500	S-adenosylmethionine metabolic process	0.86913	1
GO:0046503	glycerolipid catabolic process	0.78125	1
GO:0046528	imaginal disc fusion	0.98195	1
GO:0046530	photoreceptor cell differentiation	1	1
GO:0046532	regulation of photoreceptor cell differentiation	0.99177	1
GO:0046546	development of primary male sexual characteristics	0.90214	1
GO:0046552	photoreceptor cell fate commitment	1	1
GO:0046621	negative regulation of organ growth	0.99833	1
GO:0046622	positive regulation of organ growth	0.99876	1
GO:0046626	regulation of insulin receptor signaling pathway	0.94464	1
GO:0046649	lymphocyte activation	0.80724	1
GO:0046661	male sex differentiation	0.98048	1
GO:0046666	retinal cell programmed cell death	0.94768	1
GO:0046669	regulation of compound eye retinal cell programmed cell death	0.95185	1
GO:0046670	positive regulation of retinal cell programmed cell death	0.63807	1
GO:0046677	response to antibiotic	0.98528	1
GO:0046717	acid secretion	0.16944	1
GO:0046785	microtubule polymerization	0.24092	1
GO:0046822	regulation of nucleocytoplasmic transport	0.96959	1
GO:0046834	lipid phosphorylation	0.99607	1
GO:0046838	phosphorylated carbohydrate dephosphorylation	0.87679	1
GO:0046879	hormone secretion	0.92249	1
GO:0046883	regulation of hormone secretion	0.90211	1
GO:0046886	positive regulation of hormone biosynthetic process	0.76598	1
GO:0046887	positive regulation of hormone secretion	0.825	1
GO:0046888	negative regulation of hormone secretion	0.86913	1
GO:0046903	secretion	0.99998	1
GO:0046916	cellular transition metal ion homeostasis	0.88952	1
GO:0046939	nucleotide phosphorylation	0.53788	1
GO:0046942	carboxylic acid transport	0.50927	1
GO:0046958	nonassociative learning	0.87679	1
GO:0047497	mitochondrion transport along microtubule	0.98722	1
GO:0048017	inositol lipid-mediated signaling	0.92852	1
GO:0048065	"male courtship behavior, veined wing extension"	0.35749	1
GO:0048067	cuticle pigmentation	0.86906	1
GO:0048069	eye pigmentation	0.40266	1
GO:0048070	regulation of developmental pigmentation	0.86806	1
GO:0048073	regulation of eye pigmentation	0.825	1
GO:0048085	adult chitin-containing cuticle pigmentation	0.84554	1
GO:0048134	germ-line cyst formation	0.99696	1
GO:0048135	female germ-line cyst formation	0.97686	1
GO:0048138	germ-line cyst encapsulation	0.9622	1
GO:0048139	female germ-line cyst encapsulation	0.94529	1
GO:0048167	regulation of synaptic plasticity	0.99993	1
GO:0048194	Golgi vesicle budding	0.90214	1
GO:0048199	"vesicle targeting, to, from or within Golgi"	0.825	1
GO:0048232	male gamete generation	0.66863	1
GO:0048259	regulation of receptor-mediated endocytosis	0.88952	1
GO:0048278	vesicle docking	0.99948	1
GO:0048284	organelle fusion	0.80819	1
GO:0048285	organelle fission	0.56906	1
GO:0048333	mesodermal cell differentiation	0.93883	1
GO:0048468	cell development	1	1
GO:0048469	cell maturation	1	1
GO:0048511	rhythmic process	0.7385	1
GO:0048513	animal organ development	1	1
GO:0048518	positive regulation of biological process	1	1
GO:0048519	negative regulation of biological process	1	1
GO:0048522	positive regulation of cellular process	1	1
GO:0048523	negative regulation of cellular process	1	1
GO:0048534	hematopoietic or lymphoid organ development	0.99999	1
GO:0048542	lymph gland development	0.99922	1
GO:0048545	response to steroid hormone	0.98291	1
GO:0048563	post-embryonic animal organ morphogenesis	1	1
GO:0048580	regulation of post-embryonic development	0.98907	1
GO:0048582	positive regulation of post-embryonic development	0.76598	1
GO:0048583	regulation of response to stimulus	1	1
GO:0048589	developmental growth	1	1
GO:0048593	camera-type eye morphogenesis	0.37148	1
GO:0048598	embryonic morphogenesis	0.99978	1
GO:0048608	reproductive structure development	0.98933	1
GO:0048609	multicellular organismal reproductive process	1	1
GO:0048619	embryonic hindgut morphogenesis	0.99726	1
GO:0048634	regulation of muscle organ development	0.98291	1
GO:0048638	regulation of developmental growth	1	1
GO:0048645	animal organ formation	0.95851	1
GO:0048663	neuron fate commitment	0.99999	1
GO:0048664	neuron fate determination	0.90214	1
GO:0048666	neuron development	1	1
GO:0048667	cell morphogenesis involved in neuron differentiation	1	1
GO:0048699	generation of neurons	1	1
GO:0048707	instar larval or pupal morphogenesis	1	1
GO:0048729	tissue morphogenesis	1	1
GO:0048731	system development	1	1
GO:0048736	appendage development	1	1
GO:0048737	imaginal disc-derived appendage development	1	1
GO:0048754	branching morphogenesis of an epithelial tube	0.99645	1
GO:0048805	imaginal disc-derived genitalia morphogenesis	0.93883	1
GO:0048808	male genitalia morphogenesis	0.92249	1
GO:0048812	neuron projection morphogenesis	1	1
GO:0048846	axon extension involved in axon guidance	0.90211	1
GO:0048856	anatomical structure development	1	1
GO:0048867	stem cell fate determination	0.84311	1
GO:0048869	cellular developmental process	1	1
GO:0048870	cell motility	0.9971	1
GO:0048878	chemical homeostasis	0.77084	1
GO:0048880	sensory system development	1	1
GO:0048934	peripheral nervous system neuron differentiation	0.70466	1
GO:0050654	chondroitin sulfate proteoglycan metabolic process	0.48055	1
GO:0050657	nucleic acid transport	0.95276	1
GO:0050673	epithelial cell proliferation	0.92683	1
GO:0050730	regulation of peptidyl-tyrosine phosphorylation	0.63807	1
GO:0050769	positive regulation of neurogenesis	1	1
GO:0050772	positive regulation of axonogenesis	0.99907	1
GO:0050776	regulation of immune response	0.9811	1
GO:0050777	negative regulation of immune response	0.98427	1
GO:0050789	regulation of biological process	1	1
GO:0050792	regulation of viral process	0.90214	1
GO:0050793	regulation of developmental process	1	1
GO:0050794	regulation of cellular process	1	1
GO:0050795	regulation of behavior	0.86921	1
GO:0050801	ion homeostasis	0.61207	1
GO:0050802	"circadian sleep/wake cycle, sleep"	0.53788	1
GO:0050803	regulation of synapse structure or activity	0.99997	1
GO:0050810	regulation of steroid biosynthetic process	0.76598	1
GO:0050865	regulation of cell activation	0.80724	1
GO:0050866	negative regulation of cell activation	0.80724	1
GO:0050879	multicellular organismal movement	0.10561	1
GO:0050890	cognition	0.99999	1
GO:0050896	response to stimulus	1	1
GO:0050906	detection of stimulus involved in sensory perception	0.12955	1
GO:0050909	sensory perception of taste	0.90211	1
GO:0050921	positive regulation of chemotaxis	0.98722	1
GO:0050951	sensory perception of temperature stimulus	0.1726	1
GO:0050954	sensory perception of mechanical stimulus	0.71794	1
GO:0050994	regulation of lipid catabolic process	0.84554	1
GO:0050996	positive regulation of lipid catabolic process	0.76598	1
GO:0051046	regulation of secretion	0.99997	1
GO:0051047	positive regulation of secretion	0.99766	1
GO:0051048	negative regulation of secretion	0.99286	1
GO:0051050	positive regulation of transport	0.99973	1
GO:0051051	negative regulation of transport	0.9993	1
GO:0051053	negative regulation of DNA metabolic process	0.98291	1
GO:0051057	positive regulation of small GTPase mediated signal transduction	0.93298	1
GO:0051058	negative regulation of small GTPase mediated signal transduction	0.90214	1
GO:0051084	'de novo' posttranslational protein folding	0.76959	1
GO:0051090	regulation of DNA-binding transcription factor activity	0.99978	1
GO:0051101	regulation of DNA binding	0.98722	1
GO:0051128	regulation of cellular component organization	1	1
GO:0051129	negative regulation of cellular component organization	0.99947	1
GO:0051146	striated muscle cell differentiation	0.99284	1
GO:0051147	regulation of muscle cell differentiation	0.67368	1
GO:0051168	nuclear export	0.92748	1
GO:0051169	nuclear transport	0.98383	1
GO:0051170	import into nucleus	0.8449	1
GO:0051172	negative regulation of nitrogen compound metabolic process	1	1
GO:0051174	regulation of phosphorus metabolic process	1	1
GO:0051179	localization	1	1
GO:0051186	cofactor metabolic process	0.07893	1
GO:0051222	positive regulation of protein transport	0.98759	1
GO:0051224	negative regulation of protein transport	0.97713	1
GO:0051234	establishment of localization	1	1
GO:0051235	maintenance of location	0.92645	1
GO:0051236	establishment of RNA localization	0.96316	1
GO:0051239	regulation of multicellular organismal process	1	1
GO:0051246	regulation of protein metabolic process	1	1
GO:0051247	positive regulation of protein metabolic process	1	1
GO:0051248	negative regulation of protein metabolic process	0.99768	1
GO:0051249	regulation of lymphocyte activation	0.80724	1
GO:0051250	negative regulation of lymphocyte activation	0.80724	1
GO:0051252	regulation of RNA metabolic process	1	1
GO:0051253	negative regulation of RNA metabolic process	1	1
GO:0051258	protein polymerization	0.98055	1
GO:0051261	protein depolymerization	0.88972	1
GO:0051270	regulation of cellular component movement	0.9856	1
GO:0051293	establishment of spindle localization	0.99861	1
GO:0051336	regulation of hydrolase activity	0.83308	1
GO:0051346	negative regulation of hydrolase activity	0.10378	1
GO:0051347	positive regulation of transferase activity	0.97406	1
GO:0051348	negative regulation of transferase activity	0.9531	1
GO:0051402	neuron apoptotic process	0.98195	1
GO:0051403	stress-activated MAPK cascade	0.99992	1
GO:0051445	regulation of meiotic cell cycle	0.84112	1
GO:0051447	negative regulation of meiotic cell cycle	0.76598	1
GO:0051495	positive regulation of cytoskeleton organization	0.98964	1
GO:0051588	regulation of neurotransmitter transport	0.98907	1
GO:0051606	detection of stimulus	0.07326	1
GO:0051640	organelle localization	0.99984	1
GO:0051641	cellular localization	1	1
GO:0051647	nucleus localization	0.99337	1
GO:0051648	vesicle localization	1	1
GO:0051649	establishment of localization in cell	1	1
GO:0051650	establishment of vesicle localization	0.99998	1
GO:0051653	spindle localization	0.99861	1
GO:0051654	establishment of mitochondrion localization	0.98722	1
GO:0051656	establishment of organelle localization	0.99933	1
GO:0051663	oocyte nucleus localization involved in oocyte dorsal/ventral axis specification	0.94529	1
GO:0051668	localization within membrane	0.39102	1
GO:0051674	localization of cell	0.99803	1
GO:0051704	multi-organism process	1	1
GO:0051707	response to other organism	0.96319	1
GO:0051716	cellular response to stimulus	1	1
GO:0051783	regulation of nuclear division	0.93854	1
GO:0051784	negative regulation of nuclear division	0.59353	1
GO:0051785	positive regulation of nuclear division	0.87679	1
GO:0051788	response to misfolded protein	0.80724	1
GO:0051896	regulation of protein kinase B signaling	0.98722	1
GO:0051924	regulation of calcium ion transport	0.60247	1
GO:0051960	regulation of nervous system development	1	1
GO:0051961	negative regulation of nervous system development	0.9991	1
GO:0051963	regulation of synapse assembly	0.99997	1
GO:0051965	positive regulation of synapse assembly	0.99995	1
GO:0051969	regulation of transmission of nerve impulse	0.37148	1
GO:0051983	regulation of chromosome segregation	0.85965	1
GO:0051984	positive regulation of chromosome segregation	0.70466	1
GO:0051985	negative regulation of chromosome segregation	0.70143	1
GO:0052547	regulation of peptidase activity	0.07924	1
GO:0052548	regulation of endopeptidase activity	0.06158	1
GO:0052646	alditol phosphate metabolic process	0.76959	1
GO:0055001	muscle cell development	0.86946	1
GO:0055034	Bolwig's organ development	0.56018	1
GO:0055057	neuroblast division	0.89455	1
GO:0055067	monovalent inorganic cation homeostasis	0.61164	1
GO:0055074	calcium ion homeostasis	0.95809	1
GO:0055075	potassium ion homeostasis	0.76068	1
GO:0055076	transition metal ion homeostasis	0.17317	1
GO:0055078	sodium ion homeostasis	0.63807	1
GO:0055082	cellular chemical homeostasis	0.94218	1
GO:0055086	nucleobase-containing small molecule metabolic process	0.0339	1
GO:0055090	acylglycerol homeostasis	0.5821	1
GO:0055092	sterol homeostasis	0.67368	1
GO:0055115	entry into diapause	0.56018	1
GO:0055116	entry into reproductive diapause	0.47092	1
GO:0055123	digestive system development	0.99989	1
GO:0060033	anatomical structure regression	0.99364	1
GO:0060041	retina development in camera-type eye	0.24777	1
GO:0060042	retina morphogenesis in camera-type eye	0.37148	1
GO:0060070	canonical Wnt signaling pathway	0.99975	1
GO:0060078	regulation of postsynaptic membrane potential	0.63807	1
GO:0060142	regulation of syncytium formation by plasma membrane fusion	0.90214	1
GO:0060147	regulation of posttranscriptional gene silencing	0.99045	1
GO:0060148	positive regulation of posttranscriptional gene silencing	0.94529	1
GO:0060211	regulation of nuclear-transcribed mRNA poly(A) tail shortening	0.86913	1
GO:0060249	anatomical structure homeostasis	0.99655	1
GO:0060255	regulation of macromolecule metabolic process	1	1
GO:0060259	regulation of feeding behavior	0.98291	1
GO:0060260	regulation of transcription initiation from RNA polymerase II promoter	0.84311	1
GO:0060261	positive regulation of transcription initiation from RNA polymerase II promoter	0.7249	1
GO:0060281	regulation of oocyte development	0.96218	1
GO:0060402	calcium ion transport into cytosol	0.90214	1
GO:0060429	epithelium development	1	1
GO:0060491	regulation of cell projection assembly	0.99966	1
GO:0060538	skeletal muscle organ development	0.96483	1
GO:0060541	respiratory system development	0.99981	1
GO:0060560	developmental growth involved in morphogenesis	0.99935	1
GO:0060582	cell fate determination involved in pattern specification	0.99286	1
GO:0060627	regulation of vesicle-mediated transport	0.99936	1
GO:0060632	regulation of microtubule-based movement	0.2288	1
GO:0060795	cell fate commitment involved in formation of primary germ layer	0.98195	1
GO:0060810	intracellular mRNA localization involved in pattern specification process	0.99995	1
GO:0060811	intracellular mRNA localization involved in anterior/posterior axis specification	0.9999	1
GO:0060828	regulation of canonical Wnt signaling pathway	0.99757	1
GO:0060912	cardiac cell fate specification	0.825	1
GO:0060964	regulation of gene silencing by miRNA	0.98291	1
GO:0060969	negative regulation of gene silencing	0.97686	1
GO:0061013	regulation of mRNA catabolic process	0.9704	1
GO:0061014	positive regulation of mRNA catabolic process	0.92683	1
GO:0061025	membrane fusion	0.98352	1
GO:0061041	regulation of wound healing	0.97713	1
GO:0061058	regulation of peptidoglycan recognition protein signaling pathway	0.97713	1
GO:0061061	muscle structure development	0.99999	1
GO:0061097	regulation of protein tyrosine kinase activity	0.825	1
GO:0061136	regulation of proteasomal protein catabolic process	0.95957	1
GO:0061138	morphogenesis of a branching epithelium	0.99645	1
GO:0061245	establishment or maintenance of bipolar cell polarity	0.98738	1
GO:0061318	renal filtration cell differentiation	0.76068	1
GO:0061319	nephrocyte differentiation	0.76068	1
GO:0061326	renal tubule development	0.98427	1
GO:0061333	renal tubule morphogenesis	0.99337	1
GO:0061339	establishment or maintenance of monopolar cell polarity	0.87679	1
GO:0061351	neural precursor cell proliferation	0.99835	1
GO:0061387	regulation of extent of cell growth	0.98907	1
GO:0061458	reproductive system development	0.98933	1
GO:0061525	hindgut development	0.99945	1
GO:0061564	axon development	1	1
GO:0061572	actin filament bundle organization	0.83055	1
GO:0061647	histone H3-K9 modification	0.96941	1
GO:0061726	mitochondrion disassembly	0.99819	1
GO:0061842	microtubule organizing center localization	0.84112	1
GO:0061844	antimicrobial humoral immune response mediated by antimicrobial peptide	0.95815	1
GO:0061919	process utilizing autophagic mechanism	1	1
GO:0061982	meiosis I cell cycle process	0.18643	1
GO:0061983	meiosis II cell cycle process	0.4339	1
GO:0061988	karyosome formation	0.6718	1
GO:0062012	regulation of small molecule metabolic process	0.99013	1
GO:0062013	positive regulation of small molecule metabolic process	0.96941	1
GO:0062033	positive regulation of mitotic sister chromatid segregation	0.70466	1
GO:0062125	regulation of mitochondrial gene expression	0.92683	1
GO:0062197	cellular response to chemical stress	0.46425	1
GO:0065001	specification of axis polarity	0.86913	1
GO:0065002	intracellular protein transmembrane transport	0.93298	1
GO:0065003	protein-containing complex assembly	0.99869	1
GO:0065007	biological regulation	1	1
GO:0065009	regulation of molecular function	0.99991	1
GO:0070085	glycosylation	0.99044	1
GO:0070129	regulation of mitochondrial translation	0.92683	1
GO:0070192	chromosome organization involved in meiotic cell cycle	0.03381	1
GO:0070201	regulation of establishment of protein localization	0.99064	1
GO:0070252	actin-mediated cell contraction	0.86806	1
GO:0070302	regulation of stress-activated protein kinase signaling cascade	0.99984	1
GO:0070303	negative regulation of stress-activated protein kinase signaling cascade	0.97561	1
GO:0070304	positive regulation of stress-activated protein kinase signaling cascade	0.99978	1
GO:0070371	ERK1 and ERK2 cascade	0.99978	1
GO:0070372	regulation of ERK1 and ERK2 cascade	0.99961	1
GO:0070482	response to oxygen levels	0.97745	1
GO:0070507	regulation of microtubule cytoskeleton organization	0.66644	1
GO:0070585	protein localization to mitochondrion	0.47363	1
GO:0070633	transepithelial transport	0.81429	1
GO:0070647	protein modification by small protein conjugation or removal	0.99994	1
GO:0070727	cellular macromolecule localization	1	1
GO:0070828	heterochromatin organization	0.98138	1
GO:0070838	divalent metal ion transport	0.87623	1
GO:0070848	response to growth factor	0.9997	1
GO:0070887	cellular response to chemical stimulus	0.99908	1
GO:0070897	transcription preinitiation complex assembly	0.74453	1
GO:0070918	production of small RNA involved in gene silencing by RNA	0.98907	1
GO:0070972	protein localization to endoplasmic reticulum	0.99876	1
GO:0070988	demethylation	0.94529	1
GO:0070997	neuron death	0.99177	1
GO:0071025	RNA surveillance	0.90211	1
GO:0071027	nuclear RNA surveillance	0.87679	1
GO:0071029	nuclear ncRNA surveillance	0.825	1
GO:0071046	nuclear polyadenylation-dependent ncRNA catabolic process	0.825	1
GO:0071103	DNA conformation change	0.85082	1
GO:0071166	ribonucleoprotein complex localization	0.77778	1
GO:0071173	spindle assembly checkpoint	0.48587	1
GO:0071174	mitotic spindle checkpoint	0.48587	1
GO:0071216	cellular response to biotic stimulus	0.47092	1
GO:0071218	cellular response to misfolded protein	0.80724	1
GO:0071265	L-methionine biosynthetic process	0.47092	1
GO:0071267	L-methionine salvage	0.47092	1
GO:0071324	cellular response to disaccharide stimulus	0.76598	1
GO:0071383	cellular response to steroid hormone stimulus	0.98291	1
GO:0071396	cellular response to lipid	0.98595	1
GO:0071426	ribonucleoprotein complex export from nucleus	0.77778	1
GO:0071427	mRNA-containing ribonucleoprotein complex export from nucleus	0.87015	1
GO:0071428	rRNA-containing ribonucleoprotein complex export from nucleus	0.40502	1
GO:0071450	cellular response to oxygen radical	0.1726	1
GO:0071451	cellular response to superoxide	0.1726	1
GO:0071453	cellular response to oxygen levels	0.99491	1
GO:0071459	"protein localization to chromosome, centromeric region"	0.76598	1
GO:0071466	cellular response to xenobiotic stimulus	0.01808	1
GO:0071478	cellular response to radiation	0.25235	1
GO:0071496	cellular response to external stimulus	0.99996	1
GO:0071545	inositol phosphate catabolic process	0.87679	1
GO:0071695	anatomical structure maturation	1	1
GO:0071704	organic substance metabolic process	1	1
GO:0071709	membrane assembly	0.86913	1
GO:0071715	icosanoid transport	0.03863	1
GO:0071772	response to BMP	0.97623	1
GO:0071773	cellular response to BMP stimulus	0.97155	1
GO:0071774	response to fibroblast growth factor	0.99961	1
GO:0071806	protein transmembrane transport	0.93298	1
GO:0071824	protein-DNA complex subunit organization	0.97466	1
GO:0071840	cellular component organization or biogenesis	1	1
GO:0071867	response to monoamine	0.76068	1
GO:0071868	cellular response to monoamine stimulus	0.76068	1
GO:0071869	response to catecholamine	0.76068	1
GO:0071870	cellular response to catecholamine stimulus	0.76068	1
GO:0071875	adrenergic receptor signaling pathway	0.1726	1
GO:0071897	DNA biosynthetic process	0.90733	1
GO:0071900	regulation of protein serine/threonine kinase activity	0.95143	1
GO:0071985	multivesicular body sorting pathway	0.99343	1
GO:0072001	renal system development	0.98825	1
GO:0072091	regulation of stem cell proliferation	0.9996	1
GO:0072175	epithelial tube formation	0.90214	1
GO:0072329	monocarboxylic acid catabolic process	0.99064	1
GO:0072331	signal transduction by p53 class mediator	0.70466	1
GO:0072332	intrinsic apoptotic signaling pathway by p53 class mediator	0.63807	1
GO:0072359	circulatory system development	0.95272	1
GO:0072503	cellular divalent inorganic cation homeostasis	0.9449	1
GO:0072507	divalent inorganic cation homeostasis	0.93854	1
GO:0072511	divalent inorganic cation transport	0.87623	1
GO:0072521	purine-containing compound metabolic process	0.18606	1
GO:0072522	purine-containing compound biosynthetic process	0.84309	1
GO:0072523	purine-containing compound catabolic process	0.00224	1
GO:0072524	pyridine-containing compound metabolic process	0.03556	1
GO:0072527	pyrimidine-containing compound metabolic process	0.44833	1
GO:0072528	pyrimidine-containing compound biosynthetic process	0.5429	1
GO:0072578	neurotransmitter-gated ion channel clustering	0.24777	1
GO:0072583	clathrin-dependent endocytosis	0.99948	1
GO:0072593	reactive oxygen species metabolic process	0.27203	1
GO:0072594	establishment of protein localization to organelle	0.97197	1
GO:0072599	establishment of protein localization to endoplasmic reticulum	0.99601	1
GO:0072655	establishment of protein localization to mitochondrion	0.47363	1
GO:0072657	protein localization to membrane	0.99593	1
GO:0072662	protein localization to peroxisome	0.90214	1
GO:0072663	establishment of protein localization to peroxisome	0.90214	1
GO:0072665	protein localization to vacuole	0.92852	1
GO:0072666	establishment of protein localization to vacuole	0.9122	1
GO:0080120	CAAX-box protein maturation	0.10561	1
GO:0080134	regulation of response to stress	0.99967	1
GO:0080135	regulation of cellular response to stress	0.99703	1
GO:0080171	lytic vacuole organization	0.7249	1
GO:0090030	regulation of steroid hormone biosynthetic process	0.76598	1
GO:0090031	positive regulation of steroid hormone biosynthetic process	0.76598	1
GO:0090066	regulation of anatomical structure size	1	1
GO:0090087	regulation of peptide transport	0.9734	1
GO:0090092	regulation of transmembrane receptor protein serine/threonine kinase signaling pathway	0.96604	1
GO:0090101	negative regulation of transmembrane receptor protein serine/threonine kinase signaling pathway	0.9704	1
GO:0090130	tissue migration	1	1
GO:0090132	epithelium migration	1	1
GO:0090140	regulation of mitochondrial fission	0.90214	1
GO:0090150	establishment of protein localization to membrane	0.9857	1
GO:0090151	establishment of protein localization to mitochondrial membrane	0.26434	1
GO:0090162	establishment of epithelial cell polarity	0.98291	1
GO:0090174	organelle membrane fusion	0.96604	1
GO:0090207	regulation of triglyceride metabolic process	0.98722	1
GO:0090208	positive regulation of triglyceride metabolic process	0.86913	1
GO:0090224	regulation of spindle organization	0.47092	1
GO:0090257	regulation of muscle system process	0.05626	1
GO:0090276	regulation of peptide hormone secretion	0.84554	1
GO:0090287	regulation of cellular response to growth factor stimulus	0.99006	1
GO:0090288	negative regulation of cellular response to growth factor stimulus	0.98907	1
GO:0090304	nucleic acid metabolic process	1	1
GO:0090308	regulation of DNA methylation-dependent heterochromatin assembly	0.24777	1
GO:0090501	RNA phosphodiester bond hydrolysis	0.84772	1
GO:0090503	"RNA phosphodiester bond hydrolysis, exonucleolytic"	0.825	1
GO:0090527	actin filament reorganization	0.825	1
GO:0090596	sensory organ morphogenesis	1	1
GO:0090598	male anatomical structure morphogenesis	0.92249	1
GO:0090659	walking behavior	0.90211	1
GO:0097035	regulation of membrane lipid distribution	0.98291	1
GO:0097193	intrinsic apoptotic signaling pathway	0.92344	1
GO:0097306	cellular response to alcohol	0.97561	1
GO:0097485	neuron projection guidance	1	1
GO:0097502	mannosylation	0.87679	1
GO:0097549	chromatin organization involved in negative regulation of transcription	0.99808	1
GO:0097659	nucleic acid-templated transcription	1	1
GO:0097696	receptor signaling pathway via STAT	0.95696	1
GO:0097722	sperm motility	0.11035	1
GO:0098534	centriole assembly	0.93661	1
GO:0098542	defense response to other organism	0.95064	1
GO:0098657	import into cell	0.95378	1
GO:0098660	inorganic ion transmembrane transport	0.93666	1
GO:0098661	inorganic anion transmembrane transport	0.70972	1
GO:0098722	asymmetric stem cell division	0.96914	1
GO:0098727	maintenance of cell number	0.99999	1
GO:0098728	germline stem cell asymmetric division	0.9622	1
GO:0098732	macromolecule deacylation	0.99601	1
GO:0098739	import across plasma membrane	0.87015	1
GO:0098742	cell-cell adhesion via plasma-membrane adhesion molecules	0.78004	1
GO:0098771	inorganic ion homeostasis	0.63279	1
GO:0098781	ncRNA transcription	0.9622	1
GO:0098813	nuclear chromosome segregation	0.38721	1
GO:0098840	protein transport along microtubule	0.22045	1
GO:0098900	regulation of action potential	0.37148	1
GO:0098916	anterograde trans-synaptic signaling	1	1
GO:0098930	axonal transport	0.99971	1
GO:0099003	vesicle-mediated transport in synapse	0.99998	1
GO:0099024	plasma membrane invagination	0.72457	1
GO:0099068	postsynapse assembly	0.86913	1
GO:0099111	microtubule-based transport	0.99651	1
GO:0099116	tRNA 5'-end processing	0.90214	1
GO:0099118	microtubule-based protein transport	0.22045	1
GO:0099172	presynapse organization	0.93298	1
GO:0099173	postsynapse organization	0.39102	1
GO:0099177	regulation of trans-synaptic signaling	0.9999	1
GO:0099500	vesicle fusion to plasma membrane	0.90214	1
GO:0099537	trans-synaptic signaling	1	1
GO:0099565	"chemical synaptic transmission, postsynaptic"	0.47092	1
GO:0099587	inorganic ion import across plasma membrane	0.81429	1
GO:0099643	signal release from synapse	0.99987	1
GO:0104004	cellular response to environmental stimulus	0.21237	1
GO:0106027	neuron projection organization	0.47092	1
GO:0106030	neuron projection fasciculation	0.99601	1
GO:0110053	regulation of actin filament organization	0.99821	1
GO:0110110	positive regulation of animal organ morphogenesis	0.98195	1
GO:0110111	negative regulation of animal organ morphogenesis	0.99607	1
GO:0110116	regulation of compound eye photoreceptor cell differentiation	0.99766	1
GO:0110154	RNA decapping	0.825	1
GO:0110156	methylguanosine-cap decapping	0.825	1
GO:0120031	plasma membrane bounded cell projection assembly	0.66442	1
GO:0120032	regulation of plasma membrane bounded cell projection assembly	0.99966	1
GO:0120034	positive regulation of plasma membrane bounded cell projection assembly	0.99696	1
GO:0120036	plasma membrane bounded cell projection organization	1	1
GO:0120039	plasma membrane bounded cell projection morphogenesis	1	1
GO:0120178	steroid hormone biosynthetic process	0.86906	1
GO:0120193	tight junction organization	0.95378	1
GO:0140013	meiotic nuclear division	0.17278	1
GO:0140014	mitotic nuclear division	0.81307	1
GO:0140029	exocytic process	0.99918	1
GO:0140053	mitochondrial gene expression	0.9026	1
GO:0140115	export across plasma membrane	0.47092	1
GO:0140238	presynaptic endocytosis	0.9999	1
GO:0140253	cell-cell fusion	0.99912	1
GO:0140352	export from cell	1	1
GO:0140448	signaling receptor ligand precursor processing	0.63807	1
GO:0150063	visual system development	1	1
GO:0198738	cell-cell signaling by wnt	0.99997	1
GO:1900006	positive regulation of dendrite development	0.98291	1
GO:1900076	regulation of cellular response to insulin stimulus	0.94464	1
GO:1900077	negative regulation of cellular response to insulin stimulus	0.81429	1
GO:1900078	positive regulation of cellular response to insulin stimulus	0.87679	1
GO:1900151	"regulation of nuclear-transcribed mRNA catabolic process, deadenylation-dependent decay"	0.90214	1
GO:1900153	"positive regulation of nuclear-transcribed mRNA catabolic process, deadenylation-dependent decay"	0.90214	1
GO:1900180	regulation of protein localization to nucleus	0.87679	1
GO:1900247	regulation of cytoplasmic translational elongation	0.86913	1
GO:1900424	regulation of defense response to bacterium	0.98786	1
GO:1900425	negative regulation of defense response to bacterium	0.95909	1
GO:1901071	glucosamine-containing compound metabolic process	0.00115	1
GO:1901072	glucosamine-containing compound catabolic process	0.08282	1
GO:1901073	glucosamine-containing compound biosynthetic process	0.86913	1
GO:1901135	carbohydrate derivative metabolic process	0.15293	1
GO:1901184	regulation of ERBB signaling pathway	0.98738	1
GO:1901185	negative regulation of ERBB signaling pathway	0.99343	1
GO:1901186	positive regulation of ERBB signaling pathway	0.86913	1
GO:1901215	negative regulation of neuron death	0.99491	1
GO:1901292	nucleoside phosphate catabolic process	0.00785	1
GO:1901293	nucleoside phosphate biosynthetic process	0.55704	1
GO:1901360	organic cyclic compound metabolic process	1	1
GO:1901564	organonitrogen compound metabolic process	0.98538	1
GO:1901568	fatty acid derivative metabolic process	0.14391	1
GO:1901571	fatty acid derivative transport	0.03863	1
GO:1901576	organic substance biosynthetic process	1	1
GO:1901605	alpha-amino acid metabolic process	0.4186	1
GO:1901607	alpha-amino acid biosynthetic process	0.67967	1
GO:1901616	organic hydroxy compound catabolic process	0.84311	1
GO:1901652	response to peptide	0.98964	1
GO:1901653	cellular response to peptide	0.98042	1
GO:1901654	response to ketone	0.97623	1
GO:1901655	cellular response to ketone	0.95185	1
GO:1901657	glycosyl compound metabolic process	0.07955	1
GO:1901659	glycosyl compound biosynthetic process	0.11511	1
GO:1901661	quinone metabolic process	0.35749	1
GO:1901663	quinone biosynthetic process	0.35749	1
GO:1901698	response to nitrogen compound	0.92346	1
GO:1901700	response to oxygen-containing compound	0.99862	1
GO:1901800	positive regulation of proteasomal protein catabolic process	0.92133	1
GO:1901879	regulation of protein depolymerization	0.9704	1
GO:1901880	negative regulation of protein depolymerization	0.92249	1
GO:1901888	regulation of cell junction assembly	0.99998	1
GO:1901889	negative regulation of cell junction assembly	0.9852	1
GO:1901890	positive regulation of cell junction assembly	0.99995	1
GO:1901970	positive regulation of mitotic sister chromatid separation	0.63807	1
GO:1901983	regulation of protein acetylation	0.97713	1
GO:1901987	regulation of cell cycle phase transition	0.94474	1
GO:1901988	negative regulation of cell cycle phase transition	0.78204	1
GO:1901989	positive regulation of cell cycle phase transition	0.88952	1
GO:1901990	regulation of mitotic cell cycle phase transition	0.91407	1
GO:1901991	negative regulation of mitotic cell cycle phase transition	0.78204	1
GO:1901992	positive regulation of mitotic cell cycle phase transition	0.81429	1
GO:1902099	regulation of metaphase/anaphase transition of cell cycle	0.6718	1
GO:1902100	negative regulation of metaphase/anaphase transition of cell cycle	0.54613	1
GO:1902101	positive regulation of metaphase/anaphase transition of cell cycle	0.63807	1
GO:1902105	regulation of leukocyte differentiation	0.80724	1
GO:1902106	negative regulation of leukocyte differentiation	0.80724	1
GO:1902221	erythrose 4-phosphate/phosphoenolpyruvate family amino acid metabolic process	0.1726	1
GO:1902222	erythrose 4-phosphate/phosphoenolpyruvate family amino acid catabolic process	0.1726	1
GO:1902275	regulation of chromatin organization	0.99172	1
GO:1902284	neuron projection extension involved in neuron projection guidance	0.90211	1
GO:1902299	pre-replicative complex assembly involved in cell cycle DNA replication	0.07237	1
GO:1902369	negative regulation of RNA catabolic process	0.37148	1
GO:1902652	secondary alcohol metabolic process	0.72457	1
GO:1902667	regulation of axon guidance	0.99491	1
GO:1902679	negative regulation of RNA biosynthetic process	1	1
GO:1902680	positive regulation of RNA biosynthetic process	1	1
GO:1902692	regulation of neuroblast proliferation	0.99768	1
GO:1902742	apoptotic process involved in development	0.94201	1
GO:1902749	regulation of cell cycle G2/M phase transition	0.53788	1
GO:1902750	negative regulation of cell cycle G2/M phase transition	0.5429	1
GO:1902806	regulation of cell cycle G1/S phase transition	0.96959	1
GO:1902807	negative regulation of cell cycle G1/S phase transition	0.97713	1
GO:1902808	positive regulation of cell cycle G1/S phase transition	0.76068	1
GO:1902882	regulation of response to oxidative stress	0.90214	1
GO:1902903	regulation of supramolecular fiber organization	0.99935	1
GO:1902905	positive regulation of supramolecular fiber organization	0.97491	1
GO:1903008	organelle disassembly	0.99963	1
GO:1903034	regulation of response to wounding	0.9993	1
GO:1903036	positive regulation of response to wounding	0.99466	1
GO:1903047	mitotic cell cycle process	0.97568	1
GO:1903050	regulation of proteolysis involved in cellular protein catabolic process	0.98632	1
GO:1903052	positive regulation of proteolysis involved in cellular protein catabolic process	0.96152	1
GO:1903169	regulation of calcium ion transmembrane transport	0.56018	1
GO:1903311	regulation of mRNA metabolic process	1	1
GO:1903313	positive regulation of mRNA metabolic process	0.95909	1
GO:1903317	regulation of protein maturation	0.86913	1
GO:1903320	regulation of protein modification by small protein conjugation or removal	0.99993	1
GO:1903350	response to dopamine	0.76068	1
GO:1903362	regulation of cellular protein catabolic process	0.99228	1
GO:1903364	positive regulation of cellular protein catabolic process	0.97815	1
GO:1903429	regulation of cell maturation	0.9898	1
GO:1903431	positive regulation of cell maturation	0.96941	1
GO:1903432	regulation of TORC1 signaling	0.99884	1
GO:1903506	regulation of nucleic acid-templated transcription	1	1
GO:1903507	negative regulation of nucleic acid-templated transcription	1	1
GO:1903508	positive regulation of nucleic acid-templated transcription	1	1
GO:1903509	liposaccharide metabolic process	0.91416	1
GO:1903522	regulation of blood circulation	0.49217	1
GO:1903524	positive regulation of blood circulation	0.56018	1
GO:1903530	regulation of secretion by cell	0.99994	1
GO:1903531	negative regulation of secretion by cell	0.99045	1
GO:1903532	positive regulation of secretion by cell	0.99696	1
GO:1903578	regulation of ATP metabolic process	0.99045	1
GO:1903580	positive regulation of ATP metabolic process	0.86913	1
GO:1903684	regulation of border follicle cell migration	0.9938	1
GO:1903706	regulation of hemopoiesis	0.98907	1
GO:1903707	negative regulation of hemopoiesis	0.97686	1
GO:1903725	regulation of phospholipid metabolic process	0.90214	1
GO:1903825	organic acid transmembrane transport	0.95815	1
GO:1903827	regulation of cellular protein localization	0.99649	1
GO:1903828	negative regulation of cellular protein localization	0.94529	1
GO:1903829	positive regulation of cellular protein localization	0.96959	1
GO:1903963	arachidonate transport	0.03863	1
GO:1904029	regulation of cyclin-dependent protein kinase activity	0.86906	1
GO:1904397	negative regulation of neuromuscular junction development	0.99337	1
GO:1904580	regulation of intracellular mRNA localization	0.97561	1
GO:1904589	regulation of protein import	0.70466	1
GO:1904748	regulation of apoptotic process involved in development	0.95909	1
GO:1904799	regulation of neuron remodeling	0.97713	1
GO:1904892	regulation of receptor signaling pathway via STAT	0.90786	1
GO:1904893	negative regulation of receptor signaling pathway via STAT	0.98722	1
GO:1904894	positive regulation of receptor signaling pathway via STAT	0.24777	1
GO:1904950	negative regulation of establishment of protein localization	0.97713	1
GO:1904951	positive regulation of establishment of protein localization	0.99013	1
GO:1905037	autophagosome organization	0.99613	1
GO:1905038	regulation of membrane lipid metabolic process	0.37148	1
GO:1905039	carboxylic acid transmembrane transport	0.95815	1
GO:1905114	cell surface receptor signaling pathway involved in cell-cell signaling	0.99951	1
GO:1905269	positive regulation of chromatin organization	0.67258	1
GO:1905330	regulation of morphogenesis of an epithelium	0.94201	1
GO:1905475	regulation of protein localization to membrane	0.98291	1
GO:1905809	negative regulation of synapse organization	0.98199	1
GO:1905818	regulation of chromosome separation	0.77622	1
GO:1905819	negative regulation of chromosome separation	0.54613	1
GO:1905820	positive regulation of chromosome separation	0.63807	1
GO:1905879	regulation of oogenesis	0.99972	1
GO:1905881	positive regulation of oogenesis	0.99852	1
GO:1905952	regulation of lipid localization	0.81488	1
GO:1905953	negative regulation of lipid localization	0.80724	1
GO:1905954	positive regulation of lipid localization	0.7249	1
GO:1990138	neuron projection extension	0.99902	1
GO:1990359	stress response to zinc ion	0.76068	1
GO:1990748	cellular detoxification	0.16944	1
GO:1990778	protein localization to cell periphery	0.99973	1
GO:1990928	response to amino acid starvation	0.98722	1
GO:2000026	regulation of multicellular organismal development	1	1
GO:2000027	regulation of animal organ morphogenesis	0.99925	1
GO:2000045	regulation of G1/S transition of mitotic cell cycle	0.94201	1
GO:2000058	regulation of ubiquitin-dependent protein catabolic process	0.96604	1
GO:2000060	positive regulation of ubiquitin-dependent protein catabolic process	0.94464	1
GO:2000104	negative regulation of DNA-dependent DNA replication	0.80724	1
GO:2000105	positive regulation of DNA-dependent DNA replication	0.90214	1
GO:2000112	regulation of cellular macromolecule biosynthetic process	1	1
GO:2000116	regulation of cysteine-type endopeptidase activity	0.45338	1
GO:2000142	"regulation of DNA-templated transcription, initiation"	0.84311	1
GO:2000144	"positive regulation of DNA-templated transcription, initiation"	0.7249	1
GO:2000145	regulation of cell motility	0.96456	1
GO:2000146	negative regulation of cell motility	0.825	1
GO:2000177	regulation of neural precursor cell proliferation	0.9995	1
GO:2000178	negative regulation of neural precursor cell proliferation	0.94464	1
GO:2000241	regulation of reproductive process	0.99882	1
GO:2000242	negative regulation of reproductive process	0.90214	1
GO:2000369	regulation of clathrin-dependent endocytosis	0.90214	1
GO:2000647	negative regulation of stem cell proliferation	0.97815	1
GO:2000756	regulation of peptidyl-lysine acetylation	0.97713	1
GO:2000816	negative regulation of mitotic sister chromatid separation	0.54613	1
GO:2001013	epithelial cell proliferation involved in renal tubule morphogenesis	0.86913	1
GO:2001056	positive regulation of cysteine-type endopeptidase activity	0.2026	1
GO:2001141	regulation of RNA biosynthetic process	1	1
GO:2001233	regulation of apoptotic signaling pathway	0.64086	1
GO:2001252	positive regulation of chromosome organization	0.71618	1
GO:0000272	polysaccharide catabolic process	1	1
GO:0000335	"negative regulation of transposition, DNA-mediated"	1	1
GO:0000337	"regulation of transposition, DNA-mediated"	1	1
GO:0000393	spliceosomal conformational changes to generate catalytic conformation	1	1
GO:0000478	endonucleolytic cleavage involved in rRNA processing	1	1
GO:0000479	"endonucleolytic cleavage of tricistronic rRNA transcript (SSU-rRNA, 5.8S rRNA, LSU-rRNA)"	1	1
GO:0000916	actomyosin contractile ring contraction	1	1
GO:0001109	promoter clearance during DNA-templated transcription	1	1
GO:0001111	promoter clearance from RNA polymerase II promoter	1	1
GO:0001112	DNA-templated transcription open complex formation	1	1
GO:0001113	transcription open complex formation at RNA polymerase II promoter	1	1
GO:0001120	protein-DNA complex remodeling	1	1
GO:0001952	regulation of cell-matrix adhesion	1	1
GO:0002011	morphogenesis of an epithelial sheet	1	1
GO:0002052	positive regulation of neuroblast proliferation	1	1
GO:0002230	positive regulation of defense response to virus by host	1	1
GO:0002812	biosynthetic process of antibacterial peptides active against Gram-negative bacteria	1	1
GO:0002813	regulation of biosynthetic process of antibacterial peptides active against Gram-negative bacteria	1	1
GO:0003401	axis elongation	1	1
GO:0005980	glycogen catabolic process	1	1
GO:0005984	disaccharide metabolic process	1	1
GO:0005991	trehalose metabolic process	1	1
GO:0006047	UDP-N-acetylglucosamine metabolic process	1	1
GO:0006085	acetyl-CoA biosynthetic process	1	1
GO:0006098	pentose-phosphate shunt	1	1
GO:0006140	regulation of nucleotide metabolic process	1	1
GO:0006303	double-strand break repair via nonhomologous end joining	1	1
GO:0006336	DNA replication-independent nucleosome assembly	1	1
GO:0006354	"DNA-templated transcription, elongation"	1	1
GO:0006359	regulation of transcription by RNA polymerase III	1	1
GO:0006368	transcription elongation from RNA polymerase II promoter	1	1
GO:0006398	mRNA 3'-end processing by stem-loop binding and cleavage	1	1
GO:0006465	signal peptide processing	1	1
GO:0006525	arginine metabolic process	1	1
GO:0006528	asparagine metabolic process	1	1
GO:0006537	glutamate biosynthetic process	1	1
GO:0006538	glutamate catabolic process	1	1
GO:0006607	NLS-bearing protein import into nucleus	1	1
GO:0006627	protein processing involved in protein targeting to mitochondrion	1	1
GO:0006697	ecdysone biosynthetic process	1	1
GO:0006723	cuticle hydrocarbon biosynthetic process	1	1
GO:0006740	NADPH regeneration	1	1
GO:0006777	Mo-molybdopterin cofactor biosynthetic process	1	1
GO:0006825	copper ion transport	1	1
GO:0006878	cellular copper ion homeostasis	1	1
GO:0006884	cell volume homeostasis	1	1
GO:0006964	positive regulation of biosynthetic process of antibacterial peptides active against Gram-negative b...	1	1
GO:0006984	ER-nucleus signaling pathway	1	1
GO:0006991	response to sterol depletion	1	1
GO:0006998	nuclear envelope organization	1	1
GO:0007050	cell cycle arrest	1	1
GO:0007111	meiosis II cytokinesis	1	1
GO:0007113	endomitotic cell cycle	1	1
GO:0007162	negative regulation of cell adhesion	1	1
GO:0007179	transforming growth factor beta receptor signaling pathway	1	1
GO:0007215	glutamate receptor signaling pathway	1	1
GO:0007296	vitellogenesis	1	1
GO:0007299	ovarian follicle cell-cell adhesion	1	1
GO:0007301	female germline ring canal formation	1	1
GO:0007313	"maternal specification of dorsal/ventral axis, oocyte, soma encoded"	1	1
GO:0007343	egg activation	1	1
GO:0007386	compartment pattern specification	1	1
GO:0007394	"dorsal closure, elongation of leading edge cells"	1	1
GO:0007395	"dorsal closure, spreading of leading edge cells"	1	1
GO:0007414	axonal defasciculation	1	1
GO:0007415	defasciculation of motor neuron axon	1	1
GO:0007418	ventral midline development	1	1
GO:0007426	"tracheal outgrowth, open tracheal system"	1	1
GO:0007464	R3/R4 cell fate commitment	1	1
GO:0007468	regulation of rhodopsin gene expression	1	1
GO:0007486	imaginal disc-derived female genitalia development	1	1
GO:0007487	analia development	1	1
GO:0007488	histoblast morphogenesis	1	1
GO:0007521	muscle cell fate determination	1	1
GO:0007538	primary sex determination	1	1
GO:0007539	"primary sex determination, soma"	1	1
GO:0007630	jump response	1	1
GO:0008069	"dorsal/ventral axis specification, ovarian follicular epithelium"	1	1
GO:0008089	anterograde axonal transport	1	1
GO:0008090	retrograde axonal transport	1	1
GO:0008205	ecdysone metabolic process	1	1
GO:0008333	endosome to lysosome transport	1	1
GO:0008585	female gonad development	1	1
GO:0008594	photoreceptor cell morphogenesis	1	1
GO:0008637	apoptotic mitochondrial changes	1	1
GO:0009113	purine nucleobase biosynthetic process	1	1
GO:0009148	pyrimidine nucleoside triphosphate biosynthetic process	1	1
GO:0009218	pyrimidine ribonucleotide metabolic process	1	1
GO:0009220	pyrimidine ribonucleotide biosynthetic process	1	1
GO:0009226	nucleotide-sugar biosynthetic process	1	1
GO:0009251	glucan catabolic process	1	1
GO:0009651	response to salt stress	1	1
GO:0009746	response to hexose	1	1
GO:0009749	response to glucose	1	1
GO:0010455	positive regulation of cell fate commitment	1	1
GO:0010469	regulation of signaling receptor activity	1	1
GO:0010559	regulation of glycoprotein biosynthetic process	1	1
GO:0010591	regulation of lamellipodium assembly	1	1
GO:0010592	positive regulation of lamellipodium assembly	1	1
GO:0010603	regulation of cytoplasmic mRNA processing body assembly	1	1
GO:0010810	regulation of cell-substrate adhesion	1	1
GO:0010862	positive regulation of pathway-restricted SMAD protein phosphorylation	1	1
GO:0010866	regulation of triglyceride biosynthetic process	1	1
GO:0014009	glial cell proliferation	1	1
GO:0014013	regulation of gliogenesis	1	1
GO:0014014	negative regulation of gliogenesis	1	1
GO:0014046	dopamine secretion	1	1
GO:0014059	regulation of dopamine secretion	1	1
GO:0015844	monoamine transport	1	1
GO:0015872	dopamine transport	1	1
GO:0016081	synaptic vesicle docking	1	1
GO:0016082	synaptic vesicle priming	1	1
GO:0016093	polyprenol metabolic process	1	1
GO:0016202	regulation of striated muscle tissue development	1	1
GO:0016255	attachment of GPI anchor to protein	1	1
GO:0016332	establishment or maintenance of polarity of embryonic epithelium	1	1
GO:0016334	establishment or maintenance of polarity of follicular epithelium	1	1
GO:0016335	morphogenesis of larval imaginal disc epithelium	1	1
GO:0016336	establishment or maintenance of polarity of larval imaginal disc epithelium	1	1
GO:0016574	histone ubiquitination	1	1
GO:0016601	Rac protein signal transduction	1	1
GO:0017157	regulation of exocytosis	1	1
GO:0017158	regulation of calcium ion-dependent exocytosis	1	1
GO:0018342	protein prenylation	1	1
GO:0018344	protein geranylgeranylation	1	1
GO:0019079	viral genome replication	1	1
GO:0019101	female somatic sex determination	1	1
GO:0019720	Mo-molybdopterin cofactor metabolic process	1	1
GO:0021551	central nervous system morphogenesis	1	1
GO:0021556	central nervous system formation	1	1
GO:0021675	nerve development	1	1
GO:0022408	negative regulation of cell-cell adhesion	1	1
GO:0030032	lamellipodium assembly	1	1
GO:0030073	insulin secretion	1	1
GO:0030237	female sex determination	1	1
GO:0030277	maintenance of gastrointestinal epithelium	1	1
GO:0030381	chorion-containing eggshell pattern formation	1	1
GO:0030540	female genitalia development	1	1
GO:0030709	border follicle cell delamination	1	1
GO:0030725	germline ring canal formation	1	1
GO:0030834	regulation of actin filament depolymerization	1	1
GO:0030835	negative regulation of actin filament depolymerization	1	1
GO:0031038	myosin II filament organization	1	1
GO:0031053	primary miRNA processing	1	1
GO:0031055	chromatin remodeling at centromere	1	1
GO:0031057	negative regulation of histone modification	1	1
GO:0031061	negative regulation of histone methylation	1	1
GO:0031279	regulation of cyclase activity	1	1
GO:0031290	retinal ganglion cell axon guidance	1	1
GO:0031397	negative regulation of protein ubiquitination	1	1
GO:0031398	positive regulation of protein ubiquitination	1	1
GO:0031936	negative regulation of chromatin silencing	1	1
GO:0031990	mRNA export from nucleus in response to heat stress	1	1
GO:0032204	regulation of telomere maintenance	1	1
GO:0032241	positive regulation of nucleobase-containing compound transport	1	1
GO:0032351	negative regulation of hormone metabolic process	1	1
GO:0032418	lysosome localization	1	1
GO:0032435	negative regulation of proteasomal ubiquitin-dependent protein catabolic process	1	1
GO:0032456	endocytic recycling	1	1
GO:0032496	response to lipopolysaccharide	1	1
GO:0032511	late endosome to vacuole transport via multivesicular body sorting pathway	1	1
GO:0032784	"regulation of DNA-templated transcription, elongation"	1	1
GO:0032785	"negative regulation of DNA-templated transcription, elongation"	1	1
GO:0032786	"positive regulation of DNA-templated transcription, elongation"	1	1
GO:0032790	ribosome disassembly	1	1
GO:0032933	SREBP signaling pathway	1	1
GO:0032968	positive regulation of transcription elongation from RNA polymerase II promoter	1	1
GO:0033182	regulation of histone ubiquitination	1	1
GO:0033363	secretory granule organization	1	1
GO:0033522	histone H2A ubiquitination	1	1
GO:0034058	endosomal vesicle fusion	1	1
GO:0034063	stress granule assembly	1	1
GO:0034243	regulation of transcription elongation from RNA polymerase II promoter	1	1
GO:0034284	response to monosaccharide	1	1
GO:0034334	adherens junction maintenance	1	1
GO:0034367	protein-containing complex remodeling	1	1
GO:0034394	protein localization to cell surface	1	1
GO:0034497	protein localization to phagophore assembly site	1	1
GO:0034724	DNA replication-independent nucleosome organization	1	1
GO:0034982	mitochondrial protein processing	1	1
GO:0035007	regulation of melanization defense response	1	1
GO:0035090	maintenance of apical/basal cell polarity	1	1
GO:0035099	hemocyte migration	1	1
GO:0035158	"regulation of tube diameter, open tracheal system"	1	1
GO:0035171	lamellocyte differentiation	1	1
GO:0035176	social behavior	1	1
GO:0035193	larval central nervous system remodeling	1	1
GO:0035203	regulation of lamellocyte differentiation	1	1
GO:0035204	negative regulation of lamellocyte differentiation	1	1
GO:0035262	gonad morphogenesis	1	1
GO:0035283	central nervous system segmentation	1	1
GO:0035284	brain segmentation	1	1
GO:0035288	anterior head segmentation	1	1
GO:0035296	regulation of tube diameter	1	1
GO:0035310	notum cell fate specification	1	1
GO:0035384	thioester biosynthetic process	1	1
GO:0035567	non-canonical Wnt signaling pathway	1	1
GO:0035626	juvenile hormone mediated signaling pathway	1	1
GO:0035736	cell proliferation involved in compound eye morphogenesis	1	1
GO:0036213	contractile ring contraction	1	1
GO:0036265	RNA (guanine-N7)-methylation	1	1
GO:0036466	synaptic vesicle recycling via endosome	1	1
GO:0038001	paracrine signaling	1	1
GO:0038061	NIK/NF-kappaB signaling	1	1
GO:0040016	embryonic cleavage	1	1
GO:0040036	regulation of fibroblast growth factor receptor signaling pathway	1	1
GO:0042149	cellular response to glucose starvation	1	1
GO:0042177	negative regulation of protein catabolic process	1	1
GO:0042220	response to cocaine	1	1
GO:0042679	compound eye cone cell fate specification	1	1
GO:0042682	regulation of compound eye cone cell fate specification	1	1
GO:0042790	nucleolar large rRNA transcription by RNA polymerase I	1	1
GO:0043001	Golgi to plasma membrane protein transport	1	1
GO:0043063	intercellular bridge organization	1	1
GO:0043162	ubiquitin-dependent protein catabolic process via the multivesicular body sorting pathway	1	1
GO:0043243	positive regulation of protein-containing complex disassembly	1	1
GO:0043268	positive regulation of potassium ion transport	1	1
GO:0043388	positive regulation of DNA binding	1	1
GO:0043407	negative regulation of MAP kinase activity	1	1
GO:0043470	regulation of carbohydrate catabolic process	1	1
GO:0043519	regulation of myosin II filament organization	1	1
GO:0043545	molybdopterin cofactor metabolic process	1	1
GO:0043555	regulation of translation in response to stress	1	1
GO:0043695	detection of pheromone	1	1
GO:0043704	photoreceptor cell fate specification	1	1
GO:0043928	exonucleolytic catabolism of deadenylated mRNA	1	1
GO:0043968	histone H2A acetylation	1	1
GO:0043984	histone H4-K16 acetylation	1	1
GO:0044088	regulation of vacuole organization	1	1
GO:0044247	cellular polysaccharide catabolic process	1	1
GO:0045022	early endosome to late endosome transport	1	1
GO:0045069	regulation of viral genome replication	1	1
GO:0045186	zonula adherens assembly	1	1
GO:0045313	rhabdomere membrane biogenesis	1	1
GO:0045465	R8 cell differentiation	1	1
GO:0045477	regulation of nurse cell apoptotic process	1	1
GO:0045501	regulation of sevenless signaling pathway	1	1
GO:0045612	positive regulation of hemocyte differentiation	1	1
GO:0045613	regulation of plasmatocyte differentiation	1	1
GO:0045614	negative regulation of plasmatocyte differentiation	1	1
GO:0045676	regulation of R7 cell differentiation	1	1
GO:0045677	negative regulation of R7 cell differentiation	1	1
GO:0045678	positive regulation of R7 cell differentiation	1	1
GO:0045743	positive regulation of fibroblast growth factor receptor signaling pathway	1	1
GO:0045815	"positive regulation of gene expression, epigenetic"	1	1
GO:0045850	positive regulation of nurse cell apoptotic process	1	1
GO:0045874	positive regulation of sevenless signaling pathway	1	1
GO:0045948	positive regulation of translational initiation	1	1
GO:0046339	diacylglycerol metabolic process	1	1
GO:0046534	positive regulation of photoreceptor cell differentiation	1	1
GO:0046545	development of primary female sexual characteristics	1	1
GO:0046660	female sex differentiation	1	1
GO:0046671	negative regulation of retinal cell programmed cell death	1	1
GO:0046673	negative regulation of compound eye retinal cell programmed cell death	1	1
GO:0046685	response to arsenic-containing substance	1	1
GO:0046823	negative regulation of nucleocytoplasmic transport	1	1
GO:0046833	positive regulation of RNA export from nucleus	1	1
GO:0046902	regulation of mitochondrial membrane permeability	1	1
GO:0046929	negative regulation of neurotransmitter secretion	1	1
GO:0047496	vesicle transport along microtubule	1	1
GO:0048052	R1/R6 cell differentiation	1	1
GO:0048056	R3/R4 cell differentiation	1	1
GO:0048060	negative gravitaxis	1	1
GO:0048096	chromatin-mediated maintenance of transcription	1	1
GO:0048148	behavioral response to cocaine	1	1
GO:0048172	regulation of short-term neuronal synaptic plasticity	1	1
GO:0048268	clathrin coat assembly	1	1
GO:0048312	intracellular distribution of mitochondria	1	1
GO:0048383	mesectoderm development	1	1
GO:0048489	synaptic vesicle transport	1	1
GO:0048525	negative regulation of viral process	1	1
GO:0048679	regulation of axon regeneration	1	1
GO:0048680	positive regulation of axon regeneration	1	1
GO:0048789	cytoskeletal matrix organization at active zone	1	1
GO:0048790	maintenance of presynaptic active zone structure	1	1
GO:0048791	calcium ion-regulated exocytosis of neurotransmitter	1	1
GO:0048802	notum morphogenesis	1	1
GO:0050432	catecholamine secretion	1	1
GO:0050433	regulation of catecholamine secretion	1	1
GO:0050688	regulation of defense response to virus	1	1
GO:0050691	regulation of defense response to virus by host	1	1
GO:0050709	negative regulation of protein secretion	1	1
GO:0050796	regulation of insulin secretion	1	1
GO:0050884	neuromuscular process controlling posture	1	1
GO:0050886	endocrine process	1	1
GO:0051036	regulation of endosome size	1	1
GO:0051055	negative regulation of lipid biosynthetic process	1	1
GO:0051091	positive regulation of DNA-binding transcription factor activity	1	1
GO:0051092	positive regulation of NF-kappaB transcription factor activity	1	1
GO:0051099	positive regulation of binding	1	1
GO:0051156	glucose 6-phosphate metabolic process	1	1
GO:0051189	prosthetic group metabolic process	1	1
GO:0051262	protein tetramerization	1	1
GO:0051289	protein homotetramerization	1	1
GO:0051339	regulation of lyase activity	1	1
GO:0051341	regulation of oxidoreductase activity	1	1
GO:0051438	regulation of ubiquitin-protein transferase activity	1	1
GO:0051443	positive regulation of ubiquitin-protein transferase activity	1	1
GO:0051589	negative regulation of neurotransmitter transport	1	1
GO:0051592	response to calcium ion	1	1
GO:0051693	actin filament capping	1	1
GO:0051703	intraspecies interaction between organisms	1	1
GO:0051780	behavioral response to nutrient	1	1
GO:0051781	positive regulation of cell division	1	1
GO:0051881	regulation of mitochondrial membrane potential	1	1
GO:0051890	regulation of cardioblast differentiation	1	1
GO:0051897	positive regulation of protein kinase B signaling	1	1
GO:0051899	membrane depolarization	1	1
GO:0051937	catecholamine transport	1	1
GO:0051952	regulation of amine transport	1	1
GO:0051966	"regulation of synaptic transmission, glutamatergic"	1	1
GO:0060026	convergent extension	1	1
GO:0060027	convergent extension involved in gastrulation	1	1
GO:0060232	delamination	1	1
GO:0060251	regulation of glial cell proliferation	1	1
GO:0060253	negative regulation of glial cell proliferation	1	1
GO:0060269	centripetally migrating follicle cell migration	1	1
GO:0060323	head morphogenesis	1	1
GO:0060389	pathway-restricted SMAD protein phosphorylation	1	1
GO:0060393	regulation of pathway-restricted SMAD protein phosphorylation	1	1
GO:0060729	intestinal epithelial structure maintenance	1	1
GO:0061059	positive regulation of peptidoglycan recognition protein signaling pathway	1	1
GO:0061085	regulation of histone H3-K27 methylation	1	1
GO:0061356	regulation of Wnt protein secretion	1	1
GO:0061357	positive regulation of Wnt protein secretion	1	1
GO:0061723	glycophagy	1	1
GO:0061724	lipophagy	1	1
GO:0061864	basement membrane constituent secretion	1	1
GO:0061883	clathrin-dependent endocytosis involved in vitellogenesis	1	1
GO:0061912	selective autophagy	1	1
GO:0061951	establishment of protein localization to plasma membrane	1	1
GO:0062237	protein localization to postsynapse	1	1
GO:0070059	intrinsic apoptotic signaling pathway in response to endoplasmic reticulum stress	1	1
GO:0070070	proton-transporting V-type ATPase complex assembly	1	1
GO:0070071	proton-transporting two-sector ATPase complex assembly	1	1
GO:0070072	vacuolar proton-transporting V-type ATPase complex assembly	1	1
GO:0070142	synaptic vesicle budding	1	1
GO:0070278	extracellular matrix constituent secretion	1	1
GO:0070373	negative regulation of ERK1 and ERK2 cascade	1	1
GO:0070534	protein K63-linked ubiquitination	1	1
GO:0070570	regulation of neuron projection regeneration	1	1
GO:0070572	positive regulation of neuron projection regeneration	1	1
GO:0070734	histone H3-K27 methylation	1	1
GO:0070816	phosphorylation of RNA polymerase II C-terminal domain	1	1
GO:0070920	regulation of production of small RNA involved in gene silencing by RNA	1	1
GO:0070922	small RNA loading onto RISC	1	1
GO:0070936	protein K48-linked ubiquitination	1	1
GO:0071168	protein localization to chromatin	1	1
GO:0071241	cellular response to inorganic substance	1	1
GO:0071243	cellular response to arsenic-containing substance	1	1
GO:0071248	cellular response to metal ion	1	1
GO:0071276	cellular response to cadmium ion	1	1
GO:0071277	cellular response to calcium ion	1	1
GO:0071501	cellular response to sterol depletion	1	1
GO:0071559	response to transforming growth factor beta	1	1
GO:0071560	cellular response to transforming growth factor beta stimulus	1	1
GO:0071616	acyl-CoA biosynthetic process	1	1
GO:0071901	negative regulation of protein serine/threonine kinase activity	1	1
GO:0072347	response to anesthetic	1	1
GO:0090069	regulation of ribosome biogenesis	1	1
GO:0090136	epithelial cell-cell adhesion	1	1
GO:0090163	establishment of epithelial cell planar polarity	1	1
GO:0090209	negative regulation of triglyceride metabolic process	1	1
GO:0090435	protein localization to nuclear envelope	1	1
GO:0090559	regulation of membrane permeability	1	1
GO:0090630	activation of GTPase activity	1	1
GO:0090646	mitochondrial tRNA processing	1	1
GO:0097065	anterior head development	1	1
GO:0097150	neuronal stem cell population maintenance	1	1
GO:0097205	renal filtration	1	1
GO:0097206	nephrocyte filtration	1	1
GO:0097320	plasma membrane tubulation	1	1
GO:0097354	prenylation	1	1
GO:0097479	synaptic vesicle localization	1	1
GO:0097494	regulation of vesicle size	1	1
GO:0097581	lamellipodium organization	1	1
GO:0097734	extracellular exosome biogenesis	1	1
GO:0098693	regulation of synaptic vesicle cycle	1	1
GO:0098927	vesicle-mediated transport between endosomal compartments	1	1
GO:0099514	synaptic vesicle cytoskeletal transport	1	1
GO:0099517	synaptic vesicle transport along microtubule	1	1
GO:0099518	vesicle cytoskeletal trafficking	1	1
GO:0099532	synaptic vesicle endosomal processing	1	1
GO:0099558	maintenance of synapse structure	1	1
GO:0099637	neurotransmitter receptor transport	1	1
GO:0110117	positive regulation of compound eye photoreceptor cell differentiation	1	1
GO:0120175	regulation of torso signaling pathway	1	1
GO:0120177	negative regulation of torso signaling pathway	1	1
GO:0140112	extracellular vesicle biogenesis	1	1
GO:0150007	clathrin-dependent synaptic vesicle endocytosis	1	1
GO:1900242	regulation of synaptic vesicle endocytosis	1	1
GO:1900542	regulation of purine nucleotide metabolic process	1	1
GO:1901070	guanosine-containing compound biosynthetic process	1	1
GO:1901379	regulation of potassium ion transmembrane transport	1	1
GO:1901381	positive regulation of potassium ion transmembrane transport	1	1
GO:1901799	negative regulation of proteasomal protein catabolic process	1	1
GO:1901836	regulation of transcription of nucleolar large rRNA by RNA polymerase I	1	1
GO:1901838	positive regulation of transcription of nucleolar large rRNA by RNA polymerase I	1	1
GO:1901861	regulation of muscle tissue development	1	1
GO:1902410	mitotic cytokinetic process	1	1
GO:1902743	regulation of lamellipodium organization	1	1
GO:1902745	positive regulation of lamellipodium organization	1	1
GO:1903018	regulation of glycoprotein metabolic process	1	1
GO:1903035	negative regulation of response to wounding	1	1
GO:1903051	negative regulation of proteolysis involved in cellular protein catabolic process	1	1
GO:1903076	regulation of protein localization to plasma membrane	1	1
GO:1903078	positive regulation of protein localization to plasma membrane	1	1
GO:1903146	regulation of autophagy of mitochondrion	1	1
GO:1903305	regulation of regulated secretory pathway	1	1
GO:1903321	negative regulation of protein modification by small protein conjugation or removal	1	1
GO:1903322	positive regulation of protein modification by small protein conjugation or removal	1	1
GO:1903363	negative regulation of cellular protein catabolic process	1	1
GO:1903421	regulation of synaptic vesicle recycling	1	1
GO:1904375	regulation of protein localization to cell periphery	1	1
GO:1904377	positive regulation of protein localization to cell periphery	1	1
GO:1904502	regulation of lipophagy	1	1
GO:1905207	regulation of cardiocyte differentiation	1	1
GO:1905268	negative regulation of chromatin organization	1	1
GO:1990182	exosomal secretion	1	1
GO:2000059	negative regulation of ubiquitin-dependent protein catabolic process	1	1
GO:2000117	negative regulation of cysteine-type endopeptidase activity	1	1
GO:2000171	negative regulation of dendrite development	1	1
GO:2000179	positive regulation of neural precursor cell proliferation	1	1
GO:2000252	negative regulation of feeding behavior	1	1
GO:2000272	negative regulation of signaling receptor activity	1	1
GO:2000300	regulation of synaptic vesicle exocytosis	1	1
GO:2000737	negative regulation of stem cell differentiation	1	1
GO:2000785	regulation of autophagosome assembly	1	1
GO:2001023	regulation of response to drug	1	1
GO:2001057	reactive nitrogen species metabolic process	1	1
GO:2001135	regulation of endocytic recycling	1	1
GO:2001259	positive regulation of cation channel activity	1	1
